# Supplementary material for: (Nitrito-κO)(nitro-κN)(nitrosyl-κN)bis­(tri­phenylphosphane-κP)rhodium(III)
Source: IUCrdata. 2025 Jul 8;10(Pt 7):x250598. doi: 10.1107/S241431462500598X (PMC12326464; doi:10.1107/S241431462500598X)
Supplement: Supplementary file 1 [file x-10-x250598-sup1.cif]

##############################################################################
#                                                                            #
# This CIF contains the data for a data article accepted for                 #
# publication in IUCrData. It conforms to the requirements of                #
# Notes for Authors for IUCrData, and has been                               #
# peer reviewed under the auspices of IUCrData.                              #
#                                                                            #
# Full details of the Crystallographic Information File format               #
# are given in the paper "The Crystallographic Information File (CIF):       #
# a New Standard Archive File for Crystallography" by S. R. Hall, F. H.      #
# Allen and I. D. Brown [Acta Cryst. (1991), A47, 655-685].                  #
#                                                                            #
# The current version of the core CIF dictionary is obtainable from          #
# ftp://ftp.iucr.org/pub/cif_core.dic.                                       #
#                                                                            #
# Software is freely available for graphical display of the structure(s)     #
# in this CIF. For information consult the CIF software page                 #
# http://www.iucr.org/resources/cif/software.                                #
#                                                                            #
# This file may be used for bona fide research purposes within the           #
# scientific community so long as proper attribution is given to the data    # 
# article from which it was obtained.                                        #
#                                                                            #
##############################################################################
data_I
_audit_creation_method
;
Olex2 1.3
(compiled 2020.11.12 svn.r5f609507 for OlexSys, GUI svn.r6408)
;
_journal_date_recd_electronic     2025-06-04
_journal_date_accepted     2025-07-02
_journal_name_full     'IUCrData'
_journal_year     2025
_journal_volume     10
_journal_issue      1
_journal_page_first     0
_journal_page_last     0
_journal_paper_category     HM
_journal_paper_doi     10.1107/S241431462500598X
_journal_coeditor_code     BH4097
_publ_contact_author_name     'Edward Rajaseelan'
_publ_contact_author_address
;
Department of Chemistry
Millersville University
Millersville
PA 17551
USA
;
_publ_contact_author_email     edward.rajaseelan@millersville.edu
_publ_contact_author_fax     ?
_publ_contact_author_phone     717-871-7395
_publ_section_title
;\
(Nitrito-\k<i>O</i>)(nitro-\k<i>N</i>)(nitrosyl-\k<i>N</i>)\
bis(triphenylphosphane-\k<i>P</i>)rhodium(III)
;
loop_
    _publ_author_name
    _publ_author_footnote
    _publ_author_address
    'Albert, Daniel R.' .
;
Department of Chemistry
Millersville University
Millersville
PA 17551
USA
;
    'Gau, Michael' .
;
Department of Chemistry
University of Pennsylvania
Philadelphia
PA 19104
USA
;
    'Rajaseelan, Edward' .
;
Department of Chemistry
Millersville University
Millersville
PA 17551
USA
;
_publ_section_synopsis
;
The title Rh^I^ complex is a rare example of a mononuclear compound gathering
nitrito, nitro and nitrosyl ligands.
;
_chemical_name_systematic
;\
(Nitrito-\k<i>O</i>)(nitro-\k<i>N</i>)(nitrosyl-\k<i>N</i>)bis(triphenyl\
phosphane-\k<i>P</i>)rhodium(I)
;
_chemical_name_common     ?
_chemical_formula_moiety     'C36 H30 N3 O5 P2 Rh'
_chemical_formula_sum     'C36 H30 N3 O5 P2 Rh'
_chemical_formula_iupac     '[Rh (N O) (N O2)2 (C18 H15 P)2]'
_chemical_formula_weight     749.48
_chemical_melting_point     ?
_space_group_crystal_system     triclinic
_space_group_name_H-M_alt     'P -1'
_space_group_name_Hall     '-P 1'
loop_
    _space_group_symop_operation_xyz
    'x, y, z'
    '-x, -y, -z'
_cell_length_a     10.2732(2)
_cell_length_b     10.3317(2)
_cell_length_c     18.1514(4)
_cell_angle_alpha     90.118(2)
_cell_angle_beta     105.089(2)
_cell_angle_gamma     118.323(2)
_cell_volume     1619.50(6)
_cell_formula_units_Z     2
_cell_measurement_reflns_used     26769
_cell_measurement_theta_min     4.8780
_cell_measurement_theta_max     74.3680
_cell_measurement_temperature     100
_exptl_crystal_description     needle
_exptl_crystal_colour     green
_exptl_crystal_size_max     0.17
_exptl_crystal_size_mid     0.1
_exptl_crystal_size_min     0.03
_exptl_crystal_density_diffrn     1.537
_exptl_crystal_density_meas     ?
_exptl_crystal_density_method     ?
_exptl_crystal_F_000     764
_exptl_absorpt_coefficient_mu     5.601
_exptl_absorpt_correction_type     multi-scan
_exptl_absorpt_process_details
;
(<i>SCALE3 ABSPACK</i>; Oxford Diffraction, 2005)
;
_exptl_absorpt_correction_T_min     0.85016
_exptl_absorpt_correction_T_max     1.00000
_diffrn_ambient_temperature     100.15
_diffrn_source     ?
_diffrn_radiation_type     CuK\a
_diffrn_radiation_wavelength     1.54184
_diffrn_measurement_device_type     'Rigaku XtaLAB Synergy-S'
_diffrn_measurement_device     '\k-geometry diffractometer'
_diffrn_measurement_method     '\w scans'
_diffrn_detector_area_resol_mean     10.0000
_diffrn_reflns_number     38997
_diffrn_reflns_av_R_equivalents     0.0467
_diffrn_reflns_av_unetI/netI     0.0278
_diffrn_reflns_theta_min     4.917
_diffrn_reflns_theta_max     74.487
_diffrn_reflns_theta_full     67.684
_diffrn_measured_fraction_theta_max     0.988
_diffrn_measured_fraction_theta_full     0.993
_diffrn_reflns_limit_h_min     -12
_diffrn_reflns_limit_h_max     12
_diffrn_reflns_limit_k_min     -12
_diffrn_reflns_limit_k_max     12
_diffrn_reflns_limit_l_min     -22
_diffrn_reflns_limit_l_max     20
_refine_special_details     ?
_reflns_number_total     6535
_reflns_number_gt     6126
_reflns_threshold_expression     'I > 2\s(I)'
_refine_ls_structure_factor_coef     Fsqd
_refine_ls_matrix_type     full
_refine_ls_R_factor_all     0.0322
_refine_ls_R_factor_gt     0.0298
_refine_ls_wR_factor_gt     0.0792
_refine_ls_wR_factor_ref     0.0823
_refine_ls_goodness_of_fit_ref     1.077
_refine_ls_restrained_S_all     1.086
_refine_ls_number_reflns     6535
_refine_ls_number_parameters     487
_refine_ls_number_restraints     160
_refine_ls_hydrogen_treatment     constr
_refine_ls_weighting_scheme     calc
_refine_ls_weighting_details
              'w=1/[\s^2^(Fo^2^)+(0.0475P)^2^+1.2428P] where P=(Fo^2^+2Fc^2^)/3'
_atom_sites_solution_hydrogens     geom
_atom_sites_solution_primary     dual
_atom_sites_solution_secondary     difmap
_refine_ls_shift/su_max     0.002
_refine_ls_shift/su_mean     0.000
_refine_diff_density_max     0.504
_refine_diff_density_min     -1.036
_refine_ls_extinction_method     none
_refine_ls_extinction_coef     .
loop_
    _atom_type_symbol
    _atom_type_description
    _atom_type_scat_dispersion_real
    _atom_type_scat_dispersion_imag
    _atom_type_scat_source
    'C' 'C' 0.0181 0.0091
                         'International Tables Vol C Tables 4.2.6.8 and 6.1.1.4'
    'H' 'H' 0.0000 0.0000
                         'International Tables Vol C Tables 4.2.6.8 and 6.1.1.4'
    'N' 'N' 0.0311 0.0180
                         'International Tables Vol C Tables 4.2.6.8 and 6.1.1.4'
    'O' 'O' 0.0492 0.0322
                         'International Tables Vol C Tables 4.2.6.8 and 6.1.1.4'
    'P' 'P' 0.2955 0.4335
                         'International Tables Vol C Tables 4.2.6.8 and 6.1.1.4'
    'Rh' 'Rh' 0.0927 3.6045
                         'International Tables Vol C Tables 4.2.6.8 and 6.1.1.4'
_computing_data_collection
;
CrysAlisPro (Rigaku OD, 2025)
;
_computing_cell_refinement
;
CrysAlisPro (Rigaku OD, 2025)
;
_computing_data_reduction
;
CrysAlisPro (Rigaku OD, 2025)
;
_computing_structure_solution
;
<i>SHELXT</i> (Sheldrick, 2015a)
;
_computing_structure_refinement
;
<i>SHELXL2018/3</i> (Sheldrick, 2015b)
;
_computing_molecular_graphics
;
Olex2 1.3 (Dolomanov <i>et al.</i>,  2009)
;
_computing_publication_material
;
publCIF (Westrip, 2010)
;
loop_
    _atom_site_type_symbol
    _atom_site_label
    _atom_site_fract_x
    _atom_site_fract_y
    _atom_site_fract_z
    _atom_site_U_iso_or_equiv
    _atom_site_adp_type
    _atom_site_calc_flag
    _atom_site_occupancy
    _atom_site_disorder_assembly
    _atom_site_disorder_group
    Rh Rh1 0.69455(2) 0.72063(2) 0.73984(2) 0.01782(7) Uani d 1 . .
    P P1 0.78304(6) 0.84065(6) 0.63584(3) 0.01877(12) Uani d 1 . .
    P P2 0.63593(6) 0.61376(6) 0.85208(3) 0.01834(12) Uani d 1 . .
    O O1 0.3977(2) 0.5606(3) 0.63816(14) 0.0403(5) Uani d 0.91 A 1
    O O1* 0.441(3) 0.510(3) 0.6490(16) 0.037(2) Uani d 0.09 B 2
    O O2 0.8146(2) 0.6017(3) 0.74115(12) 0.0306(4) Uani d 0.91 C 1
    O O2* 0.892(3) 0.580(2) 0.7594(12) 0.0315(18) Uani d 0.09 C 2
    O O3 0.9814(4) 0.8223(4) 0.7943(3) 0.0385(8) Uani d 0.91 C 1
    O O3* 1.002(5) 0.808(4) 0.800(3) 0.036(2) Uani d 0.09 C 2
    O O4 0.6922(2) 0.94890(19) 0.81800(10) 0.0277(3) Uani d 1 . .
    O O5 0.4959(2) 0.8559(2) 0.71591(12) 0.0309(4) Uani d 0.91 C 1
    O O5* 0.528(2) 0.788(2) 0.7215(11) 0.0250(12) Uani d 0.09 C 2
    N N1 0.5063(4) 0.5562(3) 0.67278(15) 0.0296(5) Uani d 0.91 A 1
    N N1* 0.566(3) 0.533(3) 0.6720(15) 0.0333(15) Uani d 0.09 B 2
    N N2 0.9564(3) 0.6945(3) 0.77560(15) 0.0357(5) Uani d 0.91 C 1
    N N2* 0.882(3) 0.691(3) 0.7696(16) 0.0344(12) Uani d 0.09 C 2
    N N3 0.6127(3) 0.8576(3) 0.75739(13) 0.0231(4) Uani d 0.91 C 1
    N N3* 0.567(2) 0.900(2) 0.7675(11) 0.0261(11) Uani d 0.09 C 2
    C C1 0.6388(3) 0.8054(3) 0.54337(13) 0.0227(5) Uani d 1 . .
    C C2 0.5094(3) 0.8184(3) 0.54348(15) 0.0286(5) Uani d 1 . .
    H H2 0.494092 0.836812 0.590960 0.034 Uiso calc 1 . .
    C C3 0.4032(3) 0.8042(3) 0.47396(16) 0.0344(6) Uani d 1 . .
    H H3 0.315916 0.813992 0.474200 0.041 Uiso calc 1 . .
    C C4 0.4236(3) 0.7758(3) 0.40436(16) 0.0341(6) Uani d 1 . .
    H H4 0.350085 0.765054 0.357057 0.041 Uiso calc 1 . .
    C C5 0.5524(3) 0.7632(3) 0.40421(15) 0.0345(6) Uani d 1 . .
    H H5 0.567554 0.744994 0.356622 0.041 Uiso calc 1 . .
    C C6 0.6591(3) 0.7771(3) 0.47329(14) 0.0300(5) Uani d 1 . .
    H H6 0.746170 0.767166 0.472777 0.036 Uiso calc 1 . .
    C C7 0.9129(3) 0.7841(3) 0.61338(13) 0.0217(4) Uani d 1 . .
    C C8 0.8534(3) 0.6345(3) 0.58525(13) 0.0242(5) Uani d 1 . .
    H H8 0.745487 0.566960 0.573356 0.029 Uiso calc 1 . .
    C C9 0.9521(3) 0.5854(3) 0.57487(14) 0.0273(5) Uani d 1 . .
    H H9 0.911444 0.484159 0.555225 0.033 Uiso calc 1 . .
    C C10 1.1108(3) 0.6832(3) 0.59298(14) 0.0278(5) Uani d 1 . .
    H H10 1.178146 0.648121 0.586676 0.033 Uiso calc 1 . .
    C C11 1.1700(3) 0.8316(3) 0.62018(14) 0.0274(5) Uani d 1 . .
    H H11 1.277986 0.898430 0.631972 0.033 Uiso calc 1 . .
    C C12 1.0721(3) 0.8828(3) 0.63025(14) 0.0235(5) Uani d 1 . .
    H H12 1.112988 0.984776 0.648581 0.028 Uiso calc 1 . .
    C C13 0.8930(3) 1.0430(3) 0.65558(13) 0.0210(4) Uani d 1 . .
    C C14 0.9389(3) 1.1237(3) 0.59653(14) 0.0244(5) Uani d 1 . .
    H H14 0.913317 1.073008 0.546782 0.029 Uiso calc 1 . .
    C C15 1.0216(3) 1.2776(3) 0.61078(14) 0.0278(5) Uani d 1 . .
    H H15 1.056194 1.332126 0.571264 0.033 Uiso calc 1 . .
    C C16 1.0544(3) 1.3525(3) 0.68239(15) 0.0286(5) Uani d 1 . .
    H H16 1.107521 1.458101 0.691253 0.034 Uiso calc 1 . .
    C C17 1.0093(3) 1.2730(3) 0.74093(14) 0.0284(5) Uani d 1 . .
    H H17 1.032255 1.324186 0.790112 0.034 Uiso calc 1 . .
    C C18 0.9313(3) 1.1197(3) 0.72809(14) 0.0239(5) Uani d 1 . .
    H H18 0.903358 1.065904 0.768954 0.029 Uiso calc 1 . .
    C C19 0.5170(3) 0.6706(3) 0.88654(14) 0.0221(5) Uani d 1 . .
    C C20 0.3787(3) 0.6470(3) 0.83388(15) 0.0268(5) Uani d 1 . .
    H H20 0.345315 0.594367 0.783672 0.032 Uiso calc 1 . .
    C C21 0.2902(3) 0.6998(3) 0.85440(17) 0.0335(6) Uani d 1 . .
    H H21 0.195776 0.682420 0.818574 0.040 Uiso calc 1 . .
    C C22 0.3393(3) 0.7781(3) 0.92717(18) 0.0348(6) Uani d 1 . .
    H H22 0.279499 0.816250 0.940739 0.042 Uiso calc 1 . .
    C C23 0.4751(3) 0.8010(3) 0.98034(17) 0.0332(6) Uani d 1 . .
    H H23 0.507462 0.853773 1.030425 0.040 Uiso calc 1 . .
    C C24 0.5645(3) 0.7466(3) 0.96031(14) 0.0257(5) Uani d 1 . .
    H H24 0.657231 0.761405 0.996838 0.031 Uiso calc 1 . .
    C C25 0.8054(3) 0.6635(2) 0.93392(13) 0.0203(4) Uani d 1 . .
    C C26 0.9306(3) 0.8090(3) 0.94934(14) 0.0238(5) Uani d 1 . .
    H H26 0.927203 0.879629 0.916565 0.029 Uiso calc 1 . .
    C C27 1.0593(3) 0.8494(3) 1.01262(14) 0.0268(5) Uani d 1 . .
    H H27 1.143967 0.948024 1.023111 0.032 Uiso calc 1 . .
    C C28 1.0653(3) 0.7469(3) 1.06066(14) 0.0277(5) Uani d 1 . .
    H H28 1.154064 0.775106 1.103662 0.033 Uiso calc 1 . .
    C C29 0.9420(3) 0.6037(3) 1.04595(14) 0.0275(5) Uani d 1 . .
    H H29 0.946168 0.533630 1.078950 0.033 Uiso calc 1 . .
    C C30 0.8113(3) 0.5615(3) 0.98281(14) 0.0240(5) Uani d 1 . .
    H H30 0.726371 0.463211 0.973195 0.029 Uiso calc 1 . .
    C C31 0.5316(3) 0.4110(3) 0.83444(13) 0.0235(5) Uani d 1 . .
    C C32 0.6032(3) 0.3373(3) 0.81272(15) 0.0295(5) Uani d 1 . .
    H H32 0.704272 0.393404 0.807580 0.035 Uiso calc 1 . .
    C C33 0.5282(3) 0.1835(3) 0.79864(15) 0.0335(6) Uani d 1 . .
    H H33 0.578905 0.134618 0.785066 0.040 Uiso calc 1 . .
    C C34 0.3792(4) 0.1007(3) 0.80434(16) 0.0383(7) Uani d 1 . .
    H H34 0.327126 -0.004743 0.793955 0.046 Uiso calc 1 . .
    C C35 0.3069(3) 0.1723(3) 0.82517(19) 0.0418(7) Uani d 1 . .
    H H35 0.204757 0.115570 0.828892 0.050 Uiso calc 1 . .
    C C36 0.3824(3) 0.3269(3) 0.84077(17) 0.0344(6) Uani d 1 . .
    H H36 0.332296 0.375031 0.855739 0.041 Uiso calc 1 . .
loop_
    _atom_site_aniso_label
    _atom_site_aniso_U_11
    _atom_site_aniso_U_22
    _atom_site_aniso_U_33
    _atom_site_aniso_U_12
    _atom_site_aniso_U_13
    _atom_site_aniso_U_23
    Rh1 0.01562(9) 0.02078(10) 0.01968(10) 0.01061(7) 0.00593(6) 0.00453(6)
    P1 0.0167(3) 0.0223(3) 0.0190(3) 0.0107(2) 0.0056(2) 0.0042(2)
    P2 0.0156(2) 0.0197(3) 0.0202(3) 0.0090(2) 0.0054(2) 0.0039(2)
    O1 0.0245(10) 0.0361(11) 0.0473(12) 0.0111(9) -0.0014(9) -0.0047(9)
    O1* 0.027(3) 0.032(3) 0.041(3) 0.010(2) 0.000(2) -0.001(3)
    O2 0.0353(9) 0.0436(10) 0.0324(9) 0.0301(8) 0.0188(8) 0.0158(8)
    O2* 0.033(2) 0.047(3) 0.032(2) 0.030(2) 0.017(2) 0.018(2)
    O3 0.0268(13) 0.0532(13) 0.0279(12) 0.0135(10) 0.0084(11) 0.0120(11)
    O3* 0.030(3) 0.052(3) 0.030(2) 0.022(2) 0.014(2) 0.014(2)
    O4 0.0267(8) 0.0257(8) 0.0293(8) 0.0107(6) 0.0105(6) 0.0010(6)
    O5 0.0298(9) 0.0396(10) 0.0313(10) 0.0251(8) 0.0056(8) 0.0050(8)
    O5* 0.0251(16) 0.0279(16) 0.0267(16) 0.0153(15) 0.0102(15) 0.0065(16)
    N1 0.0246(12) 0.0271(12) 0.0309(12) 0.0104(10) 0.0036(10) -0.0012(9)
    N1* 0.025(2) 0.030(2) 0.035(2) 0.0098(19) 0.0020(19) -0.0011(19)
    N2 0.0334(10) 0.0534(12) 0.0322(10) 0.0274(9) 0.0157(9) 0.0175(9)
    N2* 0.0332(15) 0.0499(15) 0.0320(15) 0.0263(15) 0.0161(14) 0.0159(14)
    N3 0.0231(9) 0.0251(9) 0.0259(9) 0.0139(8) 0.0105(7) 0.0075(7)
    N3* 0.0257(14) 0.0276(14) 0.0276(14) 0.0138(13) 0.0103(13) 0.0051(13)
    C1 0.0208(11) 0.0220(11) 0.0231(11) 0.0105(9) 0.0033(9) 0.0044(9)
    C2 0.0213(11) 0.0357(13) 0.0294(13) 0.0148(10) 0.0067(10) 0.0072(10)
    C3 0.0210(12) 0.0413(15) 0.0368(14) 0.0143(11) 0.0040(10) 0.0096(12)
    C4 0.0289(13) 0.0321(14) 0.0281(13) 0.0109(11) -0.0035(10) 0.0059(11)
    C5 0.0428(15) 0.0361(14) 0.0221(12) 0.0207(12) 0.0033(11) 0.0028(10)
    C6 0.0340(13) 0.0376(14) 0.0227(12) 0.0218(11) 0.0066(10) 0.0069(10)
    C7 0.0219(11) 0.0269(11) 0.0204(11) 0.0143(9) 0.0082(9) 0.0056(9)
    C8 0.0262(12) 0.0279(12) 0.0223(11) 0.0149(10) 0.0097(9) 0.0070(9)
    C9 0.0335(13) 0.0295(12) 0.0250(12) 0.0192(11) 0.0106(10) 0.0048(10)
    C10 0.0322(13) 0.0388(14) 0.0259(12) 0.0252(11) 0.0138(10) 0.0103(10)
    C11 0.0222(11) 0.0372(14) 0.0271(12) 0.0164(10) 0.0103(9) 0.0080(10)
    C12 0.0205(11) 0.0266(12) 0.0254(12) 0.0124(9) 0.0080(9) 0.0060(9)
    C13 0.0162(10) 0.0246(11) 0.0235(11) 0.0115(9) 0.0048(8) 0.0039(9)
    C14 0.0250(11) 0.0276(12) 0.0221(11) 0.0145(10) 0.0061(9) 0.0057(9)
    C15 0.0265(12) 0.0295(13) 0.0256(12) 0.0126(10) 0.0073(10) 0.0109(10)
    C16 0.0221(11) 0.0250(12) 0.0317(13) 0.0089(10) 0.0025(10) 0.0056(10)
    C17 0.0250(12) 0.0282(12) 0.0240(12) 0.0087(10) 0.0040(9) -0.0013(10)
    C18 0.0200(11) 0.0284(12) 0.0214(11) 0.0101(9) 0.0067(9) 0.0050(9)
    C19 0.0185(10) 0.0210(11) 0.0292(12) 0.0094(9) 0.0117(9) 0.0080(9)
    C20 0.0214(11) 0.0295(12) 0.0334(13) 0.0137(10) 0.0120(10) 0.0109(10)
    C21 0.0236(12) 0.0357(14) 0.0488(16) 0.0173(11) 0.0174(11) 0.0170(12)
    C22 0.0347(14) 0.0368(14) 0.0514(17) 0.0243(12) 0.0278(13) 0.0187(12)
    C23 0.0392(15) 0.0328(13) 0.0374(14) 0.0195(12) 0.0226(12) 0.0080(11)
    C24 0.0251(11) 0.0278(12) 0.0289(12) 0.0133(10) 0.0146(10) 0.0084(10)
    C25 0.0168(10) 0.0222(11) 0.0216(11) 0.0091(9) 0.0060(8) 0.0024(9)
    C26 0.0217(11) 0.0230(11) 0.0281(12) 0.0106(9) 0.0102(9) 0.0055(9)
    C27 0.0193(11) 0.0245(12) 0.0298(13) 0.0068(9) 0.0048(9) -0.0039(9)
    C28 0.0229(11) 0.0349(13) 0.0243(12) 0.0161(10) 0.0016(9) -0.0017(10)
    C29 0.0293(12) 0.0299(13) 0.0238(12) 0.0159(10) 0.0060(10) 0.0055(10)
    C30 0.0229(11) 0.0247(11) 0.0230(11) 0.0110(9) 0.0060(9) 0.0043(9)
    C31 0.0219(11) 0.0220(11) 0.0217(11) 0.0092(9) 0.0022(9) 0.0056(9)
    C32 0.0362(13) 0.0291(13) 0.0257(12) 0.0178(11) 0.0098(10) 0.0049(10)
    C33 0.0481(16) 0.0293(13) 0.0227(12) 0.0217(12) 0.0044(11) 0.0034(10)
    C34 0.0445(16) 0.0205(12) 0.0318(14) 0.0115(11) -0.0078(12) 0.0019(10)
    C35 0.0249(13) 0.0285(14) 0.0553(18) 0.0066(11) -0.0010(12) 0.0124(13)
    C36 0.0215(12) 0.0274(13) 0.0493(17) 0.0103(10) 0.0061(11) 0.0087(11)
_geom_special_details     ?
loop_
    _geom_bond_atom_site_label_1
    _geom_bond_atom_site_label_2
    _geom_bond_site_symmetry_2
    _geom_bond_distance
    _geom_bond_publ_flag
    Rh1 P1 . 2.4001(6) ?
    Rh1 P2 . 2.3978(6) ?
    Rh1 O2 . 2.1105(19) ?
    Rh1 O5* . 2.09(2) ?
    Rh1 N1 . 1.938(3) ?
    Rh1 N1* . 1.93(3) ?
    Rh1 N2* . 2.03(3) ?
    Rh1 N3 . 2.019(2) ?
    P1 C1 . 1.827(2) ?
    P1 C7 . 1.819(2) ?
    P1 C13 . 1.822(2) ?
    P2 C19 . 1.819(2) ?
    P2 C25 . 1.818(2) ?
    P2 C31 . 1.825(2) ?
    O1 N1 . 1.152(4) ?
    O1* N1* . 1.147(10) ?
    O2 N2 . 1.277(4) ?
    O2* N2* . 1.216(18) ?
    O3 N2 . 1.248(5) ?
    O3* N2* . 1.23(2) ?
    O4 N3 . 1.251(3) ?
    O4 N3* . 1.230(16) ?
    O5 N3 . 1.231(3) ?
    O5* N3* . 1.259(18) ?
    C1 C2 . 1.397(3) ?
    C1 C6 . 1.394(3) ?
    C2 H2 . 0.9500 ?
    C2 C3 . 1.391(4) ?
    C3 H3 . 0.9500 ?
    C3 C4 . 1.386(4) ?
    C4 H4 . 0.9500 ?
    C4 C5 . 1.391(4) ?
    C5 H5 . 0.9500 ?
    C5 C6 . 1.388(4) ?
    C6 H6 . 0.9500 ?
    C7 C8 . 1.401(3) ?
    C7 C12 . 1.401(3) ?
    C8 H8 . 0.9500 ?
    C8 C9 . 1.381(3) ?
    C9 H9 . 0.9500 ?
    C9 C10 . 1.394(4) ?
    C10 H10 . 0.9500 ?
    C10 C11 . 1.385(4) ?
    C11 H11 . 0.9500 ?
    C11 C12 . 1.388(3) ?
    C12 H12 . 0.9500 ?
    C13 C14 . 1.400(3) ?
    C13 C18 . 1.395(3) ?
    C14 H14 . 0.9500 ?
    C14 C15 . 1.385(4) ?
    C15 H15 . 0.9500 ?
    C15 C16 . 1.387(4) ?
    C16 H16 . 0.9500 ?
    C16 C17 . 1.385(4) ?
    C17 H17 . 0.9500 ?
    C17 C18 . 1.379(4) ?
    C18 H18 . 0.9500 ?
    C19 C20 . 1.398(3) ?
    C19 C24 . 1.393(3) ?
    C20 H20 . 0.9500 ?
    C20 C21 . 1.381(4) ?
    C21 H21 . 0.9500 ?
    C21 C22 . 1.384(4) ?
    C22 H22 . 0.9500 ?
    C22 C23 . 1.384(4) ?
    C23 H23 . 0.9500 ?
    C23 C24 . 1.399(3) ?
    C24 H24 . 0.9500 ?
    C25 C26 . 1.403(3) ?
    C25 C30 . 1.392(3) ?
    C26 H26 . 0.9500 ?
    C26 C27 . 1.388(3) ?
    C27 H27 . 0.9500 ?
    C27 C28 . 1.387(4) ?
    C28 H28 . 0.9500 ?
    C28 C29 . 1.381(4) ?
    C29 H29 . 0.9500 ?
    C29 C30 . 1.395(3) ?
    C30 H30 . 0.9500 ?
    C31 C32 . 1.399(4) ?
    C31 C36 . 1.394(4) ?
    C32 H32 . 0.9500 ?
    C32 C33 . 1.385(4) ?
    C33 H33 . 0.9500 ?
    C33 C34 . 1.388(4) ?
    C34 H34 . 0.9500 ?
    C34 C35 . 1.381(5) ?
    C35 H35 . 0.9500 ?
    C35 C36 . 1.393(4) ?
    C36 H36 . 0.9500 ?
loop_
    _geom_angle_atom_site_label_1
    _geom_angle_atom_site_label_2
    _geom_angle_atom_site_label_3
    _geom_angle_site_symmetry_1
    _geom_angle_site_symmetry_3
    _geom_angle
    _geom_angle_publ_flag
    P2 Rh1 P1 . . 173.609(19) ?
    O2 Rh1 P1 . . 90.54(5) ?
    O2 Rh1 P2 . . 86.46(5) ?
    O5* Rh1 P1 . . 91.4(5) ?
    O5* Rh1 P2 . . 93.0(5) ?
    N1 Rh1 P1 . . 94.47(8) ?
    N1 Rh1 P2 . . 91.22(8) ?
    N1 Rh1 O2 . . 90.83(10) ?
    N1 Rh1 N3 . . 99.52(10) ?
    N1* Rh1 P1 . . 90.3(8) ?
    N1* Rh1 P2 . . 93.8(8) ?
    N1* Rh1 O5* . . 96.8(9) ?
    N1* Rh1 N2* . . 93.3(11) ?
    N2* Rh1 P1 . . 88.1(8) ?
    N2* Rh1 P2 . . 86.8(8) ?
    N2* Rh1 O5* . . 169.9(9) ?
    N3 Rh1 P1 . . 92.49(6) ?
    N3 Rh1 P2 . . 89.44(6) ?
    N3 Rh1 O2 . . 168.95(9) ?
    C1 P1 Rh1 . . 118.18(8) ?
    C7 P1 Rh1 . . 109.77(8) ?
    C7 P1 C1 . . 104.60(11) ?
    C7 P1 C13 . . 105.26(11) ?
    C13 P1 Rh1 . . 115.08(8) ?
    C13 P1 C1 . . 102.70(10) ?
    C19 P2 Rh1 . . 112.01(8) ?
    C19 P2 C31 . . 106.84(11) ?
    C25 P2 Rh1 . . 114.11(8) ?
    C25 P2 C19 . . 105.75(11) ?
    C25 P2 C31 . . 105.04(10) ?
    C31 P2 Rh1 . . 112.48(8) ?
    N2 O2 Rh1 . . 105.34(19) ?
    N3* O5* Rh1 . . 113.5(16) ?
    O1 N1 Rh1 . . 126.1(2) ?
    O1* N1* Rh1 . . 111(2) ?
    O3 N2 O2 . . 114.1(3) ?
    O2* N2* Rh1 . . 130(2) ?
    O2* N2* O3* . . 118(3) ?
    O3* N2* Rh1 . . 111(2) ?
    O4 N3 Rh1 . . 113.23(16) ?
    O5 N3 Rh1 . . 126.50(19) ?
    O5 N3 O4 . . 120.3(2) ?
    O4 N3* O5* . . 116(2) ?
    C2 C1 P1 . . 118.11(19) ?
    C6 C1 P1 . . 122.31(18) ?
    C6 C1 C2 . . 119.4(2) ?
    C1 C2 H2 . . 120.0 ?
    C3 C2 C1 . . 119.9(2) ?
    C3 C2 H2 . . 120.0 ?
    C2 C3 H3 . . 119.7 ?
    C4 C3 C2 . . 120.5(3) ?
    C4 C3 H3 . . 119.7 ?
    C3 C4 H4 . . 120.2 ?
    C3 C4 C5 . . 119.6(2) ?
    C5 C4 H4 . . 120.2 ?
    C4 C5 H5 . . 119.8 ?
    C6 C5 C4 . . 120.3(3) ?
    C6 C5 H5 . . 119.8 ?
    C1 C6 H6 . . 119.9 ?
    C5 C6 C1 . . 120.2(2) ?
    C5 C6 H6 . . 119.9 ?
    C8 C7 P1 . . 118.47(18) ?
    C8 C7 C12 . . 119.6(2) ?
    C12 C7 P1 . . 121.65(18) ?
    C7 C8 H8 . . 120.1 ?
    C9 C8 C7 . . 119.7(2) ?
    C9 C8 H8 . . 120.1 ?
    C8 C9 H9 . . 119.7 ?
    C8 C9 C10 . . 120.6(2) ?
    C10 C9 H9 . . 119.7 ?
    C9 C10 H10 . . 120.1 ?
    C11 C10 C9 . . 119.9(2) ?
    C11 C10 H10 . . 120.1 ?
    C10 C11 H11 . . 119.9 ?
    C10 C11 C12 . . 120.2(2) ?
    C12 C11 H11 . . 119.9 ?
    C7 C12 H12 . . 120.0 ?
    C11 C12 C7 . . 120.0(2) ?
    C11 C12 H12 . . 120.0 ?
    C14 C13 P1 . . 119.40(18) ?
    C18 C13 P1 . . 121.50(18) ?
    C18 C13 C14 . . 119.1(2) ?
    C13 C14 H14 . . 120.1 ?
    C15 C14 C13 . . 119.9(2) ?
    C15 C14 H14 . . 120.1 ?
    C14 C15 H15 . . 119.8 ?
    C14 C15 C16 . . 120.4(2) ?
    C16 C15 H15 . . 119.8 ?
    C15 C16 H16 . . 120.1 ?
    C17 C16 C15 . . 119.8(2) ?
    C17 C16 H16 . . 120.1 ?
    C16 C17 H17 . . 119.9 ?
    C18 C17 C16 . . 120.2(2) ?
    C18 C17 H17 . . 119.9 ?
    C13 C18 H18 . . 119.7 ?
    C17 C18 C13 . . 120.5(2) ?
    C17 C18 H18 . . 119.7 ?
    C20 C19 P2 . . 117.62(19) ?
    C24 C19 P2 . . 122.60(18) ?
    C24 C19 C20 . . 119.6(2) ?
    C19 C20 H20 . . 119.8 ?
    C21 C20 C19 . . 120.4(3) ?
    C21 C20 H20 . . 119.8 ?
    C20 C21 H21 . . 120.0 ?
    C20 C21 C22 . . 120.0(3) ?
    C22 C21 H21 . . 120.0 ?
    C21 C22 H22 . . 119.8 ?
    C21 C22 C23 . . 120.4(2) ?
    C23 C22 H22 . . 119.8 ?
    C22 C23 H23 . . 120.0 ?
    C22 C23 C24 . . 120.0(3) ?
    C24 C23 H23 . . 120.0 ?
    C19 C24 C23 . . 119.6(2) ?
    C19 C24 H24 . . 120.2 ?
    C23 C24 H24 . . 120.2 ?
    C26 C25 P2 . . 119.17(18) ?
    C30 C25 P2 . . 121.30(18) ?
    C30 C25 C26 . . 119.5(2) ?
    C25 C26 H26 . . 120.1 ?
    C27 C26 C25 . . 119.8(2) ?
    C27 C26 H26 . . 120.1 ?
    C26 C27 H27 . . 119.8 ?
    C28 C27 C26 . . 120.5(2) ?
    C28 C27 H27 . . 119.8 ?
    C27 C28 H28 . . 120.0 ?
    C29 C28 C27 . . 120.0(2) ?
    C29 C28 H28 . . 120.0 ?
    C28 C29 H29 . . 119.9 ?
    C28 C29 C30 . . 120.3(2) ?
    C30 C29 H29 . . 119.9 ?
    C25 C30 C29 . . 120.0(2) ?
    C25 C30 H30 . . 120.0 ?
    C29 C30 H30 . . 120.0 ?
    C32 C31 P2 . . 118.68(19) ?
    C36 C31 P2 . . 122.5(2) ?
    C36 C31 C32 . . 118.9(2) ?
    C31 C32 H32 . . 119.7 ?
    C33 C32 C31 . . 120.7(3) ?
    C33 C32 H32 . . 119.7 ?
    C32 C33 H33 . . 120.0 ?
    C32 C33 C34 . . 120.1(3) ?
    C34 C33 H33 . . 120.0 ?
    C33 C34 H34 . . 120.1 ?
    C35 C34 C33 . . 119.7(3) ?
    C35 C34 H34 . . 120.1 ?
    C34 C35 H35 . . 119.7 ?
    C34 C35 C36 . . 120.6(3) ?
    C36 C35 H35 . . 119.7 ?
    C31 C36 H36 . . 120.0 ?
    C35 C36 C31 . . 120.1(3) ?
    C35 C36 H36 . . 120.0 ?
loop_
    _geom_torsion_atom_site_label_1
    _geom_torsion_atom_site_label_2
    _geom_torsion_atom_site_label_3
    _geom_torsion_atom_site_label_4
    _geom_torsion_site_symmetry_1
    _geom_torsion_site_symmetry_2
    _geom_torsion_site_symmetry_3
    _geom_torsion_site_symmetry_4
    _geom_torsion
    _geom_torsion_publ_flag
    Rh1 P1 C1 C2 . . . . 48.7(2) ?
    Rh1 P1 C1 C6 . . . . -135.99(19) ?
    Rh1 P1 C7 C8 . . . . 64.22(19) ?
    Rh1 P1 C7 C12 . . . . -109.70(19) ?
    Rh1 P1 C13 C14 . . . . -174.86(16) ?
    Rh1 P1 C13 C18 . . . . 4.5(2) ?
    Rh1 P2 C19 C20 . . . . 54.1(2) ?
    Rh1 P2 C19 C24 . . . . -120.50(19) ?
    Rh1 P2 C25 C26 . . . . 39.3(2) ?
    Rh1 P2 C25 C30 . . . . -142.69(17) ?
    Rh1 P2 C31 C32 . . . . 61.4(2) ?
    Rh1 P2 C31 C36 . . . . -117.7(2) ?
    Rh1 O2 N2 O3 . . . . -2.7(4) ?
    Rh1 O5* N3* O4 . . . . -4(3) ?
    P1 C1 C2 C3 . . . . 174.9(2) ?
    P1 C1 C6 C5 . . . . -174.6(2) ?
    P1 C7 C8 C9 . . . . -173.66(18) ?
    P1 C7 C12 C11 . . . . 172.88(18) ?
    P1 C13 C14 C15 . . . . 179.58(18) ?
    P1 C13 C18 C17 . . . . -177.46(19) ?
    P2 C19 C20 C21 . . . . -174.10(19) ?
    P2 C19 C24 C23 . . . . 173.17(19) ?
    P2 C25 C26 C27 . . . . 178.60(18) ?
    P2 C25 C30 C29 . . . . -178.92(18) ?
    P2 C31 C32 C33 . . . . -179.91(19) ?
    P2 C31 C36 C35 . . . . 178.7(2) ?
    C1 P1 C7 C8 . . . . -63.5(2) ?
    C1 P1 C7 C12 . . . . 122.6(2) ?
    C1 P1 C13 C14 . . . . -45.1(2) ?
    C1 P1 C13 C18 . . . . 134.26(19) ?
    C1 C2 C3 C4 . . . . 0.6(4) ?
    C2 C1 C6 C5 . . . . 0.6(4) ?
    C2 C3 C4 C5 . . . . -0.7(4) ?
    C3 C4 C5 C6 . . . . 0.8(4) ?
    C4 C5 C6 C1 . . . . -0.7(4) ?
    C6 C1 C2 C3 . . . . -0.6(4) ?
    C7 P1 C1 C2 . . . . 171.12(19) ?
    C7 P1 C1 C6 . . . . -13.6(2) ?
    C7 P1 C13 C14 . . . . 64.2(2) ?
    C7 P1 C13 C18 . . . . -116.51(19) ?
    C7 C8 C9 C10 . . . . 0.7(4) ?
    C8 C7 C12 C11 . . . . -1.0(4) ?
    C8 C9 C10 C11 . . . . -1.3(4) ?
    C9 C10 C11 C12 . . . . 0.7(4) ?
    C10 C11 C12 C7 . . . . 0.4(4) ?
    C12 C7 C8 C9 . . . . 0.4(4) ?
    C13 P1 C1 C2 . . . . -79.2(2) ?
    C13 P1 C1 C6 . . . . 96.1(2) ?
    C13 P1 C7 C8 . . . . -171.37(18) ?
    C13 P1 C7 C12 . . . . 14.7(2) ?
    C13 C14 C15 C16 . . . . -2.4(4) ?
    C14 C13 C18 C17 . . . . 1.9(3) ?
    C14 C15 C16 C17 . . . . 2.5(4) ?
    C15 C16 C17 C18 . . . . -0.4(4) ?
    C16 C17 C18 C13 . . . . -1.8(4) ?
    C18 C13 C14 C15 . . . . 0.2(3) ?
    C19 P2 C25 C26 . . . . -84.2(2) ?
    C19 P2 C25 C30 . . . . 93.8(2) ?
    C19 P2 C31 C32 . . . . -175.35(19) ?
    C19 P2 C31 C36 . . . . 5.6(2) ?
    C19 C20 C21 C22 . . . . 0.7(4) ?
    C20 C19 C24 C23 . . . . -1.3(4) ?
    C20 C21 C22 C23 . . . . -1.5(4) ?
    C21 C22 C23 C24 . . . . 0.8(4) ?
    C22 C23 C24 C19 . . . . 0.6(4) ?
    C24 C19 C20 C21 . . . . 0.6(4) ?
    C25 P2 C19 C20 . . . . 178.94(18) ?
    C25 P2 C19 C24 . . . . 4.4(2) ?
    C25 P2 C31 C32 . . . . -63.3(2) ?
    C25 P2 C31 C36 . . . . 117.6(2) ?
    C25 C26 C27 C28 . . . . 0.1(4) ?
    C26 C25 C30 C29 . . . . -0.9(4) ?
    C26 C27 C28 C29 . . . . -0.5(4) ?
    C27 C28 C29 C30 . . . . 0.1(4) ?
    C28 C29 C30 C25 . . . . 0.6(4) ?
    C30 C25 C26 C27 . . . . 0.6(3) ?
    C31 P2 C19 C20 . . . . -69.5(2) ?
    C31 P2 C19 C24 . . . . 115.9(2) ?
    C31 P2 C25 C26 . . . . 162.96(19) ?
    C31 P2 C25 C30 . . . . -19.0(2) ?
    C31 C32 C33 C34 . . . . 1.4(4) ?
    C32 C31 C36 C35 . . . . -0.4(4) ?
    C32 C33 C34 C35 . . . . -0.9(4) ?
    C33 C34 C35 C36 . . . . -0.2(4) ?
    C34 C35 C36 C31 . . . . 0.9(4) ?
    C36 C31 C32 C33 . . . . -0.8(4) ?
loop_
    _geom_hbond_atom_site_label_D
    _geom_hbond_atom_site_label_H
    _geom_hbond_atom_site_label_A
    _geom_hbond_site_symmetry_A
    _geom_hbond_distance_DH
    _geom_hbond_distance_HA
    _geom_hbond_distance_DA
    _geom_hbond_angle_DHA
    _geom_hbond_publ_flag
    C2 H2 O5 . 0.95 2.27 3.200(3) 165.7 yes
    C2 H2 O5* . 0.95 2.40 3.213(19) 144.0 yes
    C18 H18 O4 . 0.95 2.34 3.130(3) 140.1 yes
    C21 H21 N2 1_455 0.95 2.44 3.328(4) 155.2 yes
    C32 H32 O2 . 0.95 2.40 3.118(3) 131.7 yes
    C32 H32 O2* . 0.95 2.36 3.24(2) 153.7 yes
    C33 H33 N3* 1_545 0.95 2.38 3.21(2) 144.5 yes
_shelx_space_group_comment     ?
_shelx_estimated_absorpt_T_min     ?
_shelx_estimated_absorpt_T_max     ?
_shelx_hkl_file
;
 -12   2   4  288.55   11.95
 -12   2   6    8.89    1.32
 -12   2   7    7.65    1.59
 -12   2   7    6.89    1.77
 -12   2   8   23.95    2.25
 -12   2   8   30.04    2.53
 -12   2   9   92.51    5.03
 -12   2   9  102.22    4.97
 -12   3   2   19.51    2.03
 -12   3   3  289.94   12.30
 -12   3   4   19.27    2.50
 -12   3   6    1.39    1.80
 -12   3   6    1.04    2.05
 -12   3   7  176.68    8.79
 -12   3   7  202.93    9.05
 -12   3   8   60.05    4.18
 -12   3   8   62.25    4.14
 -12   3   9   26.06    2.66
 -12   3  10    6.00    1.74
 -12   3  11   86.09    4.96
 -12   3  11   88.04    4.36
 -12   4   1    2.98    1.43
 -12   4   2  105.62    5.56
 -12   4   3    2.56    2.00
 -12   4   5   17.72    2.43
 -12   4   6  239.21   11.30
 -12   4   6  262.61   11.59
 -12   4   7   54.61    4.38
 -12   4   7   72.03    4.70
 -12   4   8  168.70    8.92
 -12   4   8  200.42    9.09
 -12   4   9   43.16    3.50
 -12   4  10   48.55    3.47
 -12   4  11    7.85    2.05
 -12   4  11    9.03    1.73
 -12   4  12   60.49    3.87
 -12   5   1  123.96    6.19
 -12   5   2   37.72    3.22
 -12   5   3  144.03    7.42
 -12   5   5  294.14   13.02
 -12   5   6  174.13    9.15
 -12   5   6  206.51    9.55
 -12   5   7  371.09   16.84
 -12   5   7  412.21   16.96
 -12   5   8  199.20   10.01
 -12   5   8  213.41    9.92
 -12   5   9  123.01    6.58
 -12   5  10    1.41    2.18
 -12   5  10    3.78    1.85
 -12   5  11   88.61    5.28
 -12   5  11   82.51    4.54
 -12   5  12   22.45    2.54
 -12   5  12   19.24    2.24
 -12   5  12   21.19    2.24
 -12   5  13  178.44    7.91
 -12   5  13  175.81    7.80
 -12   5  13  163.65    7.78
 -12   6   0    0.79    1.28
 -12   6   1   11.56    2.16
 -12   6   2   83.52    5.06
 -12   6   3   66.25    4.62
 -12   6   4   -0.51    1.35
 -12   6   5   74.31    5.02
 -12   6   5   91.82    5.57
 -12   6   6  297.12   13.57
 -12   6   6  310.94   13.72
 -12   6   7  369.98   16.79
 -12   6   7  405.48   16.85
 -12   6   8  167.99    8.69
 -12   6   8  168.91    8.45
 -12   6   9  150.63    7.61
 -12   6  10  117.28    6.24
 -12   6  10  136.86    7.11
 -12   6  10  149.05    6.69
 -12   6  10  119.12    6.26
 -12   6  11    7.40    1.80
 -12   6  11   10.15    2.29
 -12   6  11    7.92    1.70
 -12   6  11   10.73    1.91
 -12   6  12   13.77    1.93
 -12   6  12   12.67    2.25
 -12   6  12   14.74    1.97
 -12   6  13   11.34    1.72
 -12   6  13   13.59    1.90
 -12   6  13   14.09    1.67
 -12   7  -2    2.15    1.56
 -12   7  -1  279.90   11.89
 -12   7   0  185.13    8.16
 -12   7   0  182.87    8.39
 -12   7   1  171.37    7.77
 -12   7   1  152.62    7.49
 -12   7   2   22.12    2.75
 -12   7   2   14.41    2.16
 -12   7   3  128.23    6.88
 -12   7   4    0.12    1.35
 -12   7   5  118.43    6.44
 -12   7   5  115.31    6.65
 -12   7   6  149.00    7.93
 -12   7   6  161.16    8.11
 -12   7   7  139.97    7.28
 -12   7   7  126.26    7.07
 -12   7   8  368.32   16.14
 -12   7   8  374.49   15.89
 -12   7   9   55.93    3.94
 -12   7  10  182.34    8.82
 -12   7  10  180.96    8.26
 -12   7  11   92.14    4.99
 -12   7  11   90.86    4.63
 -12   7  11   97.83    5.06
 -12   7  12   32.25    2.48
 -12   7  12   28.39    2.38
 -12   8  -1   38.79    2.71
 -12   8   0  115.90    5.48
 -12   8   0  114.33    5.55
 -12   8   1  189.77    7.92
 -12   8   1  152.08    7.28
 -12   8   2  104.88    5.73
 -12   8   5    0.42    2.01
 -12   8   5    2.53    1.87
 -12   8   6   32.35    3.23
 -12   8   6   28.09    3.07
 -12   8   7   31.07    3.13
 -12   8   7   30.81    3.10
 -12   8   8   36.96    3.18
 -12   8   8   46.63    3.62
 -12   8   9  182.86    8.32
 -12   8  10   56.45    3.38
 -12   8  10   68.99    4.21
 -12   8  11  169.79    7.95
 -12   9   1  106.74    5.27
 -12   9   2   82.76    4.60
 -12   9   5   20.15    2.45
 -12   9   5   21.93    2.26
 -12   9   6   -0.77    1.63
 -12   9   6   -0.65    1.61
 -12   9   7   20.70    2.42
 -12   9   7   22.13    2.43
 -12   9   8   53.85    3.38
 -12   9   9    3.60    1.14
 -11   0   2    8.73    1.31
 -11   0   3  240.42   10.32
 -11   0   4   27.25    2.64
 -11   0   5   -0.82    1.07
 -11   0   6   34.05    3.21
 -11   0   7   40.67    3.40
 -11   0   8  100.56    5.58
 -11   0   9   92.43    5.16
 -11   0  10   41.26    2.98
 -11   0  11  142.60    6.48
 -11   0  11  149.88    7.13
 -11   1   1    8.35    1.71
 -11   1   2  454.34   18.73
 -11   1   3    3.74    2.17
 -11   1   4  111.96    4.96
 -11   1   4    0.64    1.45
 -11   1   6  241.24   11.52
 -11   1   7  167.03    8.69
 -11   1   8   48.55    4.21
 -11   1   9   13.63    2.75
 -11   1  10  114.37    6.28
 -11   1  11   16.13    2.33
 -11   1  11   14.81    2.73
 -11   1  12  219.75    9.53
 -11   1  12  228.48   10.40
 -11   1  13   60.69    3.93
 -11   2  -2  108.34    5.04
 -11   2  -2  110.26    5.08
 -11   2  -1    9.87    1.55
 -11   2  -1   10.23    1.54
 -11   2   0   92.70    4.66
 -11   2   0    8.38    1.93
 -11   2   1   88.41    5.35
 -11   2   2   -2.63    2.38
 -11   2   3  238.30   11.46
 -11   2   4    1.72    2.30
 -11   2   6   20.14    3.61
 -11   2   7  280.98   13.39
 -11   2   8  127.24    7.56
 -11   2   9   60.90    4.88
 -11   2  10    3.35    2.45
 -11   2  10    4.10    2.61
 -11   2  11  108.94    6.10
 -11   2  11  104.25    6.69
 -11   2  12   42.82    3.31
 -11   2  12   39.32    3.87
 -11   2  13  120.11    6.67
 -11   2  14  110.45    5.87
 -11   2  15   38.61    2.61
 -11   3  -4  170.60    7.51
 -11   3  -4  178.08    7.52
 -11   3  -3   15.86    1.84
 -11   3  -3   12.09    1.78
 -11   3  -3   12.95    2.29
 -11   3  -2  157.59    8.38
 -11   3  -2  153.63    7.15
 -11   3  -2  157.90    7.18
 -11   3  -1   25.57    2.42
 -11   3  -1   23.16    2.34
 -11   3   0   54.54    4.08
 -11   3   1   24.30    3.31
 -11   3   2  160.92    8.71
 -11   3   3    0.71    2.21
 -11   3   3   -0.21    2.64
 -11   3   4  110.54    6.90
 -11   3   5   33.51    4.13
 -11   3   6  353.63   17.03
 -11   3   6  395.19   17.29
 -11   3   7    5.51    3.16
 -11   3   7    9.86    3.35
 -11   3   8   84.21    6.12
 -11   3   9   37.76    4.15
 -11   3  10   68.15    5.53
 -11   3  10   62.66    4.90
 -11   3  11    1.73    2.75
 -11   3  11   -0.32    2.28
 -11   3  12   39.90    4.07
 -11   3  12   35.24    3.24
 -11   3  13  117.46    6.87
 -11   3  14   42.36    3.60
 -11   3  15  158.70    7.38
 -11   4  -5  164.33    7.71
 -11   4  -5  164.32    7.69
 -11   4  -4   31.68    2.58
 -11   4  -4   33.86    2.59
 -11   4  -4   32.17    3.29
 -11   4  -3  357.29   14.79
 -11   4  -3  349.85   14.74
 -11   4  -3  377.58   16.25
 -11   4  -2    0.10    1.66
 -11   4  -2    0.10    1.69
 -11   4  -1  154.23    7.45
 -11   4  -1  142.19    7.39
 -11   4   0    3.35    2.37
 -11   4   1  117.45    7.05
 -11   4   2   46.87    4.64
 -11   4   3  163.51    8.97
 -11   4   3  142.99    8.26
 -11   4   4    6.66    3.04
 -11   4   5  290.61   14.05
 -11   4   5  275.20   13.76
 -11   4   6  280.46   13.54
 -11   4   6  256.39   13.36
 -11   4   7  199.45   10.47
 -11   4   7  179.01   10.44
 -11   4   8   92.85    6.52
 -11   4   9   78.61    5.78
 -11   4  10    6.34    2.90
 -11   4  10    6.07    3.12
 -11   4  11   31.04    3.50
 -11   4  11   28.93    4.07
 -11   4  12   19.26    2.66
 -11   4  12   12.64    3.06
 -11   4  13  105.05    6.46
 -11   4  14  271.94   12.28
 -11   4  15   15.67    2.14
 -11   4  16  252.36   10.94
 -11   5  -6   79.25    4.29
 -11   5  -5    1.63    1.80
 -11   5  -4  258.25   11.75
 -11   5  -4  264.91   11.81
 -11   5  -3   29.42    2.76
 -11   5  -3   32.37    2.81
 -11   5  -2  330.74   13.63
 -11   5  -2  311.78   13.57
 -11   5  -1    3.20    2.15
 -11   5   0  146.05    7.97
 -11   5   1   66.81    5.29
 -11   5   2  175.59    9.21
 -11   5   2  193.72   10.09
 -11   5   3    3.79    2.53
 -11   5   4   82.94    6.15
 -11   5   5  112.08    7.49
 -11   5   5  118.23    7.71
 -11   5   6  204.75   11.32
 -11   5   6  220.55   11.38
 -11   5   7  439.32   20.62
 -11   5   7  476.74   20.54
 -11   5   8   87.42    6.32
 -11   5   9  249.96   13.43
 -11   5   9  286.06   13.19
 -11   5  10   78.03    6.08
 -11   5  10   72.19    5.35
 -11   5  11    2.99    2.95
 -11   5  11    4.43    2.40
 -11   5  12   29.31    3.77
 -11   5  12   24.51    2.85
 -11   5  13    6.86    2.70
 -11   5  14   93.96    5.63
 -11   5  15  243.33   11.03
 -11   5  15  263.64   11.63
 -11   5  15  270.58   11.70
 -11   5  16   50.92    3.42
 -11   5  16   51.62    3.53
 -11   6  -6   71.37    4.02
 -11   6  -5   56.03    3.82
 -11   6  -4   15.29    2.63
 -11   6  -4   24.18    2.82
 -11   6  -3  334.17   14.52
 -11   6  -2  100.98    5.98
 -11   6  -1  346.73   15.29
 -11   6  -1  359.40   15.48
 -11   6   0  418.31   18.23
 -11   6   1  217.74   11.03
 -11   6   2   27.63    3.28
 -11   6   2   32.01    4.11
 -11   6   3   91.56    6.24
 -11   6   4   53.98    4.95
 -11   6   5  137.36    8.54
 -11   6   5  144.66    8.63
 -11   6   6  190.36   10.67
 -11   6   6  196.63   10.60
 -11   6   7   30.26    4.37
 -11   6   7   33.09    4.36
 -11   6   8  860.91   35.14
 -11   6   9  113.43    7.80
 -11   6   9  129.25    7.48
 -11   6  10  242.83   12.77
 -11   6  10  269.69   12.31
 -11   6  11   40.43    4.47
 -11   6  11   47.94    3.94
 -11   6  12   19.40    3.34
 -11   6  12   21.54    2.51
 -11   6  13   45.74    4.06
 -11   6  14   98.43    5.62
 -11   6  15   -1.02    1.80
 -11   6  15   -0.60    1.29
 -11   6  15    0.64    1.68
 -11   7  -6   69.74    4.13
 -11   7  -6   77.91    4.08
 -11   7  -5    6.79    1.82
 -11   7  -5    4.07    2.18
 -11   7  -4   79.80    4.77
 -11   7  -3    0.71    2.04
 -11   7  -3    2.89    2.07
 -11   7  -2  176.83    5.47
 -11   7  -2   -1.63    1.50
 -11   7  -1   93.42    5.70
 -11   7   0  279.59   13.00
 -11   7   1  365.50   16.50
 -11   7   2  157.98    8.49
 -11   7   2  166.20    9.09
 -11   7   3  210.48   10.73
 -11   7   4   51.83    4.89
 -11   7   4   54.54    5.20
 -11   7   5   10.43    3.29
 -11   7   5   14.64    3.68
 -11   7   6  178.48   10.04
 -11   7   6  181.45    9.93
 -11   7   7  152.65    8.52
 -11   7   7  174.03    9.66
 -11   7   7  161.30    8.57
 -11   7   8   44.98    4.40
 -11   7   8   40.77    3.94
 -11   7   8   40.82    4.02
 -11   7   9  554.82   24.45
 -11   7   9  628.18   25.39
 -11   7   9  620.99   24.66
 -11   7   9  554.76   24.44
 -11   7  10   48.96    4.35
 -11   7  10   60.40    5.03
 -11   7  10   46.08    4.07
 -11   7  10   45.05    4.31
 -11   7  11  270.66   12.74
 -11   7  11  273.82   13.06
 -11   7  11  275.73   12.10
 -11   7  11  264.57   12.72
 -11   7  12    5.19    2.41
 -11   7  12    7.48    2.55
 -11   7  12    3.09    2.19
 -11   7  13   58.47    4.24
 -11   7  14    0.33    1.60
 -11   7  15  139.46    6.81
 -11   7  15  141.29    6.77
 -11   8  -5   31.98    2.88
 -11   8  -5   22.52    2.19
 -11   8  -4   13.19    2.64
 -11   8  -4    9.98    1.83
 -11   8  -3   38.82    3.69
 -11   8  -3   32.96    2.84
 -11   8  -2   23.07    3.43
 -11   8  -1  210.63   10.09
 -11   8  -1  219.89   10.63
 -11   8   0  301.40   13.35
 -11   8   0  278.58   13.33
 -11   8   1   38.35    4.04
 -11   8   1   38.53    3.90
 -11   8   2  433.75   18.23
 -11   8   2  363.40   17.79
 -11   8   3   85.66    5.72
 -11   8   4  117.89    7.23
 -11   8   4  123.31    7.48
 -11   8   5   75.24    5.76
 -11   8   5   75.67    5.75
 -11   8   6   20.14    3.49
 -11   8   6   26.56    3.74
 -11   8   7   33.91    3.96
 -11   8   8  302.04   13.28
 -11   8   8  276.72   12.77
 -11   8   8  271.74   12.78
 -11   8   9   10.51    2.47
 -11   8   9   13.18    3.20
 -11   8   9    9.16    2.69
 -11   8   9   10.77    2.68
 -11   8  10  388.23   16.78
 -11   8  10  412.37   17.35
 -11   8  10  383.15   16.40
 -11   8  10  371.14   16.69
 -11   8  11    0.62    2.03
 -11   8  11   -1.91    2.30
 -11   8  11    1.79    1.59
 -11   8  11    3.90    2.22
 -11   8  12  161.58    8.16
 -11   8  12  160.58    8.17
 -11   8  12  169.36    8.31
 -11   8  13    0.50    1.78
 -11   8  13    0.80    1.71
 -11   8  13    0.12    1.59
 -11   8  14   41.55    2.67
 -11   9  -4   38.89    3.20
 -11   9  -4   40.70    3.22
 -11   9  -3   21.84    2.76
 -11   9  -3   18.03    2.67
 -11   9  -2   16.87    2.79
 -11   9  -2   14.58    2.74
 -11   9  -1  124.22    6.54
 -11   9  -1  133.04    7.07
 -11   9  -1  118.55    6.80
 -11   9   0  100.84    5.88
 -11   9   0  103.08    6.12
 -11   9   0   95.39    5.86
 -11   9   1  214.54   10.06
 -11   9   1  188.65    9.54
 -11   9   1  210.51    9.95
 -11   9   2    2.11    2.14
 -11   9   2   -1.44    2.30
 -11   9   3  344.77   15.10
 -11   9   3  371.56   15.73
 -11   9   4   93.19    6.06
 -11   9   4  102.25    6.38
 -11   9   5   11.31    2.86
 -11   9   5   14.33    3.04
 -11   9   6   74.94    5.51
 -11   9   6   74.78    5.38
 -11   9   7   41.54    3.94
 -11   9   8    2.79    2.18
 -11   9   9  187.47    8.84
 -11   9   9  209.67    9.79
 -11   9   9  192.51    8.98
 -11   9   9  175.67    8.78
 -11   9  10    0.12    1.60
 -11   9  10   -3.44    2.28
 -11   9  10    1.68    1.57
 -11   9  10   -1.23    1.81
 -11   9  11  307.60   13.32
 -11   9  11  305.34   13.27
 -11   9  11  328.76   13.76
 -11   9  12   28.98    2.46
 -11   9  12   25.76    2.55
 -11   9  12   31.77    2.57
 -11  10  -2    0.19    1.66
 -11  10  -2    1.45    1.63
 -11  10  -1   79.00    4.66
 -11  10  -1   84.67    4.65
 -11  10   0   17.54    2.33
 -11  10   0   10.33    2.07
 -11  10   0   13.97    2.15
 -11  10   1    4.63    2.04
 -11  10   1    3.45    1.68
 -11  10   3    5.70    1.85
 -11  10   4  274.67   11.97
 -11  10   4  241.68   11.55
 -11  10   5   10.58    2.47
 -11  10   5    7.74    2.33
 -11  10   6   47.43    3.83
 -11  10   6   46.50    3.95
 -11  10   7   35.27    3.13
 -11  10   8   44.25    3.20
 -11  10   9    0.50    1.78
 -11  10  10   77.01    4.60
 -11  11   4    8.09    1.40
 -11  11   5  180.64    8.15
 -10  -2   3   31.65    2.56
 -10  -2   4   53.16    3.62
 -10  -2   6   52.72    3.88
 -10  -2   7    8.71    2.19
 -10  -2   8  258.41   11.42
 -10  -2   9    3.18    1.74
 -10  -2  10   86.23    4.65
 -10  -1  -1  137.80    6.03
 -10  -1  -1  132.19    5.98
 -10  -1   0   27.58    2.15
 -10  -1   0   26.38    2.16
 -10  -1   1  228.36    9.84
 -10  -1   1  224.48    9.80
 -10  -1   2    2.30    2.10
 -10  -1   3  221.70   10.57
 -10  -1   4    5.29    2.75
 -10  -1   6   21.52    3.43
 -10  -1   7   72.81    5.45
 -10  -1   8   12.46    3.08
 -10  -1   9  251.03   11.85
 -10  -1  10   60.69    4.55
 -10  -1  11  204.66    9.51
 -10  -1  12   52.61    3.45
 -10  -1  14    3.26    1.33
 -10   0  -4   58.80    3.32
 -10   0  -4   57.32    3.27
 -10   0  -3   63.68    3.64
 -10   0  -3   56.22    3.54
 -10   0  -2   84.22    4.72
 -10   0  -2   85.88    4.75
 -10   0  -1   43.07    3.27
 -10   0  -1   40.75    3.20
 -10   0   0  216.63   10.12
 -10   0   0  228.18   10.19
 -10   0   0  238.13   10.54
 -10   0   1   -2.15    1.92
 -10   0   1    2.12    1.78
 -10   0   1    0.17    2.34
 -10   0   2  502.56   21.08
 -10   0   2  484.71   19.82
 -10   0   2  483.57   19.79
 -10   0   3    1.88    2.82
 -10   0   6   10.95    3.52
 -10   0   7    6.94    3.23
 -10   0   8  129.29    8.01
 -10   0   9   11.01    3.23
 -10   0  10  179.42    9.48
 -10   0  11  253.34   11.96
 -10   0  12  267.31   12.01
 -10   0  13  148.14    6.99
 -10   0  14   72.01    4.67
 -10   0  15   49.90    3.31
 -10   1  -5  382.98   16.04
 -10   1  -5  404.44   16.07
 -10   1  -4   44.67    3.26
 -10   1  -4   45.30    3.29
 -10   1  -3  121.20    6.19
 -10   1  -3  122.61    6.16
 -10   1  -2  116.61    6.19
 -10   1  -2  117.41    6.21
 -10   1  -1   74.66    4.72
 -10   1  -1   54.78    4.81
 -10   1  -1   67.45    4.54
 -10   1  -1   62.92    4.52
 -10   1   0   71.35    5.23
 -10   1   0   60.42    4.55
 -10   1   0   69.54    4.73
 -10   1   1  200.22   10.49
 -10   1   1  200.70    9.64
 -10   1   1  201.45    9.59
 -10   1   2    0.47    2.97
 -10   1   3  247.88   12.81
 -10   1   6   61.45    5.86
 -10   1   7  112.57    7.86
 -10   1   8   14.86    3.81
 -10   1   9  123.27    7.93
 -10   1  10   22.00    3.77
 -10   1  11  177.59    9.48
 -10   1  12  130.29    7.24
 -10   1  13  221.07   10.12
 -10   1  14  208.08   10.28
 -10   1  15   28.03    2.96
 -10   2  -7   66.17    3.78
 -10   2  -7   71.60    3.82
 -10   2  -6  212.15    9.62
 -10   2  -6  219.53    9.64
 -10   2  -5   -0.39    1.89
 -10   2  -5    0.38    1.98
 -10   2  -5    0.52    1.89
 -10   2  -4  492.16   19.71
 -10   2  -4  479.40   19.68
 -10   2  -4  433.07   20.24
 -10   2  -3    2.23    2.27
 -10   2  -3    6.61    2.33
 -10   2  -3    5.49    2.65
 -10   2  -2  155.17    5.79
 -10   2  -2  149.60    5.67
 -10   2  -1   33.72    3.53
 -10   2  -1   31.46    3.47
 -10   2  -1   31.64    3.63
 -10   2   0   24.70    3.22
 -10   2   0   21.87    3.10
 -10   2   1    5.98    2.46
 -10   2   1   -0.24    3.16
 -10   2   1    1.31    2.26
 -10   2   2  221.40   11.85
 -10   2   3   45.73    5.20
 -10   2   5  141.40    9.18
 -10   2   6  309.58   15.57
 -10   2   7   64.30    6.19
 -10   2   8  185.31   10.67
 -10   2   9   18.03    4.08
 -10   2  10   53.89    5.17
 -10   2  11   74.11    5.74
 -10   2  12  235.51   11.43
 -10   2  13  134.03    8.27
 -10   2  13  140.59    7.28
 -10   2  14   58.89    4.90
 -10   2  15  369.54   16.07
 -10   2  16   19.78    2.24
 -10   3  -8   50.60    3.08
 -10   3  -8   46.81    3.01
 -10   3  -7   63.69    3.90
 -10   3  -7   62.15    3.89
 -10   3  -6   16.71    2.59
 -10   3  -6   16.52    2.55
 -10   3  -6   12.12    2.70
 -10   3  -6   12.30    2.62
 -10   3  -5  206.42    9.45
 -10   3  -5  188.84    9.32
 -10   3  -5  172.53   10.01
 -10   3  -4    9.71    2.74
 -10   3  -4   10.76    2.60
 -10   3  -4    9.73    3.06
 -10   3  -3  198.08   10.13
 -10   3  -3  212.82   10.25
 -10   3  -2    9.19    2.72
 -10   3  -2    7.27    2.71
 -10   3  -2   10.02    2.61
 -10   3  -1  131.37    7.64
 -10   3  -1  130.60    7.67
 -10   3   0    4.17    2.36
 -10   3   0    3.40    2.27
 -10   3   0    3.57    2.89
 -10   3   1   73.43    5.24
 -10   3   1   81.31    5.38
 -10   3   1   91.44    6.04
 -10   3   1   84.33    6.60
 -10   3   2   12.37    3.82
 -10   3   5  294.88   15.11
 -10   3   6  430.09   20.15
 -10   3   7   90.38    7.16
 -10   3   8   96.57    7.27
 -10   3   9   10.18    3.63
 -10   3  10    0.25    2.98
 -10   3  11   67.24    5.47
 -10   3  12   68.02    6.10
 -10   3  12   73.91    5.36
 -10   3  13   44.58    4.83
 -10   3  14  310.74   14.59
 -10   3  15    0.17    2.23
 -10   3  16  234.76   10.49
 -10   3  18   17.99    1.94
 -10   3  18   18.04    1.95
 -10   4  -8   72.55    4.35
 -10   4  -8   77.92    4.41
 -10   4  -8   82.93    4.75
 -10   4  -7   86.04    4.99
 -10   4  -7   91.60    5.09
 -10   4  -6  146.02    7.49
 -10   4  -6  144.83    7.50
 -10   4  -6  140.32    8.25
 -10   4  -6  133.91    7.87
 -10   4  -5    1.17    2.31
 -10   4  -5    1.99    2.39
 -10   4  -5    0.99    2.44
 -10   4  -4  196.72    9.89
 -10   4  -4  195.03    9.84
 -10   4  -3   -0.57    2.51
 -10   4  -3    2.61    2.42
 -10   4  -3    0.79    1.46
 -10   4  -2  182.07    9.63
 -10   4  -2  175.45    9.53
 -10   4  -2  206.74    9.94
 -10   4  -1    6.44    2.60
 -10   4  -1    5.43    2.61
 -10   4  -1    9.69    3.23
 -10   4   0  189.03    9.28
 -10   4   0  189.71    9.33
 -10   4   0  205.54   10.43
 -10   4   1    3.93    2.54
 -10   4   1    9.97    3.62
 -10   4   2  122.82    7.91
 -10   4   2  121.27    8.25
 -10   4   3    5.63    3.38
 -10   4   4  166.26   10.13
 -10   4   5  109.17    8.19
 -10   4   5  135.99    8.77
 -10   4   6  194.59   11.32
 -10   4   7  522.82   23.54
 -10   4   8  117.95    8.14
 -10   4   9   60.27    6.20
 -10   4   9   73.25    6.07
 -10   4  10   22.63    4.30
 -10   4  10   19.97    3.79
 -10   4  11   13.30    3.91
 -10   4  11   20.29    3.46
 -10   4  12  171.37    9.94
 -10   4  12  163.72    8.81
 -10   4  13   31.49    4.28
 -10   4  14   44.23    4.43
 -10   4  15  428.99   18.46
 -10   4  16   10.74    2.01
 -10   4  17  378.72   16.12
 -10   4  18    3.71    1.52
 -10   4  18    2.36    1.33
 -10   5  -9  228.88    9.48
 -10   5  -9  204.06    9.05
 -10   5  -8    3.68    2.09
 -10   5  -8    1.22    1.70
 -10   5  -8    0.88    1.71
 -10   5  -7   44.20    3.70
 -10   5  -7   50.58    3.84
 -10   5  -7   45.56    4.08
 -10   5  -7   44.01    4.14
 -10   5  -6    8.30    2.50
 -10   5  -6    7.59    2.51
 -10   5  -6    7.20    2.64
 -10   5  -6    7.50    2.25
 -10   5  -5   15.41    2.98
 -10   5  -5   12.78    3.23
 -10   5  -5    8.00    2.64
 -10   5  -4   48.75    4.39
 -10   5  -4   49.30    4.39
 -10   5  -3  239.52   11.14
 -10   5  -3  234.48   11.45
 -10   5  -3  229.83   11.43
 -10   5  -2  302.99   13.46
 -10   5  -2  278.83   13.11
 -10   5  -2  256.43   12.93
 -10   5  -1  250.29   12.43
 -10   5  -1  251.41   12.39
 -10   5   0  222.08   11.49
 -10   5   0  266.62   12.74
 -10   5   1  179.92   10.02
 -10   5   1  186.90   10.58
 -10   5   2    2.92    2.94
 -10   5   2    1.70    3.53
 -10   5   3   89.72    6.89
 -10   5   4   37.15    4.84
 -10   5   4   34.22    5.03
 -10   5   5   53.27    5.84
 -10   5   5   50.82    5.76
 -10   5   6  202.06   11.64
 -10   5   6  191.07   11.25
 -10   5   7    2.58    3.55
 -10   5   8  371.33   17.65
 -10   5   9   32.41    4.95
 -10   5   9   34.74    4.60
 -10   5  10  283.97   15.09
 -10   5  10  308.12   14.52
 -10   5  11   34.39    4.94
 -10   5  11   35.32    4.04
 -10   5  12   55.86    5.48
 -10   5  12   56.26    4.51
 -10   5  13    9.64    3.31
 -10   5  14   18.49    3.20
 -10   5  15    5.33    2.25
 -10   5  16  250.99   11.66
 -10   5  16  240.02   11.61
 -10   5  17   11.72    2.17
 -10   5  17   12.31    2.34
 -10   5  18  253.35   10.83
 -10   5  18  261.24   10.83
 -10   6  -9   79.26    4.37
 -10   6  -9   89.02    4.70
 -10   6  -8  393.09   17.19
 -10   6  -8  466.31   17.86
 -10   6  -7    5.03    1.70
 -10   6  -7    6.18    2.26
 -10   6  -7    9.76    2.80
 -10   6  -6  177.73    9.19
 -10   6  -6  186.44    9.31
 -10   6  -6  204.32    9.94
 -10   6  -6  187.46   10.03
 -10   6  -5   19.56    3.07
 -10   6  -5   25.41    3.24
 -10   6  -5   22.87    3.68
 -10   6  -5   24.74    3.76
 -10   6  -4  111.62    5.38
 -10   6  -4  115.71    5.42
 -10   6  -3    7.22    2.62
 -10   6  -3    6.78    2.78
 -10   6  -3    7.93    2.42
 -10   6  -2  267.20   13.17
 -10   6  -2  272.39   13.16
 -10   6  -1  244.40   12.23
 -10   6  -1  239.08   12.17
 -10   6   0  140.81    8.73
 -10   6   0  145.60    8.05
 -10   6   1  710.38   28.74
 -10   6   1  625.39   27.90
 -10   6   2   68.23    6.24
 -10   6   2   82.55    6.25
 -10   6   3  186.40   10.71
 -10   6   4   58.06    5.74
 -10   6   4   44.16    5.24
 -10   6   5   31.42    4.72
 -10   6   5   25.80    4.67
 -10   6   6   48.89    5.39
 -10   6   6   54.54    5.70
 -10   6   7  343.15   16.63
 -10   6   8   54.04    5.36
 -10   6   8   48.52    5.78
 -10   6   9  616.40   26.13
 -10   6   9  593.27   26.88
 -10   6  10    1.80    2.89
 -10   6  10    4.17    3.78
 -10   6  11  397.34   17.61
 -10   6  11  394.43   18.66
 -10   6  12    3.38    2.26
 -10   6  12    3.32    3.12
 -10   6  13   43.43    4.50
 -10   6  14   10.13    3.08
 -10   6  14   10.29    3.15
 -10   6  14    9.38    2.71
 -10   6  15   25.24    3.50
 -10   6  15   24.51    3.32
 -10   6  15   21.55    2.73
 -10   6  16   18.97    2.83
 -10   6  16   23.82    2.96
 -10   6  17  354.12   15.26
 -10   6  17  374.32   15.32
 -10   7  -8  218.87    9.96
 -10   7  -8  203.58    9.64
 -10   7  -8  228.70    9.96
 -10   7  -7   93.82    5.43
 -10   7  -7  144.33    6.81
 -10   7  -6   18.46    3.11
 -10   7  -6   13.87    2.65
 -10   7  -5  130.66    7.29
 -10   7  -5  101.81    6.93
 -10   7  -4    8.03    3.03
 -10   7  -3  109.22    6.45
 -10   7  -3  104.66    7.03
 -10   7  -2  250.30   11.92
 -10   7  -2  230.58   11.93
 -10   7  -1   78.44    5.98
 -10   7  -1   78.47    5.86
 -10   7   0  387.73   17.99
 -10   7   0  396.94   17.98
 -10   7   1   25.97    4.23
 -10   7   1   28.20    3.87
 -10   7   2  691.01   29.36
 -10   7   3   35.68    4.63
 -10   7   4  206.02   11.20
 -10   7   4  168.73    9.40
 -10   7   4  222.78   11.25
 -10   7   4  181.90    9.56
 -10   7   5   44.74    5.26
 -10   7   5   36.60    4.01
 -10   7   5   53.61    5.50
 -10   7   5   42.78    4.30
 -10   7   6   76.17    6.68
 -10   7   6   62.73    5.52
 -10   7   6   75.14    6.25
 -10   7   6   73.67    5.75
 -10   7   7   10.77    3.68
 -10   7   8  230.62   12.18
 -10   7   8  241.05   12.91
 -10   7   9    8.51    3.26
 -10   7   9    7.35    3.77
 -10   7  10  612.36   26.07
 -10   7  10  571.69   25.55
 -10   7  10  587.78   24.97
 -10   7  10  595.41   25.73
 -10   7  11   27.41    4.28
 -10   7  11   29.27    4.12
 -10   7  11   21.87    3.18
 -10   7  11   16.49    3.79
 -10   7  12  138.10    8.35
 -10   7  13   24.12    3.49
 -10   7  14   47.51    4.41
 -10   7  14   46.94    4.36
 -10   7  14   46.51    3.95
 -10   7  15    0.50    2.16
 -10   7  15    2.46    2.19
 -10   7  15    0.64    1.62
 -10   7  16   53.33    3.85
 -10   7  16   55.83    3.99
 -10   8  -8  133.53    6.84
 -10   8  -8  151.44    7.12
 -10   8  -8  151.10    7.07
 -10   8  -7  205.74    9.69
 -10   8  -7  198.99    9.52
 -10   8  -6  189.61    9.41
 -10   8  -6  172.27    8.94
 -10   8  -5   98.18    6.53
 -10   8  -5   90.80    5.98
 -10   8  -4   58.49    4.34
 -10   8  -4   59.49    4.87
 -10   8  -3  111.52    7.08
 -10   8  -3  120.05    6.84
 -10   8  -3  133.57    8.08
 -10   8  -2   46.71    4.31
 -10   8  -2   47.36    4.35
 -10   8  -1  231.23   10.91
 -10   8  -1  183.38   10.02
 -10   8   0    3.64    1.96
 -10   8   0    3.30    3.02
 -10   8   1  474.67   21.38
 -10   8   1  496.71   21.82
 -10   8   1  509.70   21.97
 -10   8   2   88.05    6.60
 -10   8   2   92.76    6.66
 -10   8   3  530.22   23.40
 -10   8   3  573.33   24.29
 -10   8   4   16.36    4.14
 -10   8   4   19.42    4.02
 -10   8   5  137.91    7.98
 -10   8   5  136.93    7.96
 -10   8   5  164.77    9.33
 -10   8   5  152.56    9.30
 -10   8   6   52.94    4.75
 -10   8   6   50.92    4.72
 -10   8   6   54.75    5.28
 -10   8   7   86.72    6.28
 -10   8   7   90.22    6.58
 -10   8   7   87.85    6.32
 -10   8   8    7.14    2.91
 -10   8   8    2.60    2.90
 -10   8   8    1.81    2.81
 -10   8   8    1.12    3.36
 -10   8   9  309.27   15.26
 -10   8   9  317.77   15.29
 -10   8   9  332.54   15.03
 -10   8   9  329.32   15.85
 -10   8  10  122.53    7.67
 -10   8  10  123.88    7.65
 -10   8  10  108.96    6.89
 -10   8  10  123.48    7.90
 -10   8  11  460.96   19.64
 -10   8  11  453.33   19.56
 -10   8  11  401.74   18.29
 -10   8  11  463.86   19.73
 -10   8  12  141.28    8.07
 -10   8  13   79.51    5.33
 -10   8  14   12.62    2.12
 -10   8  14   13.58    2.68
 -10   8  14   13.12    2.51
 -10   8  15    8.56    2.09
 -10   8  15    5.94    1.87
 -10   9  -7   42.36    3.17
 -10   9  -6  179.22    8.70
 -10   9  -6  178.08    8.66
 -10   9  -6  163.04    8.22
 -10   9  -5  148.88    7.71
 -10   9  -5  131.02    7.52
 -10   9  -5  126.37    6.99
 -10   9  -4   81.65    5.88
 -10   9  -4   92.13    6.13
 -10   9  -4   81.08    5.24
 -10   9  -3    3.95    2.33
 -10   9  -3    6.68    2.12
 -10   9  -3    8.82    3.25
 -10   9  -3    4.43    3.19
 -10   9  -2  120.56    7.28
 -10   9  -2  117.52    6.59
 -10   9  -1   94.11    6.74
 -10   9  -1   99.28    6.39
 -10   9   0   75.41    5.94
 -10   9   0   76.05    5.83
 -10   9   1    0.20    2.46
 -10   9   1    3.09    3.22
 -10   9   1    0.23    3.08
 -10   9   2  695.13   29.64
 -10   9   2  754.12   30.20
 -10   9   3    2.88    2.95
 -10   9   3    0.70    2.61
 -10   9   3    2.37    2.82
 -10   9   3   -2.86    3.51
 -10   9   4  565.83   24.08
 -10   9   4  537.53   24.06
 -10   9   5    3.97    3.16
 -10   9   5    4.87    3.28
 -10   9   6  100.11    6.36
 -10   9   6   97.50    6.33
 -10   9   7   -0.19    2.28
 -10   9   7    2.53    2.75
 -10   9   7    0.59    2.25
 -10   9   8   68.44    5.70
 -10   9   8   55.94    4.90
 -10   9   8   68.25    5.18
 -10   9   8   57.10    4.85
 -10   9   9    3.44    2.96
 -10   9   9    3.95    2.58
 -10   9   9    3.53    2.47
 -10   9   9    5.19    2.63
 -10   9  10  187.50    9.46
 -10   9  10  159.91    8.59
 -10   9  10  174.40    9.33
 -10   9  11  171.86    9.19
 -10   9  11  183.98    9.30
 -10   9  11  182.50    9.38
 -10   9  12  242.67   11.32
 -10   9  13   61.01    4.01
 -10   9  14   66.80    4.14
 -10   9  14   65.17    4.13
 -10  10  -6    7.83    1.42
 -10  10  -6    8.14    1.93
 -10  10  -6    9.46    1.96
 -10  10  -5  346.21   13.32
 -10  10  -5  330.38   13.27
 -10  10  -4    5.87    1.80
 -10  10  -4    3.43    1.82
 -10  10  -4    7.78    2.53
 -10  10  -4    3.33    2.50
 -10  10  -3  162.61    8.41
 -10  10  -3  157.55    8.33
 -10  10  -2   15.99    2.98
 -10  10  -2   11.19    3.14
 -10  10  -2   13.95    2.47
 -10  10  -1   25.89    3.59
 -10  10  -1   20.22    3.19
 -10  10  -1   16.31    2.97
 -10  10   0   95.20    6.13
 -10  10   0   96.56    6.09
 -10  10   0   97.07    6.26
 -10  10   1   25.91    3.43
 -10  10   1   27.71    3.18
 -10  10   1   22.00    2.85
 -10  10   1   26.43    3.77
 -10  10   2   14.34    2.92
 -10  10   2   25.40    3.26
 -10  10   3  425.26   19.43
 -10  10   3  470.52   19.75
 -10  10   4   94.50    6.60
 -10  10   4  102.96    6.62
 -10  10   5  196.91   10.38
 -10  10   5  191.47   10.14
 -10  10   6    9.33    2.83
 -10  10   7   -0.43    1.53
 -10  10   7   -0.14    1.46
 -10  10   8    4.47    2.64
 -10  10   8    2.93    1.98
 -10  10   8    2.68    1.97
 -10  10   8    1.02    2.13
 -10  10   9   27.38    3.14
 -10  10   9   31.57    3.21
 -10  10  10    1.40    2.06
 -10  10  10    0.95    1.87
 -10  10  10    0.96    1.84
 -10  10  11  121.31    6.51
 -10  10  11  115.64    6.29
 -10  10  11  124.46    6.36
 -10  10  12   97.61    5.16
 -10  10  12  100.03    5.43
 -10  10  12  105.05    5.45
 -10  11  -3    4.37    1.66
 -10  11  -3    0.70    1.59
 -10  11  -3    4.16    1.54
 -10  11  -2   59.99    3.96
 -10  11  -2   75.79    4.50
 -10  11  -1   15.74    2.14
 -10  11   2   49.82    3.87
 -10  11   3   22.63    3.04
 -10  11   4  299.88   13.56
 -10  11   5   77.76    5.22
 -10  11   8   50.77    3.89
 -10  11   9    1.87    1.54
 -10  11   9    0.07    0.68
 -10  11   9   -0.41    0.66
  -9  -3   0   92.65    4.48
  -9  -3   0   91.16    4.46
  -9  -3   1   38.60    2.24
  -9  -3   1   39.78    2.26
  -9  -3   2  126.52    5.83
  -9  -3   2  122.79    5.80
  -9  -3   2  125.37    6.44
  -9  -3   3   37.13    2.55
  -9  -3   3   34.69    2.52
  -9  -3   3   40.20    3.53
  -9  -3   4    4.45    2.32
  -9  -3   9   26.67    3.27
  -9  -3  10  253.43   11.43
  -9  -3  11   13.30    2.07
  -9  -2  -3    3.51    1.58
  -9  -2  -3    3.10    1.58
  -9  -2  -2   47.42    3.36
  -9  -2  -2   45.42    3.34
  -9  -2  -1   88.38    5.14
  -9  -2  -1   91.99    5.17
  -9  -2   0    6.11    2.22
  -9  -2   0    9.05    2.22
  -9  -2   0    4.73    2.03
  -9  -2   1  358.73   15.23
  -9  -2   1  361.94   15.24
  -9  -2   1  345.32   15.67
  -9  -2   2    7.64    2.95
  -9  -2   2    6.03    2.17
  -9  -2   2   13.10    2.42
  -9  -2   3  133.22    6.92
  -9  -2   3  136.55    6.95
  -9  -2   4   25.43    2.69
  -9  -2   4   25.70    2.70
  -9  -2  10   91.77    6.22
  -9  -2  11  247.24   11.69
  -9  -2  12   21.80    2.86
  -9  -1  -6  105.44    5.15
  -9  -1  -6  106.55    5.17
  -9  -1  -5   57.53    3.71
  -9  -1  -5   55.55    3.68
  -9  -1  -4    8.74    2.27
  -9  -1  -4   14.64    2.38
  -9  -1  -4   13.79    2.37
  -9  -1  -3  120.98    6.64
  -9  -1  -3  120.53    6.60
  -9  -1  -2  114.77    6.44
  -9  -1  -2  101.46    6.24
  -9  -1  -1   14.58    2.78
  -9  -1  -1   14.05    2.84
  -9  -1  -1   12.22    2.79
  -9  -1   0  154.68    8.04
  -9  -1   0  147.91    7.96
  -9  -1   0  133.86    8.17
  -9  -1   1    0.67    2.84
  -9  -1   1    2.83    2.42
  -9  -1   1    0.35    2.36
  -9  -1   2  246.84   11.92
  -9  -1   2  262.56   12.05
  -9  -1   3   48.26    4.15
  -9  -1   3   50.16    4.14
  -9  -1  10  282.20   13.87
  -9  -1  11  168.07    9.31
  -9  -1  12  275.27   12.94
  -9  -1  13  168.72    8.37
  -9   0  -7  273.30   11.75
  -9   0  -7  278.16   11.81
  -9   0  -6    1.00    2.00
  -9   0  -6    1.69    2.01
  -9   0  -6    2.32    1.96
  -9   0  -5  401.33   15.28
  -9   0  -5  399.46   15.25
  -9   0  -4   42.84    3.93
  -9   0  -4   42.15    3.96
  -9   0  -4   29.97    3.49
  -9   0  -3   94.20    6.16
  -9   0  -3  104.19    6.24
  -9   0  -3   83.69    6.08
  -9   0  -2   28.92    3.35
  -9   0  -2   39.88    4.01
  -9   0  -2   40.73    4.11
  -9   0  -2   27.10    3.67
  -9   0  -1   63.94    5.38
  -9   0  -1   72.34    5.41
  -9   0  -1   77.59    5.45
  -9   0  -1   56.13    5.24
  -9   0   0   59.81    4.92
  -9   0   0   66.46    5.18
  -9   0   0   52.07    5.15
  -9   0   1  286.39   13.52
  -9   0   1  281.37   13.47
  -9   0   1  291.71   14.41
  -9   0   2   52.56    4.60
  -9   0   2   58.48    4.75
  -9   0   3  280.58   12.96
  -9   0   3  270.67   12.86
  -9   0   9  115.29    8.09
  -9   0  10  214.86   11.74
  -9   0  11  117.48    7.73
  -9   0  12  230.07   11.57
  -9   0  13  279.11   12.89
  -9   0  16  111.86    5.89
  -9   1  -8   43.55    3.95
  -9   1  -8   43.70    3.00
  -9   1  -8   63.21    3.79
  -9   1  -8   57.07    3.67
  -9   1  -7    0.11    1.57
  -9   1  -7    0.57    2.04
  -9   1  -7    0.35    1.93
  -9   1  -7   -1.14    2.18
  -9   1  -7    2.41    2.14
  -9   1  -6  347.57   15.23
  -9   1  -6  395.59   16.06
  -9   1  -6  385.74   15.99
  -9   1  -6  357.22   16.63
  -9   1  -6  320.36   16.08
  -9   1  -5   31.51    3.81
  -9   1  -5   35.85    3.77
  -9   1  -4  425.66   18.09
  -9   1  -4  418.32   18.09
  -9   1  -4  366.40   18.38
  -9   1  -3    2.40    1.55
  -9   1  -3    3.24    2.95
  -9   1  -3    1.28    2.72
  -9   1  -2  214.63   10.97
  -9   1  -2  217.92   10.95
  -9   1  -2  198.31   10.75
  -9   1  -1    8.06    3.22
  -9   1  -1    1.57    2.74
  -9   1  -1    3.10    2.85
  -9   1   0   21.84    4.11
  -9   1   0   18.83    3.37
  -9   1   0   18.63    3.35
  -9   1   1   27.57    4.48
  -9   1   1   27.27    3.79
  -9   1   1   24.00    3.64
  -9   1   2  103.71    8.14
  -9   1   2  117.92    7.21
  -9   1   2  125.53    7.29
  -9   1   3  269.00   14.42
  -9   1   3  278.22   14.58
  -9   1   3  272.53   13.93
  -9   1   4  565.96   24.91
  -9   1   5  243.67   13.24
  -9   1   5  226.06   12.15
  -9   1   6  197.61   11.61
  -9   1   7  153.33   10.01
  -9   1   7  162.18   10.17
  -9   1   8  171.49   10.49
  -9   1   9  246.17   13.20
  -9   1  10   41.66    4.92
  -9   1  11  181.29   10.23
  -9   1  12   74.53    5.75
  -9   1  13  280.08   13.11
  -9   1  15  214.49   10.84
  -9   1  16   29.12    3.14
  -9   2  -9   53.16    4.23
  -9   2  -9   50.45    3.56
  -9   2  -9   71.96    4.16
  -9   2  -9   73.90    4.21
  -9   2  -8   78.20    4.84
  -9   2  -8   91.46    5.31
  -9   2  -8   91.55    5.36
  -9   2  -7  102.52    7.03
  -9   2  -7  106.57    6.25
  -9   2  -7  115.39    6.71
  -9   2  -7  125.05    6.82
  -9   2  -6    4.05    2.22
  -9   2  -6    1.77    2.57
  -9   2  -6    3.94    2.84
  -9   2  -6    1.75    2.67
  -9   2  -5  471.64   21.89
  -9   2  -5  500.45   21.07
  -9   2  -5  492.37   21.06
  -9   2  -5  466.51   20.46
  -9   2  -4   33.90    4.34
  -9   2  -4   40.65    4.46
  -9   2  -3  142.29    8.55
  -9   2  -3  150.30    8.62
  -9   2  -3  147.67    8.16
  -9   2  -2   -0.24    2.88
  -9   2  -2    1.88    2.87
  -9   2  -2    4.18    2.83
  -9   2  -1  129.89    8.63
  -9   2  -1  147.55    8.51
  -9   2  -1  147.21    8.49
  -9   2   0    2.48    2.68
  -9   2   0   -0.89    2.50
  -9   2   0    2.29    2.69
  -9   2   0   -1.13    3.43
  -9   2   0   -1.34    2.66
  -9   2   0    3.16    2.63
  -9   2   1  138.75    8.75
  -9   2   1  127.79    9.04
  -9   2   1  143.58    8.13
  -9   2   1  149.40    8.27
  -9   2   1  124.19    8.83
  -9   2   1  139.61    9.20
  -9   2   2   77.98    6.18
  -9   2   2   62.90    6.18
  -9   2   2   82.76    5.66
  -9   2   2   73.27    6.63
  -9   2   2   76.22    6.60
  -9   2   3  101.96    8.04
  -9   2   3  116.27    7.75
  -9   2   3  113.03    8.16
  -9   2   4  762.90   31.93
  -9   2   4  735.46   32.57
  -9   2   5  191.91   11.45
  -9   2   5  177.73   11.27
  -9   2   5  188.62   11.38
  -9   2   5  201.12   10.76
  -9   2   6  148.42    9.70
  -9   2   6  144.09    9.66
  -9   2   6  159.68    9.00
  -9   2   6  142.45    9.68
  -9   2   7  122.39    9.02
  -9   2   7  148.12    9.45
  -9   2   7  140.51    9.38
  -9   2   8  208.05   11.85
  -9   2   8  209.81   12.07
  -9   2   8  197.41   11.96
  -9   2   9  129.14    8.65
  -9   2   9  126.95    8.73
  -9   2  10  229.82   12.41
  -9   2  11   11.64    3.55
  -9   2  12   19.62    3.56
  -9   2  14  335.11   16.05
  -9   2  15   49.81    4.59
  -9   2  16  202.70    9.85
  -9   3 -10  200.13    8.96
  -9   3  -9   18.06    2.78
  -9   3  -9   22.65    2.67
  -9   3  -9   26.99    2.95
  -9   3  -9   18.90    2.97
  -9   3  -9   15.09    2.85
  -9   3  -8  136.57    7.22
  -9   3  -8  119.50    7.28
  -9   3  -8  124.05    7.96
  -9   3  -8  126.38    7.98
  -9   3  -8  148.48    7.62
  -9   3  -8  140.80    7.56
  -9   3  -7   27.99    3.74
  -9   3  -7   20.85    3.79
  -9   3  -7   24.24    3.76
  -9   3  -7   28.02    3.28
  -9   3  -7   27.09    3.62
  -9   3  -7   28.88    3.96
  -9   3  -6  207.26   10.22
  -9   3  -6  187.29   10.77
  -9   3  -6  191.25   11.27
  -9   3  -6  204.08   10.53
  -9   3  -6  202.20   10.47
  -9   3  -5   23.47    3.53
  -9   3  -5   34.90    4.22
  -9   3  -5   31.79    4.23
  -9   3  -5   32.95    4.60
  -9   3  -4  107.93    8.26
  -9   3  -4  127.23    7.01
  -9   3  -4  122.95    7.81
  -9   3  -4  132.20    7.99
  -9   3  -3   56.22    4.75
  -9   3  -3   45.45    5.60
  -9   3  -3   46.79    4.85
  -9   3  -3   50.54    4.94
  -9   3  -2  140.39    8.44
  -9   3  -2  140.65    8.37
  -9   3  -2  134.66    8.35
  -9   3  -1   23.04    3.76
  -9   3  -1   21.84    4.18
  -9   3  -1   30.13    3.93
  -9   3  -1   25.92    3.91
  -9   3  -1   33.37    4.43
  -9   3   0  152.14   10.41
  -9   3   0  182.91   10.28
  -9   3   0  175.62   10.35
  -9   3   0  193.07   10.83
  -9   3   0  167.45    9.40
  -9   3   0  161.51    9.24
  -9   3   1   86.62    6.54
  -9   3   1   71.87    6.54
  -9   3   1   76.56    6.64
  -9   3   1   79.56    6.80
  -9   3   1   79.93    5.71
  -9   3   1   75.86    5.58
  -9   3   2  110.47    7.60
  -9   3   2   92.06    7.77
  -9   3   2  117.76    8.27
  -9   3   2   94.20    7.69
  -9   3   3  597.49   26.01
  -9   3   3  578.95   26.88
  -9   3   4  334.18   16.20
  -9   3   4  336.41   17.22
  -9   3   4  323.74   16.65
  -9   3   5  342.72   16.19
  -9   3   5  332.98   17.17
  -9   3   5  317.96   16.83
  -9   3   5  330.64   16.72
  -9   3   6  248.87   13.89
  -9   3   6  231.79   12.55
  -9   3   6  256.69   13.78
  -9   3   6  249.30   13.45
  -9   3   7  352.71   16.79
  -9   3   7  354.56   18.23
  -9   3   7  357.18   17.56
  -9   3   7  367.07   17.97
  -9   3   8  219.42   12.14
  -9   3   8  208.83   12.25
  -9   3   9  101.78    7.38
  -9   3   9   89.15    7.17
  -9   3  10    2.75    3.07
  -9   3  10    0.62    2.79
  -9   3  11   33.96    4.42
  -9   3  12    4.44    2.83
  -9   3  13  226.16   12.33
  -9   3  14    1.29    2.99
  -9   3  15  656.89   27.59
  -9   3  16   42.73    3.79
  -9   3  19   60.27    3.31
  -9   3  19   52.95    3.24
  -9   4 -11  199.08    8.21
  -9   4 -11  162.80    7.82
  -9   4 -10   25.92    2.36
  -9   4 -10   30.75    2.44
  -9   4 -10   35.27    2.97
  -9   4 -10   40.53    3.22
  -9   4 -10   36.55    3.18
  -9   4 -10   25.06    3.23
  -9   4 -10   26.36    3.18
  -9   4  -9   32.80    2.98
  -9   4  -9   30.86    2.89
  -9   4  -9   38.81    3.55
  -9   4  -9   42.39    3.82
  -9   4  -9   40.98    3.69
  -9   4  -9   33.74    3.71
  -9   4  -9   39.61    4.13
  -9   4  -8   61.30    4.28
  -9   4  -8   62.94    4.31
  -9   4  -8   64.46    4.83
  -9   4  -8   59.98    4.90
  -9   4  -8   76.26    5.18
  -9   4  -8   50.29    4.98
  -9   4  -8   59.99    5.50
  -9   4  -7   44.21    5.15
  -9   4  -7   32.33    3.40
  -9   4  -7   30.74    3.32
  -9   4  -7   38.45    3.95
  -9   4  -7   34.71    4.37
  -9   4  -7   35.48    4.10
  -9   4  -7   38.60    4.24
  -9   4  -6    1.92    2.59
  -9   4  -6    2.68    3.62
  -9   4  -6    3.15    2.97
  -9   4  -6   -0.22    3.05
  -9   4  -5  287.23   13.84
  -9   4  -5  281.45   13.81
  -9   4  -5  302.14   15.11
  -9   4  -5  262.30   13.37
  -9   4  -4  156.69    9.10
  -9   4  -4  180.27    9.72
  -9   4  -4  179.62    9.73
  -9   4  -4  172.78   10.90
  -9   4  -4  159.98    8.78
  -9   4  -3   16.49    3.53
  -9   4  -3   15.35    3.48
  -9   4  -3    9.69    2.99
  -9   4  -3   17.64    4.96
  -9   4  -2   46.17    4.84
  -9   4  -2   51.20    4.97
  -9   4  -2   48.59    4.97
  -9   4  -2   40.89    5.28
  -9   4  -2   52.77    5.02
  -9   4  -2   58.53    5.17
  -9   4  -2   59.19    5.24
  -9   4  -2   49.47    6.30
  -9   4  -1  470.20   23.53
  -9   4  -1  547.40   24.11
  -9   4  -1  488.63   21.87
  -9   4  -1  476.93   21.79
  -9   4  -1  545.53   22.72
  -9   4   0   18.92    3.24
  -9   4   0   21.79    3.80
  -9   4   0   23.32    4.24
  -9   4   0   18.66    3.56
  -9   4   0   19.16    4.21
  -9   4   0   16.13    3.30
  -9   4   1  150.40   10.41
  -9   4   1  161.13    9.77
  -9   4   1  163.77   10.31
  -9   4   1  173.64   10.17
  -9   4   1  156.44    9.56
  -9   4   2   72.20    6.51
  -9   4   2   69.42    6.40
  -9   4   2   54.98    5.96
  -9   4   2   66.66    5.84
  -9   4   3   61.28    5.49
  -9   4   3   51.65    5.92
  -9   4   4   19.23    4.43
  -9   4   4   22.96    4.34
  -9   4   4   26.18    3.94
  -9   4   4   20.88    4.22
  -9   4   5    8.37    4.04
  -9   4   5    6.61    3.32
  -9   4   5    4.85    2.55
  -9   4   5    9.34    3.49
  -9   4   6  247.89   13.46
  -9   4   6  263.70   13.93
  -9   4   6  233.29   12.70
  -9   4   6  252.10   14.23
  -9   4   7   83.48    7.03
  -9   4   7   85.68    7.04
  -9   4   8  594.58   25.87
  -9   4   8  567.65   26.19
  -9   4   9   53.71    5.56
  -9   4  10  268.95   15.18
  -9   4  10  311.90   14.75
  -9   4  11    3.60    3.45
  -9   4  11   -1.95    3.20
  -9   4  12   12.73    3.85
  -9   4  12   10.18    2.85
  -9   4  13   53.78    5.66
  -9   4  14   92.92    6.79
  -9   4  15   -1.05    2.63
  -9   4  18  222.41   10.47
  -9   4  18  229.09   10.49
  -9   4  19    3.82    1.31
  -9   5 -11   58.25    3.40
  -9   5 -11   65.20    4.04
  -9   5 -11   64.71    3.74
  -9   5 -11   35.79    2.65
  -9   5 -11   36.87    2.66
  -9   5 -10  161.10    7.89
  -9   5 -10  153.40    7.83
  -9   5 -10  181.83    8.42
  -9   5 -10  182.56    8.47
  -9   5 -10  183.15    8.46
  -9   5 -10  155.90    8.67
  -9   5 -10  187.61    9.21
  -9   5  -9   42.20    3.51
  -9   5  -9   37.02    3.45
  -9   5  -9   40.64    3.84
  -9   5  -9   44.88    4.04
  -9   5  -9   47.52    4.02
  -9   5  -9   43.12    4.27
  -9   5  -9   37.24    3.68
  -9   5  -9   48.88    4.90
  -9   5  -9   48.21    4.51
  -9   5  -8  144.10    7.86
  -9   5  -8  136.02    7.78
  -9   5  -8  153.33    8.40
  -9   5  -8  165.87    8.57
  -9   5  -8  154.97    8.54
  -9   5  -8  159.76    9.16
  -9   5  -8  148.59    8.41
  -9   5  -8  172.83    9.73
  -9   5  -7   32.66    5.19
  -9   5  -7   25.13    3.23
  -9   5  -7   27.78    3.31
  -9   5  -7   28.91    3.98
  -9   5  -7   36.69    4.15
  -9   5  -7   22.49    3.62
  -9   5  -7   28.79    4.22
  -9   5  -7   29.89    3.67
  -9   5  -6  111.94    6.97
  -9   5  -6  115.11    6.99
  -9   5  -6  118.75    7.41
  -9   5  -6  133.78    9.06
  -9   5  -6  122.90    7.86
  -9   5  -6  123.18    7.70
  -9   5  -6  129.79    7.83
  -9   5  -5    3.66    2.64
  -9   5  -5    3.83    4.30
  -9   5  -5    3.53    3.07
  -9   5  -5    1.91    3.00
  -9   5  -4   67.50    5.54
  -9   5  -4   73.99    7.36
  -9   5  -4   74.66    5.30
  -9   5  -4   73.81    5.94
  -9   5  -4   70.28    5.90
  -9   5  -3  134.59    9.64
  -9   5  -3  118.64    7.81
  -9   5  -3  112.29    7.62
  -9   5  -3  125.00    7.63
  -9   5  -2  155.67    8.75
  -9   5  -2  148.69   10.29
  -9   5  -2  128.52    9.43
  -9   5  -2  122.20    8.52
  -9   5  -2  137.69    8.64
  -9   5  -2  134.47    8.53
  -9   5  -2  146.52    8.52
  -9   5  -2  137.64    8.33
  -9   5  -1  683.63   26.63
  -9   5  -1  585.27   25.47
  -9   5  -1  623.90   27.91
  -9   5  -1  627.83   26.67
  -9   5  -1  548.50   27.30
  -9   5  -1  628.67   26.64
  -9   5  -1  654.93   26.75
  -9   5  -1  556.28   25.34
  -9   5  -1  545.65   25.31
  -9   5   0  130.75    8.37
  -9   5   0  126.40    7.80
  -9   5   0  106.00    8.57
  -9   5   0  128.13    8.32
  -9   5   0  135.66    8.52
  -9   5   0  101.01    7.05
  -9   5   0  119.92    7.29
  -9   5   1  477.59   22.40
  -9   5   1  431.29   22.97
  -9   5   1  513.70   22.72
  -9   5   1  522.72   22.75
  -9   5   1  539.93   22.80
  -9   5   1  473.98   22.09
  -9   5   2    2.71    3.82
  -9   5   2    1.79    3.26
  -9   5   2    8.23    3.07
  -9   5   2   10.63    3.69
  -9   5   3  112.86    8.23
  -9   5   3  120.36    7.98
  -9   5   3  108.83    8.65
  -9   5   4  312.93   15.44
  -9   5   4  284.91   15.27
  -9   5   4  279.84   15.92
  -9   5   4  302.84   15.04
  -9   5   5    5.22    3.74
  -9   5   5    4.65    3.69
  -9   5   5    1.19    2.92
  -9   5   6   20.49    4.22
  -9   5   6   19.22    4.25
  -9   5   7  475.36   21.78
  -9   5   7  468.62   21.82
  -9   5   7  476.91   21.85
  -9   5   8    3.16    3.57
  -9   5   8   -1.72    3.93
  -9   5   8    1.19    2.84
  -9   5   8    2.68    2.75
  -9   5   9  294.49   14.87
  -9   5   9  292.69   15.60
  -9   5   9  290.66   14.89
  -9   5   9  317.99   15.18
  -9   5  10   -1.78    2.98
  -9   5  10   -0.33    3.79
  -9   5  10   -2.43    2.60
  -9   5  10    1.88    2.26
  -9   5  11  274.70   14.63
  -9   5  11  280.10   13.62
  -9   5  12   14.53    3.95
  -9   5  13  209.79   11.53
  -9   5  14    1.20    2.71
  -9   5  15   43.31    4.20
  -9   5  17  232.32   11.43
  -9   5  17  245.64   11.54
  -9   5  18   61.23    4.00
  -9   5  18   51.56    3.81
  -9   6 -11   34.43    2.74
  -9   6 -11   38.36    3.37
  -9   6 -11   25.40    2.20
  -9   6 -11   25.02    2.18
  -9   6 -10   89.61    5.49
  -9   6 -10  124.48    6.44
  -9   6 -10  138.80    6.48
  -9   6 -10  140.25    7.41
  -9   6 -10  116.91    6.00
  -9   6 -10  110.96    5.95
  -9   6  -9   40.31    4.07
  -9   6  -9   35.71    4.54
  -9   6  -9   31.60    3.12
  -9   6  -9   28.66    3.10
  -9   6  -9   34.85    3.53
  -9   6  -9   34.23    3.47
  -9   6  -9   26.76    2.95
  -9   6  -9   28.72    3.36
  -9   6  -8   57.18    5.16
  -9   6  -8   63.03    4.54
  -9   6  -8   53.39    4.36
  -9   6  -8   64.79    6.03
  -9   6  -8   66.67    5.47
  -9   6  -8   64.11    4.97
  -9   6  -8   56.67    4.89
  -9   6  -8   48.76    4.17
  -9   6  -8   56.66    4.73
  -9   6  -7  157.78    9.32
  -9   6  -7  140.11    8.22
  -9   6  -7  146.79    8.22
  -9   6  -7  179.71   10.40
  -9   6  -7  187.82    9.70
  -9   6  -7  159.90    8.86
  -9   6  -7  159.06    8.88
  -9   6  -7  138.72    8.10
  -9   6  -7  150.58    8.71
  -9   6  -6   66.10    4.97
  -9   6  -6   60.17    4.91
  -9   6  -6   48.94    4.38
  -9   6  -6   70.38    5.60
  -9   6  -6   64.12    5.49
  -9   6  -6   83.01    7.23
  -9   6  -6   67.66    5.37
  -9   6  -5  218.63   11.35
  -9   6  -5  218.84   11.39
  -9   6  -5  245.28   11.96
  -9   6  -5  240.30   12.01
  -9   6  -5  242.59   12.06
  -9   6  -5  212.82   11.55
  -9   6  -5  257.92   13.79
  -9   6  -4  118.26    7.72
  -9   6  -4  118.65    7.73
  -9   6  -4  132.89    7.46
  -9   6  -4  132.98    9.64
  -9   6  -4  110.05    7.44
  -9   6  -3   60.75    5.49
  -9   6  -3   59.98    5.52
  -9   6  -3   72.24    7.46
  -9   6  -3   77.40    5.65
  -9   6  -2   59.96    5.23
  -9   6  -2   52.35    5.10
  -9   6  -2   51.29    5.86
  -9   6  -2   61.66    5.47
  -9   6  -2   59.59    6.97
  -9   6  -1  194.93   10.83
  -9   6  -1  185.40   10.73
  -9   6  -1  199.86   10.17
  -9   6  -1  188.79   11.74
  -9   6  -1  216.23   11.01
  -9   6  -1  166.01    9.78
  -9   6  -1  170.45    9.82
  -9   6   0  138.62    9.82
  -9   6   0  156.70    9.43
  -9   6   0  139.32    9.18
  -9   6   0  152.64    9.37
  -9   6   0  156.41    9.01
  -9   6   1   -2.35    3.17
  -9   6   1    0.59    3.35
  -9   6   1   -4.63    3.46
  -9   6   1    0.62    2.97
  -9   6   1    0.85    2.83
  -9   6   2  265.21   13.87
  -9   6   2  257.75   14.66
  -9   6   3    7.54    3.52
  -9   6   3    4.34    3.42
  -9   6   4    8.32    3.37
  -9   6   4   17.32    4.26
  -9   6   4   16.81    3.71
  -9   6   4   19.27    3.89
  -9   6   4   13.98    4.03
  -9   6   5   22.68    4.34
  -9   6   5   32.03    4.82
  -9   6   5   33.44    4.66
  -9   6   5   30.16    4.51
  -9   6   5   35.68    4.95
  -9   6   6  165.36    9.97
  -9   6   6  158.81    9.92
  -9   6   6  161.25    9.96
  -9   6   6  151.23   10.58
  -9   6   7   12.77    3.47
  -9   6   7    5.49    3.13
  -9   6   7   10.59    4.08
  -9   6   7    6.95    3.38
  -9   6   8  381.73   18.57
  -9   6   8  379.90   18.56
  -9   6   8  423.75   19.58
  -9   6   8  385.91   18.44
  -9   6   9    4.23    2.83
  -9   6   9    4.50    2.60
  -9   6   9    2.69    3.63
  -9   6   9   -0.79    3.23
  -9   6  10  439.05   20.79
  -9   6  10  434.01   19.66
  -9   6  11   57.26    5.75
  -9   6  11   47.35    4.66
  -9   6  12  261.20   13.69
  -9   6  13   -0.26    2.90
  -9   6  14   45.99    4.94
  -9   6  14   47.80    4.63
  -9   6  15   15.17    3.43
  -9   6  15   17.35    2.84
  -9   6  15   24.27    3.73
  -9   6  16   89.70    6.05
  -9   6  16   87.10    6.05
  -9   6  17  122.51    6.66
  -9   6  17  113.13    6.58
  -9   6  18  154.39    7.18
  -9   6  18  144.76    7.10
  -9   7 -11    3.62    1.17
  -9   7 -11    1.58    1.13
  -9   7 -11    2.83    1.45
  -9   7 -10   87.63    5.13
  -9   7 -10   92.02    5.17
  -9   7 -10   83.91    5.01
  -9   7 -10   95.67    5.46
  -9   7 -10   94.08    5.07
  -9   7  -9  212.38   10.42
  -9   7  -9  257.80   11.30
  -9   7  -9  226.97   10.90
  -9   7  -9  246.87   11.02
  -9   7  -9  246.92   11.33
  -9   7  -9  216.96   10.52
  -9   7  -9  215.30   10.52
  -9   7  -8  103.39    6.13
  -9   7  -8  104.76    6.10
  -9   7  -8  106.20    6.13
  -9   7  -8  104.79    6.41
  -9   7  -8  120.98    7.08
  -9   7  -7  379.17   16.62
  -9   7  -7  368.72   16.58
  -9   7  -7  346.92   16.78
  -9   7  -7  359.55   16.53
  -9   7  -7  377.01   16.91
  -9   7  -7  425.19   17.66
  -9   7  -6  106.72    6.90
  -9   7  -6  108.49    6.87
  -9   7  -6  106.43    7.27
  -9   7  -6  133.77    8.05
  -9   7  -6  120.20    7.36
  -9   7  -6  106.48    6.90
  -9   7  -5   34.74    3.75
  -9   7  -5   34.53    3.75
  -9   7  -5   34.98    3.78
  -9   7  -5   42.21    4.84
  -9   7  -5   32.96    3.86
  -9   7  -4   32.12    4.66
  -9   7  -4   29.25    3.92
  -9   7  -4   26.16    3.63
  -9   7  -4   25.19    3.87
  -9   7  -4   28.76    3.99
  -9   7  -4   30.03    3.83
  -9   7  -3  294.28   13.11
  -9   7  -3  290.16   13.64
  -9   7  -3  240.06   12.64
  -9   7  -3  220.37   12.42
  -9   7  -2  176.10    9.97
  -9   7  -2  161.25    9.57
  -9   7  -1  129.15    8.15
  -9   7  -1  114.00    7.49
  -9   7  -1  134.00    8.36
  -9   7   0   16.21    3.64
  -9   7   0   18.72    3.99
  -9   7   0   14.35    3.51
  -9   7   0   19.50    3.65
  -9   7   0   22.88    4.00
  -9   7   0   15.89    3.69
  -9   7   1  433.05   21.83
  -9   7   1  468.63   21.04
  -9   7   1  451.79   21.10
  -9   7   1  446.22   21.12
  -9   7   1  453.84   20.71
  -9   7   2    9.93    3.41
  -9   7   2    5.72    3.39
  -9   7   3  319.86   15.41
  -9   7   3  337.78   16.73
  -9   7   3  320.09   17.21
  -9   7   3  303.42   15.29
  -9   7   3  370.83   16.94
  -9   7   3  354.72   16.97
  -9   7   3  356.59   16.95
  -9   7   4   37.80    4.24
  -9   7   4   31.24    4.83
  -9   7   4   28.83    4.68
  -9   7   4   33.35    4.24
  -9   7   4   32.98    4.48
  -9   7   4   35.60    4.65
  -9   7   4   30.55    4.77
  -9   7   5  214.32   13.18
  -9   7   5  234.09   12.75
  -9   7   5  226.85   12.95
  -9   7   5  231.28   12.83
  -9   7   5  256.30   13.19
  -9   7   6   31.45    4.44
  -9   7   6   41.79    4.98
  -9   7   6   36.95    4.86
  -9   7   6   33.17    4.77
  -9   7   7  285.71   16.35
  -9   7   7  308.74   15.68
  -9   7   7  320.68   15.80
  -9   7   7  306.09   16.05
  -9   7   7  318.58   15.50
  -9   7   8   34.37    5.23
  -9   7   8   45.16    5.01
  -9   7   9  167.37   10.31
  -9   7   9  151.42    9.21
  -9   7  10   33.04    4.86
  -9   7  10   42.12    4.47
  -9   7  11  313.19   15.19
  -9   7  11  281.81   13.72
  -9   7  12  203.21   11.62
  -9   7  12  207.99   11.69
  -9   7  12  213.57   11.45
  -9   7  13  230.80   12.25
  -9   7  13  233.96   12.22
  -9   7  13  223.48   11.78
  -9   7  14    0.24    2.82
  -9   7  14    0.96    2.94
  -9   7  14   -0.57    2.30
  -9   7  15    1.25    2.64
  -9   7  15    0.41    2.59
  -9   7  15    2.44    1.84
  -9   7  16   44.03    3.84
  -9   7  16   36.36    3.83
  -9   7  17  116.46    6.25
  -9   7  17  122.12    6.26
  -9   8 -10   16.05    1.99
  -9   8 -10   11.91    1.88
  -9   8 -10   14.17    1.93
  -9   8 -10   18.53    2.58
  -9   8 -10   14.43    2.12
  -9   8 -10   13.59    2.16
  -9   8 -10   20.08    2.33
  -9   8  -9   83.85    5.16
  -9   8  -9   91.37    5.71
  -9   8  -9   84.34    5.14
  -9   8  -9   88.60    5.18
  -9   8  -9  102.21    5.76
  -9   8  -9   96.28    5.63
  -9   8  -9   88.32    5.40
  -9   8  -8  217.17   10.81
  -9   8  -8  254.00   11.57
  -9   8  -8  224.02   10.80
  -9   8  -8  220.75   10.81
  -9   8  -8  250.39   11.53
  -9   8  -8  222.13   11.04
  -9   8  -8  248.54   11.54
  -9   8  -7   56.66    4.59
  -9   8  -7   58.44    5.04
  -9   8  -7   43.99    4.17
  -9   8  -7   51.28    4.34
  -9   8  -7   47.28    4.37
  -9   8  -6  308.64   14.33
  -9   8  -6  336.50   14.94
  -9   8  -6  294.93   14.09
  -9   8  -6  300.24   14.12
  -9   8  -6  297.16   14.31
  -9   8  -5   35.51    3.95
  -9   8  -5   32.88    3.86
  -9   8  -5   41.90    5.30
  -9   8  -5   38.16    4.18
  -9   8  -5   38.77    4.53
  -9   8  -5   34.45    4.07
  -9   8  -4  182.60    9.48
  -9   8  -4  188.93    9.91
  -9   8  -4  174.84    9.53
  -9   8  -4  168.21    9.46
  -9   8  -4  165.30    9.56
  -9   8  -4  194.14   10.36
  -9   8  -3   15.76    3.70
  -9   8  -3   14.40    3.29
  -9   8  -3    7.18    2.96
  -9   8  -3   13.32    3.13
  -9   8  -2  255.52   12.21
  -9   8  -2  231.80   11.99
  -9   8  -1    8.36    2.71
  -9   8  -1   11.77    3.39
  -9   8   0  288.27   14.66
  -9   8   0  292.70   14.35
  -9   8   1   48.11    5.70
  -9   8   1   46.80    5.50
  -9   8   1   46.77    5.23
  -9   8   2  767.82   33.42
  -9   8   2  835.54   34.06
  -9   8   3   22.92    4.56
  -9   8   3   29.38    4.50
  -9   8   3   29.36    4.92
  -9   8   3   24.03    3.27
  -9   8   3   22.53    3.21
  -9   8   4  359.10   17.02
  -9   8   4  392.14   18.38
  -9   8   4  380.89   17.97
  -9   8   4  353.83   17.00
  -9   8   5    4.39    2.97
  -9   8   5    4.54    3.85
  -9   8   5    5.18    3.39
  -9   8   5   -0.26    2.76
  -9   8   6  147.71    9.52
  -9   8   6  155.46    9.31
  -9   8   6  152.57    9.37
  -9   8   7   12.15    3.56
  -9   8   7   15.21    4.29
  -9   8   7   16.91    3.81
  -9   8   7   17.38    3.76
  -9   8   8   39.11    4.83
  -9   8   8   43.98    5.46
  -9   8   8   30.72    4.41
  -9   8   8   39.13    4.86
  -9   8   9   51.43    5.36
  -9   8   9   55.66    5.87
  -9   8   9   53.06    5.09
  -9   8   9   52.14    5.52
  -9   8  10  110.38    7.73
  -9   8  10  116.15    7.90
  -9   8  10   94.60    6.63
  -9   8  10  104.46    7.62
  -9   8  11  375.15   16.55
  -9   8  11  314.31   14.86
  -9   8  12  274.17   13.53
  -9   8  13  333.35   15.46
  -9   8  13  318.75   14.93
  -9   8  13  326.50   15.43
  -9   8  14  111.47    6.71
  -9   8  14  112.28    6.66
  -9   8  15   32.93    3.42
  -9   8  15   28.24    3.31
  -9   8  16    2.55    1.91
  -9   8  16    5.28    1.84
  -9   8  16    3.60    1.82
  -9   9  -9  125.33    6.50
  -9   9  -9  164.32    7.23
  -9   9  -9  121.80    6.40
  -9   9  -9  129.35    6.47
  -9   9  -9  123.30    6.61
  -9   9  -9  151.68    7.00
  -9   9  -9  150.38    6.99
  -9   9  -8    1.25    1.85
  -9   9  -8    4.53    1.99
  -9   9  -8    4.67    2.04
  -9   9  -8    6.62    2.52
  -9   9  -8    3.98    2.09
  -9   9  -8    1.85    2.54
  -9   9  -7  464.03   19.42
  -9   9  -7  480.66   19.80
  -9   9  -7  457.30   19.21
  -9   9  -7  443.58   19.17
  -9   9  -7  447.87   19.36
  -9   9  -6    3.52    2.34
  -9   9  -6    2.53    2.27
  -9   9  -6   -1.10    2.43
  -9   9  -6    3.72    3.00
  -9   9  -6   -0.43    3.12
  -9   9  -6    1.72    3.30
  -9   9  -6    1.25    2.36
  -9   9  -5  193.10   10.16
  -9   9  -5  201.52   10.40
  -9   9  -5  185.35    9.78
  -9   9  -5  177.58    9.78
  -9   9  -5  224.60   11.15
  -9   9  -5  237.92   11.21
  -9   9  -5  178.16    9.86
  -9   9  -4    1.93    2.38
  -9   9  -4   -0.95    2.63
  -9   9  -4   -0.19    2.50
  -9   9  -4   -0.43    2.69
  -9   9  -4   -3.04    3.00
  -9   9  -4    6.27    3.81
  -9   9  -4   -0.40    2.36
  -9   9  -4    3.29    3.57
  -9   9  -3  344.08   16.15
  -9   9  -3  336.22   16.11
  -9   9  -3  350.12   16.56
  -9   9  -3  402.69   17.58
  -9   9  -3  338.72   16.18
  -9   9  -3  415.45   16.80
  -9   9  -3  363.96   16.63
  -9   9  -2  132.13    8.47
  -9   9  -2  159.47    9.45
  -9   9  -2  162.73    8.92
  -9   9  -2  142.42    8.56
  -9   9  -1   33.57    4.22
  -9   9  -1   45.43    4.91
  -9   9  -1   46.00    5.33
  -9   9  -1   43.07    4.20
  -9   9  -1   39.07    4.30
  -9   9   0    6.90    2.97
  -9   9   0    6.57    3.70
  -9   9   0    5.49    3.48
  -9   9   0   -0.24    2.69
  -9   9   1  300.19   15.04
  -9   9   1  312.87   15.09
  -9   9   2   20.62    4.03
  -9   9   2   24.11    4.29
  -9   9   3  534.13   22.93
  -9   9   3  525.26   22.76
  -9   9   4  150.23    8.68
  -9   9   4  177.15   10.11
  -9   9   4  166.37    9.84
  -9   9   4  144.09    8.57
  -9   9   5  227.89   11.85
  -9   9   5  219.65   11.22
  -9   9   5  197.78   11.06
  -9   9   6  200.59   10.64
  -9   9   6  172.95   10.00
  -9   9   6  171.96   10.02
  -9   9   7  152.88    9.15
  -9   9   7  173.12   10.04
  -9   9   7  160.79    9.23
  -9   9   7  135.75    8.91
  -9   9   8    4.08    2.91
  -9   9   8    3.99    3.17
  -9   9   8    0.67    2.80
  -9   9   8    3.09    2.99
  -9   9   9   18.08    3.64
  -9   9   9   22.81    3.93
  -9   9   9   17.93    3.34
  -9   9   9   14.46    3.51
  -9   9  10   58.18    5.35
  -9   9  10   63.09    5.59
  -9   9  10   55.95    4.52
  -9   9  10   72.45    5.75
  -9   9  11  188.76   10.20
  -9   9  12  346.17   14.85
  -9   9  12  299.31   14.38
  -9   9  13  174.36    8.86
  -9   9  13  194.59    9.53
  -9   9  13  179.02    9.07
  -9   9  13  185.71    9.50
  -9   9  14  171.19    8.40
  -9   9  14  151.98    8.04
  -9   9  14  177.36    8.50
  -9   9  15   21.57    2.37
  -9   9  15   20.47    2.40
  -9   9  15   18.06    2.19
  -9  10  -8   89.88    4.73
  -9  10  -8   79.51    4.44
  -9  10  -8   75.68    4.37
  -9  10  -7    2.46    1.82
  -9  10  -7    3.18    1.68
  -9  10  -7    3.95    1.63
  -9  10  -7    2.76    2.34
  -9  10  -7    3.11    2.11
  -9  10  -6  167.43    8.79
  -9  10  -6  171.28    8.85
  -9  10  -6  183.74    9.18
  -9  10  -6  229.35    9.99
  -9  10  -6  215.35    9.89
  -9  10  -6  203.07    9.46
  -9  10  -5    9.99    2.71
  -9  10  -5   12.90    2.53
  -9  10  -5   10.79    2.43
  -9  10  -5    9.74    2.69
  -9  10  -5   11.31    2.60
  -9  10  -5   12.92    2.74
  -9  10  -5   13.20    3.30
  -9  10  -5   11.23    3.15
  -9  10  -4  283.48   13.25
  -9  10  -4  306.76   13.87
  -9  10  -4  252.43   12.67
  -9  10  -4  264.22   12.71
  -9  10  -4  285.48   13.10
  -9  10  -3    4.89    2.28
  -9  10  -3    7.13    2.40
  -9  10  -3    5.79    3.27
  -9  10  -3    3.95    3.36
  -9  10  -3    4.12    2.70
  -9  10  -3    0.34    2.50
  -9  10  -3    4.67    2.38
  -9  10  -2  273.75   13.34
  -9  10  -2  270.90   13.35
  -9  10  -2  317.59   14.21
  -9  10  -2  270.36   13.39
  -9  10  -2  324.89   14.48
  -9  10  -2  324.83   14.65
  -9  10  -2  340.85   14.35
  -9  10  -1    3.34    2.59
  -9  10  -1   -0.22    2.72
  -9  10  -1    1.52    3.01
  -9  10  -1    3.85    3.27
  -9  10   0   80.19    5.73
  -9  10   0   71.39    5.58
  -9  10   0   88.49    6.29
  -9  10   0   71.50    5.90
  -9  10   0   73.20    5.82
  -9  10   1    0.83    2.56
  -9  10   1    0.23    2.52
  -9  10   1    0.64    3.03
  -9  10   1    2.93    2.83
  -9  10   2  192.78   10.56
  -9  10   2  201.78   10.70
  -9  10   2  179.88    9.92
  -9  10   3  100.44    7.20
  -9  10   3   94.94    7.07
  -9  10   4  250.13   12.95
  -9  10   4  257.25   13.24
  -9  10   5  231.23   11.44
  -9  10   5  223.02   11.48
  -9  10   5  262.65   12.50
  -9  10   6  107.00    6.70
  -9  10   6  108.32    7.12
  -9  10   6  106.24    6.77
  -9  10   7  196.41   10.81
  -9  10   7  219.84   11.01
  -9  10   7  223.17   11.05
  -9  10   7  226.09   11.77
  -9  10   8   10.17    2.94
  -9  10   8   13.30    3.12
  -9  10   8    7.71    2.80
  -9  10   8   12.93    3.30
  -9  10   9    5.33    2.64
  -9  10   9   -0.20    2.52
  -9  10   9    3.45    2.67
  -9  10  10    3.52    2.30
  -9  10  10    1.69    2.35
  -9  10  10    1.33    2.40
  -9  10  11   71.86    5.01
  -9  10  12   66.86    4.33
  -9  10  13  277.78   12.03
  -9  10  13  273.97   12.05
  -9  11  -6    1.12    0.96
  -9  11  -6   -0.09    1.35
  -9  11  -6    1.63    1.78
  -9  11  -6    2.37    1.39
  -9  11  -5  179.79    8.07
  -9  11  -5  141.45    7.29
  -9  11  -5  136.56    7.29
  -9  11  -5  192.06    8.06
  -9  11  -5  175.41    7.76
  -9  11  -5  157.97    7.53
  -9  11  -5  209.32    8.47
  -9  11  -4    1.89    2.28
  -9  11  -4    1.95    1.48
  -9  11  -4    1.37    1.49
  -9  11  -4    3.50    2.28
  -9  11  -4    0.65    2.11
  -9  11  -4    1.59    1.90
  -9  11  -4    2.41    1.71
  -9  11  -3  294.42   12.30
  -9  11  -3  292.11   12.22
  -9  11  -3  304.84   12.65
  -9  11  -3  238.44   11.34
  -9  11  -3  235.44   11.32
  -9  11  -2    2.67    2.35
  -9  11  -2    4.54    2.35
  -9  11  -1  104.81    6.29
  -9  11  -1  116.42    6.52
  -9  11   0    1.96    2.14
  -9  11   0   -1.21    1.61
  -9  11   1   10.48    2.64
  -9  11   2    0.96    2.35
  -9  11   3   49.87    4.51
  -9  11   4   86.89    6.21
  -9  11   7  192.58    9.57
  -9  11   7  186.95    9.48
  -9  11   8   60.53    4.32
  -9  11   8   59.30    4.24
  -9  11   8   70.07    4.92
  -9  11   9   34.99    3.16
  -9  11   9   33.71    3.03
  -9  11   9   34.42    3.39
  -9  11  10    2.16    1.58
  -9  11  10    4.91    1.69
  -9  11  10    0.67    1.66
  -9  12  -2   97.51    5.52
  -9  12  -1  166.41    7.74
  -9  12  -1  144.69    7.60
  -9  12   0   55.75    4.04
  -9  12   0   52.31    4.02
  -9  12   1    4.22    2.04
  -9  12   1    0.90    2.00
  -9  12   2   13.92    2.45
  -9  12   2    8.71    2.17
  -9  12   2    9.26    1.98
  -9  12   3    2.54    2.02
  -9  12   3    0.11    1.87
  -9  12   3    3.98    1.85
  -9  12   4   42.29    3.19
  -9  12   4   36.02    2.91
  -9  12   4   41.92    3.44
  -9  12   5   60.45    3.52
  -9  12   6   41.61    3.37
  -8  -4  -2   62.30    3.58
  -8  -4  -2   62.97    3.59
  -8  -4  -1   93.22    4.91
  -8  -4  -1   89.64    4.87
  -8  -4   0  280.78   11.84
  -8  -4   0  268.76   11.79
  -8  -4   1    1.70    1.85
  -8  -4   1    3.56    1.90
  -8  -4   2   94.16    5.29
  -8  -4   2   96.67    5.32
  -8  -4   3   43.14    3.38
  -8  -4   3   42.73    3.36
  -8  -4   4    1.67    1.78
  -8  -4   4    5.65    1.99
  -8  -4   5   14.77    2.13
  -8  -4   5   17.22    2.26
  -8  -4  12   34.81    2.75
  -8  -3  -5    6.47    1.62
  -8  -3  -5    8.49    1.59
  -8  -3  -4  154.73    7.31
  -8  -3  -4  145.94    7.22
  -8  -3  -3   95.65    5.58
  -8  -3  -3  103.95    5.71
  -8  -3  -2   55.54    4.22
  -8  -3  -2   55.46    4.22
  -8  -3  -1  105.58    4.85
  -8  -3  -1  113.61    5.05
  -8  -3   0    2.02    2.42
  -8  -3   0    1.19    2.46
  -8  -3   1  436.08   19.01
  -8  -3   1  450.42   19.03
  -8  -3   2   18.47    2.98
  -8  -3   2    8.29    2.76
  -8  -3   3  120.48    6.91
  -8  -3   3  117.78    6.90
  -8  -3   4   24.52    3.26
  -8  -3   4   27.82    3.27
  -8  -3   5  155.05    7.97
  -8  -3   5  152.05    8.00
  -8  -2  -6  142.04    7.14
  -8  -2  -6  144.51    7.14
  -8  -2  -5   86.25    5.16
  -8  -2  -5   94.44    5.31
  -8  -2  -4   50.07    4.41
  -8  -2  -4   62.44    4.63
  -8  -2  -4   55.49    4.43
  -8  -2  -3  147.81    8.40
  -8  -2  -3  164.16    8.57
  -8  -2  -2   15.57    2.57
  -8  -2  -2   21.13    3.48
  -8  -2  -2   25.02    3.66
  -8  -2  -1   42.71    4.46
  -8  -2  -1   33.90    4.15
  -8  -2   0  274.41   13.10
  -8  -2   0  261.46   12.91
  -8  -2   1   63.38    5.22
  -8  -2   1   60.44    5.21
  -8  -2   2  138.41    8.28
  -8  -2   2  149.79    8.36
  -8  -2   3   77.91    5.65
  -8  -2   3   74.95    5.69
  -8  -2   4   77.64    5.50
  -8  -2   4   77.14    5.54
  -8  -2   5   27.48    3.45
  -8  -2   5   32.27    3.60
  -8  -2  13   67.83    4.97
  -8  -1  -9  137.12    5.80
  -8  -1  -9  141.02    5.80
  -8  -1  -7  344.85   14.61
  -8  -1  -7  349.50   14.65
  -8  -1  -6   25.76    3.41
  -8  -1  -6   17.68    3.43
  -8  -1  -6   19.39    3.16
  -8  -1  -5  136.97    7.85
  -8  -1  -5  135.01    7.82
  -8  -1  -4   33.20    4.14
  -8  -1  -4   33.04    4.07
  -8  -1  -3  132.95    7.29
  -8  -1  -3  122.11    7.16
  -8  -1  -2    0.94    3.03
  -8  -1  -2    1.18    2.84
  -8  -1  -2   -2.21    2.75
  -8  -1  -1   25.98    3.86
  -8  -1  -1   22.90    3.80
  -8  -1   0    2.85    2.80
  -8  -1   0    6.50    3.18
  -8  -1   1  238.33   12.02
  -8  -1   1  233.02   12.01
  -8  -1   2  276.57   13.26
  -8  -1   2  261.40   13.17
  -8  -1   3  352.44   17.31
  -8  -1   3  375.55   17.90
  -8  -1   3  369.76   16.65
  -8  -1   3  357.78   16.59
  -8  -1   4  109.51    7.45
  -8  -1   4  113.65    7.00
  -8  -1   4  107.58    6.89
  -8  -1   5  481.78   22.43
  -8  -1   6    4.56    2.78
  -8  -1   7  149.80    9.54
  -8  -1   8   -1.29    2.76
  -8   0 -10   10.95    1.81
  -8   0 -10    5.65    1.70
  -8   0 -10    8.66    1.80
  -8   0  -9  189.60   10.21
  -8   0  -9  222.91    9.84
  -8   0  -8   77.74    5.61
  -8   0  -8   91.54    6.20
  -8   0  -7    9.67    2.94
  -8   0  -7    9.21    2.95
  -8   0  -7    9.33    3.10
  -8   0  -7    6.01    2.57
  -8   0  -6  453.90   18.88
  -8   0  -6  451.35   18.80
  -8   0  -5  263.87   12.67
  -8   0  -5  262.05   12.60
  -8   0  -4  210.32    8.03
  -8   0  -4  220.28    8.32
  -8   0  -3    9.10    3.51
  -8   0  -3    8.33    2.83
  -8   0  -3    8.75    3.36
  -8   0  -2   31.39    4.24
  -8   0  -2   29.28    4.27
  -8   0  -2   33.04    4.41
  -8   0  -1   -2.10    2.66
  -8   0  -1    1.52    2.94
  -8   0  -1    2.36    2.50
  -8   0  -1    1.25    3.12
  -8   0   0  275.56   14.26
  -8   0   0  276.38   14.17
  -8   0   0  274.93   13.59
  -8   0   0  271.08   13.62
  -8   0   1   23.56    3.88
  -8   0   1   29.89    4.01
  -8   0   1   26.48    3.91
  -8   0   2  106.26    6.86
  -8   0   2  104.13    6.85
  -8   0   2   95.69    7.10
  -8   0   2   95.50    7.32
  -8   0   3  619.59   27.52
  -8   0   3  646.80   27.70
  -8   0   3  731.36   29.51
  -8   0   3  689.67   28.67
  -8   0   4  463.76   20.96
  -8   0   5  518.44   22.63
  -8   0   5  452.55   21.22
  -8   0   6  315.49   16.10
  -8   0   7   34.62    4.77
  -8   0   8   93.95    7.19
  -8   0   9   71.93    6.26
  -8   0  10  145.97    9.24
  -8   0  12   46.00    4.83
  -8   1 -11   70.27    4.10
  -8   1 -11   84.39    4.09
  -8   1 -11   84.26    4.09
  -8   1 -11   52.02    3.32
  -8   1 -11   51.01    3.30
  -8   1 -10   63.12    4.16
  -8   1 -10   58.53    4.09
  -8   1 -10   54.20    3.64
  -8   1 -10   50.17    3.54
  -8   1 -10   71.99    4.45
  -8   1 -10   43.97    4.37
  -8   1 -10   39.21    4.05
  -8   1  -9   71.06    4.76
  -8   1  -9   82.46    4.95
  -8   1  -9   78.91    5.94
  -8   1  -9   73.73    5.72
  -8   1  -9   83.52    5.48
  -8   1  -8   45.64    3.84
  -8   1  -8   45.85    3.89
  -8   1  -8   38.08    4.56
  -8   1  -8   44.13    4.87
  -8   1  -8   54.58    4.64
  -8   1  -8   51.64    4.58
  -8   1  -7  132.77    7.51
  -8   1  -7  126.98    7.46
  -8   1  -7  155.87    8.48
  -8   1  -7  135.81    8.24
  -8   1  -7  141.12    8.88
  -8   1  -6  162.71    9.42
  -8   1  -6  175.92    9.63
  -8   1  -6  157.50   10.05
  -8   1  -5  220.41   11.65
  -8   1  -5  229.00   11.78
  -8   1  -5  207.41   12.23
  -8   1  -4  260.13   12.45
  -8   1  -4  256.25   13.20
  -8   1  -4  263.02   13.33
  -8   1  -3  511.92   20.90
  -8   1  -3  475.62   20.72
  -8   1  -2  254.81   12.70
  -8   1  -2  271.50   12.89
  -8   1  -2  231.00   12.61
  -8   1  -2  251.10   12.96
  -8   1  -1   60.64    5.49
  -8   1  -1   47.12    5.10
  -8   1  -1   69.29    5.55
  -8   1  -1   62.75    5.46
  -8   1  -1   51.36    5.49
  -8   1  -1   55.24    5.30
  -8   1   0    3.69    2.45
  -8   1   0    0.30    2.54
  -8   1   0    0.24    2.78
  -8   1   0    2.88    2.98
  -8   1   0    0.31    2.61
  -8   1   1  219.19   12.80
  -8   1   1  267.33   13.13
  -8   1   1  234.26   12.18
  -8   1   1  237.12   12.23
  -8   1   1  279.34   13.58
  -8   1   2   31.37    4.25
  -8   1   2   42.38    4.52
  -8   1   2   37.76    4.00
  -8   1   2   35.40    4.04
  -8   1   2   43.45    4.89
  -8   1   3  128.74    8.08
  -8   1   3  114.80    8.08
  -8   1   4 1252.59   53.56
  -8   1   4 1368.33   53.32
  -8   1   4 1374.07   54.21
  -8   1   5  129.06    7.62
  -8   1   5  114.86    8.27
  -8   1   6  540.10   23.54
  -8   1   6  530.59   24.43
  -8   1   6  563.38   24.83
  -8   1   7  130.89    7.70
  -8   1   7  121.19    8.44
  -8   1   7  132.73    8.84
  -8   1   8   39.24    4.86
  -8   1   9  392.67   18.88
  -8   1  10  149.66    9.49
  -8   1  10  149.54    9.38
  -8   1  11  104.51    7.68
  -8   1  11  117.46    7.78
  -8   1  12  336.52   15.98
  -8   2 -12  205.39    8.54
  -8   2 -12  207.55    8.54
  -8   2 -12  209.10    8.48
  -8   2 -12  221.25    8.90
  -8   2 -12  163.43    8.18
  -8   2 -12  167.14    8.18
  -8   2 -11   22.27    2.55
  -8   2 -11   24.63    2.60
  -8   2 -11   28.17    2.92
  -8   2 -11   26.82    2.87
  -8   2 -11   25.74    2.98
  -8   2 -11   23.70    3.16
  -8   2 -10  126.47    7.34
  -8   2 -10  163.49    8.19
  -8   2 -10  145.96    7.53
  -8   2 -10  151.58    7.55
  -8   2 -10  133.23    8.30
  -8   2  -9    2.13    2.22
  -8   2  -9    0.18    2.12
  -8   2  -9   -1.06    2.96
  -8   2  -9    3.63    2.57
  -8   2  -9    2.39    2.64
  -8   2  -8   93.31    6.47
  -8   2  -8  105.30    6.65
  -8   2  -8   81.95    6.83
  -8   2  -8   66.41    6.07
  -8   2  -8   87.87    5.87
  -8   2  -8   88.48    5.94
  -8   2  -7   24.21    3.37
  -8   2  -7   22.84    3.45
  -8   2  -7   15.50    3.91
  -8   2  -7   26.47    4.17
  -8   2  -7   25.44    4.06
  -8   2  -6  196.34   11.84
  -8   2  -6  195.83   10.34
  -8   2  -6  189.35   10.24
  -8   2  -6  181.11   11.17
  -8   2  -6  216.15   11.14
  -8   2  -6  217.22   11.10
  -8   2  -5  256.66   14.53
  -8   2  -5  300.88   14.43
  -8   2  -5  292.49   14.29
  -8   2  -4  148.53    9.06
  -8   2  -4  154.44    9.08
  -8   2  -4  160.58    9.14
  -8   2  -4  140.37    9.40
  -8   2  -4  140.68    8.15
  -8   2  -3  252.18   12.74
  -8   2  -3  249.79   12.94
  -8   2  -3  220.04   13.38
  -8   2  -3  273.85   13.46
  -8   2  -3  235.23   13.48
  -8   2  -3  260.13   13.06
  -8   2  -3  261.41   13.03
  -8   2  -2  303.73   15.55
  -8   2  -2  292.13   15.65
  -8   2  -2  313.91   16.37
  -8   2  -2  338.90   16.62
  -8   2  -2  338.71   15.66
  -8   2  -2  356.72   15.86
  -8   2  -1  400.88   20.21
  -8   2  -1  454.31   20.85
  -8   2  -1  440.60   21.10
  -8   2  -1  495.22   21.00
  -8   2  -1  427.59   20.89
  -8   2  -1  457.00   20.11
  -8   2  -1  458.35   20.11
  -8   2   0  165.53   10.20
  -8   2   0  168.48    9.76
  -8   2   0  172.31   10.13
  -8   2   0  151.03    9.06
  -8   2   0  160.10    9.21
  -8   2   0  169.18   10.10
  -8   2   1    2.37    2.49
  -8   2   1    3.00    2.83
  -8   2   1    1.69    2.52
  -8   2   1    2.61    2.35
  -8   2   1    5.02    3.61
  -8   2   1    4.77    3.01
  -8   2   2  152.69   10.31
  -8   2   2  183.95   10.81
  -8   2   2  177.77   10.77
  -8   2   3  555.24   25.67
  -8   2   3  589.02   25.12
  -8   2   4   77.39    6.80
  -8   2   4   95.61    6.52
  -8   2   4   87.40    7.03
  -8   2   5 1682.24   67.55
  -8   2   5 1718.63   66.68
  -8   2   5 1680.05   67.74
  -8   2   6    1.92    3.19
  -8   2   6    2.66    2.23
  -8   2   7  255.94   13.61
  -8   2   7  252.01   13.61
  -8   2   7  261.18   12.69
  -8   2   8   18.82    3.79
  -8   2   8   19.54    4.12
  -8   2   9  187.57   10.87
  -8   2   9  181.54   10.71
  -8   2  10   49.66    5.16
  -8   2  10   55.89    5.41
  -8   2  11   33.18    4.21
  -8   2  11   30.82    4.26
  -8   2  15  160.68    9.16
  -8   3 -12   35.14    2.98
  -8   3 -12   33.07    2.92
  -8   3 -12   38.42    3.10
  -8   3 -12   37.05    3.10
  -8   3 -12   39.88    3.16
  -8   3 -12   33.48    3.14
  -8   3 -12   35.34    3.24
  -8   3 -11  221.07   11.53
  -8   3 -11  252.43   11.06
  -8   3 -11  249.34   11.03
  -8   3 -11  208.75   10.32
  -8   3 -11  244.29   11.11
  -8   3 -11  241.81   11.07
  -8   3 -11  220.63   11.24
  -8   3 -11  256.88   11.50
  -8   3 -10   81.10    6.23
  -8   3 -10   89.37    5.64
  -8   3 -10   92.89    5.65
  -8   3 -10   70.17    5.03
  -8   3 -10   69.01    5.97
  -8   3 -10   91.06    6.10
  -8   3  -9  135.53    8.73
  -8   3  -9  147.55    8.74
  -8   3  -9  132.99    7.71
  -8   3  -9  141.18    7.79
  -8   3  -9  104.72    6.96
  -8   3  -9  132.15    7.89
  -8   3  -9  143.73    8.07
  -8   3  -9  117.55    8.27
  -8   3  -9  128.07    8.02
  -8   3  -8   21.98    4.25
  -8   3  -8   23.23    4.28
  -8   3  -8   27.33    3.57
  -8   3  -8   22.99    3.47
  -8   3  -8   25.35    4.66
  -8   3  -8   24.28    4.06
  -8   3  -8   26.24    3.99
  -8   3  -8   24.00    3.86
  -8   3  -7   38.28    5.22
  -8   3  -7   36.83    5.37
  -8   3  -7   35.49    4.63
  -8   3  -7   35.42    4.09
  -8   3  -7   35.26    4.04
  -8   3  -7   31.79    4.44
  -8   3  -7   32.02    4.42
  -8   3  -6   -0.34    3.94
  -8   3  -6    2.11    2.53
  -8   3  -6    1.88    2.50
  -8   3  -6    4.21    3.30
  -8   3  -6    5.06    3.31
  -8   3  -6    1.09    2.90
  -8   3  -5  346.93   16.73
  -8   3  -5  358.94   17.81
  -8   3  -5  358.71   16.73
  -8   3  -5  373.97   16.89
  -8   3  -4  197.82   10.82
  -8   3  -4  160.43   11.14
  -8   3  -4  195.43   11.79
  -8   3  -4  198.89   10.14
  -8   3  -4  185.75   10.61
  -8   3  -4  191.90   10.65
  -8   3  -3  353.34   16.59
  -8   3  -3  373.04   16.75
  -8   3  -3  359.22   16.96
  -8   3  -3  296.57   17.15
  -8   3  -3  339.45   17.74
  -8   3  -3  344.77   16.67
  -8   3  -3  356.90   16.40
  -8   3  -2  981.76   39.86
  -8   3  -2  972.59   39.89
  -8   3  -2  907.90   41.04
  -8   3  -2 1038.28   40.65
  -8   3  -2  896.53   40.95
  -8   3  -2 1041.30   40.73
  -8   3  -2  992.16   40.18
  -8   3  -1  107.21    7.18
  -8   3  -1  123.07    7.44
  -8   3  -1  106.68    8.20
  -8   3  -1  124.23    8.88
  -8   3  -1  115.04    7.88
  -8   3  -1   94.17    7.39
  -8   3   0   85.37    6.25
  -8   3   0   87.05    6.27
  -8   3   0  104.26    7.09
  -8   3   0   91.94    7.47
  -8   3   0   86.45    7.51
  -8   3   0  103.03    7.37
  -8   3   0   95.15    7.03
  -8   3   1  224.40   11.49
  -8   3   1  222.59   11.51
  -8   3   1  242.72   13.19
  -8   3   1  259.90   12.65
  -8   3   1  232.57   12.83
  -8   3   1  223.04   12.52
  -8   3   1  258.26   13.55
  -8   3   2   55.83    5.59
  -8   3   2   60.33    5.29
  -8   3   2   61.21    5.86
  -8   3   3   77.59    6.63
  -8   3   3   75.29    6.10
  -8   3   4  937.20   40.39
  -8   3   4 1038.82   41.09
  -8   3   4 1070.06   39.96
  -8   3   5    2.36    3.56
  -8   3   5    1.60    3.21
  -8   3   5   -0.76    2.65
  -8   3   6 1061.39   45.33
  -8   3   6 1063.72   45.71
  -8   3   6 1193.55   45.02
  -8   3   7   59.99    5.95
  -8   3   7   68.40    6.12
  -8   3   7   71.60    5.39
  -8   3   8  500.52   22.92
  -8   3   8  515.41   23.35
  -8   3   8  515.91   22.22
  -8   3   9  195.69   11.14
  -8   3   9  186.23   10.77
  -8   3  10  167.53    9.85
  -8   3  10  151.89    9.41
  -8   3  11   15.36    3.48
  -8   3  13    8.69    3.59
  -8   3  14  144.31    9.03
  -8   3  15  106.08    7.02
  -8   3  19    8.51    1.93
  -8   3  19    5.83    1.72
  -8   4 -13   -1.02    1.30
  -8   4 -13    0.37    1.29
  -8   4 -13    1.11    1.55
  -8   4 -13    0.79    1.77
  -8   4 -13    1.70    1.37
  -8   4 -12  137.45    8.24
  -8   4 -12  169.03    7.98
  -8   4 -12  166.98    7.96
  -8   4 -12  142.22    7.49
  -8   4 -12  165.06    7.92
  -8   4 -12  157.88    7.89
  -8   4 -12  178.36    8.19
  -8   4 -12  154.81    8.47
  -8   4 -12  166.78    8.24
  -8   4 -11  162.04    9.25
  -8   4 -11  175.49    9.61
  -8   4 -11  159.95    8.66
  -8   4 -11  187.05    9.15
  -8   4 -11  185.54    9.14
  -8   4 -11  185.61    9.96
  -8   4 -11  195.39    9.54
  -8   4 -10  194.93   11.19
  -8   4 -10  219.49   11.72
  -8   4 -10  217.99   10.94
  -8   4 -10  215.04   10.89
  -8   4 -10  215.67   10.70
  -8   4 -10  222.18   11.98
  -8   4 -10  239.51   11.54
  -8   4  -9  111.64    7.50
  -8   4  -9  107.16    7.73
  -8   4  -9  112.22    7.02
  -8   4  -9  104.21    6.90
  -8   4  -9   86.39    6.48
  -8   4  -9  114.34    7.22
  -8   4  -9  113.51    7.25
  -8   4  -9  101.34    7.16
  -8   4  -9  105.27    8.03
  -8   4  -8    2.95    3.22
  -8   4  -8    7.59    3.38
  -8   4  -8    7.35    4.21
  -8   4  -8    5.56    2.86
  -8   4  -8    6.98    2.88
  -8   4  -8    9.99    2.99
  -8   4  -8   10.00    3.52
  -8   4  -8    7.27    3.42
  -8   4  -8    9.64    3.48
  -8   4  -7   58.31    5.15
  -8   4  -7   66.38    5.44
  -8   4  -7   65.07    5.44
  -8   4  -7   55.73    5.65
  -8   4  -7   56.92    5.58
  -8   4  -7   71.48    6.00
  -8   4  -7   68.67    7.01
  -8   4  -6  120.37    7.53
  -8   4  -6  107.15    7.23
  -8   4  -6  110.14    7.76
  -8   4  -6  111.05    7.73
  -8   4  -6  128.43    8.07
  -8   4  -6  120.08    9.03
  -8   4  -5   19.57    5.09
  -8   4  -5   19.94    3.40
  -8   4  -5   21.54    3.44
  -8   4  -5   14.77    3.68
  -8   4  -5   21.43    3.45
  -8   4  -5   17.07    3.51
  -8   4  -5   13.45    3.65
  -8   4  -5   14.90    3.69
  -8   4  -4   76.02    5.75
  -8   4  -4   67.01    5.53
  -8   4  -4   80.33    6.37
  -8   4  -4   82.06    6.37
  -8   4  -4   81.52    6.20
  -8   4  -4   66.33    6.48
  -8   4  -4   84.86    6.31
  -8   4  -4   91.45    7.84
  -8   4  -4   65.54    5.51
  -8   4  -3  882.48   36.10
  -8   4  -3  878.46   36.11
  -8   4  -3  857.19   35.92
  -8   4  -3  851.98   35.87
  -8   4  -3  888.31   36.42
  -8   4  -3  808.47   37.12
  -8   4  -3  860.07   35.83
  -8   4  -3  867.90   37.65
  -8   4  -3  915.07   35.98
  -8   4  -2   50.92    5.23
  -8   4  -2   45.57    5.03
  -8   4  -2   46.06    5.46
  -8   4  -2   53.75    5.09
  -8   4  -2   61.64    5.30
  -8   4  -2   65.76    6.98
  -8   4  -1 2325.34   86.84
  -8   4  -1 2510.80   87.66
  -8   4  -1 2224.54   87.92
  -8   4  -1 2187.17   85.95
  -8   4  -1 2140.85   85.92
  -8   4  -1 2205.95   87.89
  -8   4  -1 2101.73   85.92
  -8   4   0   13.63    3.28
  -8   4   0   18.44    4.78
  -8   4   0    9.06    2.84
  -8   4   0   14.87    3.32
  -8   4   0    8.69    3.35
  -8   4   0   12.05    3.61
  -8   4   0   18.92    3.83
  -8   4   0   10.23    2.84
  -8   4   1  105.98    7.65
  -8   4   1   94.04    8.17
  -8   4   1   99.86    7.98
  -8   4   1  116.24    7.59
  -8   4   2  300.66   16.02
  -8   4   2  317.51   15.26
  -8   4   3    6.38    3.05
  -8   4   3    6.15    2.67
  -8   4   4  117.36    8.54
  -8   4   4  123.54    7.73
  -8   4   4  109.68    8.00
  -8   4   4  110.12    7.86
  -8   4   5  175.70    9.57
  -8   4   5  161.99   10.02
  -8   4   5  143.66    9.50
  -8   4   6   -0.76    2.36
  -8   4   6    0.94    2.78
  -8   4   6    1.15    3.38
  -8   4   7  363.02   17.57
  -8   4   7  349.42   17.05
  -8   4   8   89.24    6.92
  -8   4   8   89.86    6.93
  -8   4   9  719.01   30.54
  -8   4  10  167.61    9.48
  -8   4  10  159.17    9.36
  -8   4  10  144.53    9.93
  -8   4  10  173.55    9.59
  -8   4  11  112.88    8.51
  -8   4  11  130.47    7.78
  -8   4  12    1.57    3.21
  -8   4  13  116.05    8.07
  -8   4  14   25.15    3.88
  -8   4  15   88.95    6.21
  -8   4  18   51.89    4.29
  -8   4  18   57.30    4.41
  -8   4  19   51.02    3.42
  -8   4  19   50.44    3.45
  -8   5 -13  133.75    6.43
  -8   5 -13  130.10    6.38
  -8   5 -13  135.63    7.07
  -8   5 -13  146.71    6.76
  -8   5 -13  115.33    6.06
  -8   5 -13  128.88    6.33
  -8   5 -12    0.45    2.39
  -8   5 -12    3.84    2.06
  -8   5 -12    4.99    2.06
  -8   5 -12    4.06    2.67
  -8   5 -12    1.74    1.85
  -8   5 -12    0.98    2.14
  -8   5 -12    3.06    2.06
  -8   5 -11  161.94    8.35
  -8   5 -11  160.83    8.34
  -8   5 -11  165.93    8.29
  -8   5 -11  176.89    8.80
  -8   5 -11  180.50    8.83
  -8   5 -11  163.58    9.33
  -8   5 -10  422.40   19.46
  -8   5 -10  366.30   18.55
  -8   5 -10  443.99   19.12
  -8   5 -10  442.12   19.07
  -8   5 -10  414.48   18.79
  -8   5 -10  441.60   18.96
  -8   5 -10  454.32   19.08
  -8   5 -10  446.69   19.40
  -8   5 -10  440.25   20.10
  -8   5  -9   67.84    5.65
  -8   5  -9   56.08    5.85
  -8   5  -9   71.12    5.79
  -8   5  -9   67.92    5.65
  -8   5  -9   75.70    5.78
  -8   5  -9   79.11    6.00
  -8   5  -9   74.35    5.91
  -8   5  -9   78.52    6.13
  -8   5  -9   89.93    7.32
  -8   5  -8   92.53    6.92
  -8   5  -8   99.46    7.63
  -8   5  -8  103.47    6.99
  -8   5  -8   96.40    6.82
  -8   5  -8   90.24    6.72
  -8   5  -8  108.58    7.34
  -8   5  -8  101.93    7.18
  -8   5  -8  103.88    7.30
  -8   5  -8   91.27    7.97
  -8   5  -7   44.23    6.26
  -8   5  -7   47.20    4.91
  -8   5  -7   46.40    4.79
  -8   5  -7   32.21    4.63
  -8   5  -7   56.11    5.30
  -8   5  -7   41.87    4.93
  -8   5  -7   48.06    5.14
  -8   5  -7   44.98    4.70
  -8   5  -6    7.53    3.14
  -8   5  -6    7.01    3.50
  -8   5  -6   14.62    4.90
  -8   5  -6   10.73    3.13
  -8   5  -6   13.01    3.29
  -8   5  -6   10.59    3.47
  -8   5  -6   12.52    3.63
  -8   5  -5  378.85   18.88
  -8   5  -5  348.47   17.07
  -8   5  -5  359.05   16.87
  -8   5  -5  342.40   16.71
  -8   5  -5  363.34   17.09
  -8   5  -5  360.05   17.06
  -8   5  -5  354.67   17.04
  -8   5  -5  346.34   16.77
  -8   5  -5  370.92   16.21
  -8   5  -4   55.05    4.81
  -8   5  -4   46.40    4.66
  -8   5  -4   58.83    7.06
  -8   5  -4   53.07    4.92
  -8   5  -4   47.20    4.81
  -8   5  -4   55.17    5.21
  -8   5  -4   47.19    4.86
  -8   5  -4   51.62    5.24
  -8   5  -4   57.25    5.26
  -8   5  -4   64.24    5.09
  -8   5  -3   73.83    5.84
  -8   5  -3   65.18    5.66
  -8   5  -3   74.99    6.00
  -8   5  -3   83.09    7.57
  -8   5  -3   70.18    5.70
  -8   5  -3   74.85    5.80
  -8   5  -3   65.65    5.66
  -8   5  -3   60.84    5.57
  -8   5  -2  393.22   18.82
  -8   5  -2  400.93   18.89
  -8   5  -2  432.34   19.67
  -8   5  -2  432.68   21.03
  -8   5  -2  410.57   19.21
  -8   5  -2  438.64   19.55
  -8   5  -2  443.74   19.60
  -8   5  -1  100.00    6.70
  -8   5  -1   89.88    6.50
  -8   5  -1  102.92    7.24
  -8   5  -1   98.20    7.22
  -8   5  -1  107.22    7.29
  -8   5  -1  105.12    7.34
  -8   5  -1   92.65    6.69
  -8   5  -1  107.83    8.69
  -8   5   0  581.77   26.15
  -8   5   0  571.37   26.15
  -8   5   0  640.12   27.33
  -8   5   0  615.03   26.95
  -8   5   0  663.41   28.81
  -8   5   0  685.74   27.64
  -8   5   0  705.50   27.74
  -8   5   1   90.94    6.78
  -8   5   1   95.13    8.13
  -8   5   1   88.11    6.95
  -8   5   1   91.00    6.75
  -8   5   2  220.22   12.39
  -8   5   2  243.37   12.45
  -8   5   3   75.93    6.44
  -8   5   3   76.31    6.43
  -8   5   3   78.75    6.14
  -8   5   4   28.32    4.52
  -8   5   4   38.30    4.78
  -8   5   4   33.49    4.15
  -8   5   5   35.34    4.69
  -8   5   6  304.14   15.22
  -8   5   7    7.61    3.08
  -8   5   7    8.49    3.18
  -8   5   7    1.94    3.25
  -8   5   7    4.58    3.35
  -8   5   8  883.27   35.55
  -8   5   8  867.47   35.44
  -8   5   8  853.66   35.37
  -8   5   8  773.81   35.82
  -8   5   9   26.92    3.89
  -8   5   9   25.20    3.81
  -8   5   9   28.92    4.24
  -8   5   9   25.93    4.91
  -8   5  10  519.79   22.29
  -8   5  10  481.71   22.17
  -8   5  10  486.42   23.13
  -8   5  10  510.12   22.16
  -8   5  11  320.99   16.31
  -8   5  12  228.95   12.66
  -8   5  13   77.93    6.40
  -8   5  14   33.72    4.25
  -8   5  16  120.22    7.93
  -8   5  16  132.16    8.15
  -8   5  17   99.94    6.67
  -8   5  17  110.32    6.78
  -8   5  18   60.69    4.36
  -8   5  18   54.83    4.24
  -8   6 -13   34.60    2.86
  -8   6 -13   35.45    2.86
  -8   6 -13   32.69    2.67
  -8   6 -13   38.30    3.10
  -8   6 -13   37.09    2.88
  -8   6 -13   43.06    3.59
  -8   6 -12   78.87    5.15
  -8   6 -12   82.87    5.23
  -8   6 -12   78.27    5.03
  -8   6 -12   81.59    5.34
  -8   6 -12   91.39    5.45
  -8   6 -12   91.56    6.04
  -8   6 -11   30.95    3.48
  -8   6 -11   41.24    4.03
  -8   6 -11   47.25    4.11
  -8   6 -11   36.57    3.80
  -8   6 -11   45.94    5.04
  -8   6 -11   42.42    3.83
  -8   6 -11   40.74    4.11
  -8   6 -10   70.91    5.86
  -8   6 -10   84.34    6.13
  -8   6 -10   94.70    6.30
  -8   6 -10   99.19    6.38
  -8   6 -10   88.38    6.24
  -8   6 -10   88.68    6.18
  -8   6 -10   92.23    7.30
  -8   6 -10   96.33    6.17
  -8   6 -10   97.81    6.64
  -8   6  -9  370.92   17.66
  -8   6  -9  367.02   17.47
  -8   6  -9  380.52   17.58
  -8   6  -9  374.95   17.50
  -8   6  -9  398.56   17.59
  -8   6  -9  355.21   17.34
  -8   6  -9  381.78   17.88
  -8   6  -9  406.49   18.18
  -8   6  -9  410.32   19.01
  -8   6  -8   15.71    3.74
  -8   6  -8   15.41    4.04
  -8   6  -8   14.73    4.71
  -8   6  -8   10.31    3.26
  -8   6  -8   15.63    3.50
  -8   6  -8   15.28    3.46
  -8   6  -8    7.22    3.59
  -8   6  -8    8.62    3.49
  -8   6  -8   12.80    3.34
  -8   6  -7  147.82   10.19
  -8   6  -7  142.01    8.66
  -8   6  -7  135.35    8.55
  -8   6  -7  145.33    9.18
  -8   6  -7  122.93    7.86
  -8   6  -7  135.02    8.70
  -8   6  -7  134.38    8.66
  -8   6  -7  146.46    9.04
  -8   6  -7  127.42    8.52
  -8   6  -6   97.43    8.29
  -8   6  -6   79.26    6.13
  -8   6  -6   86.86    6.62
  -8   6  -6   87.88    6.68
  -8   6  -6   88.45    6.84
  -8   6  -6   92.55    6.89
  -8   6  -6   90.95    6.77
  -8   6  -6   93.70    7.02
  -8   6  -5  116.79    9.13
  -8   6  -5   99.86    7.22
  -8   6  -5   96.79    7.26
  -8   6  -5  101.01    7.36
  -8   6  -5   97.17    7.97
  -8   6  -5  100.26    7.13
  -8   6  -5   93.58    7.02
  -8   6  -5  113.05    7.62
  -8   6  -5  108.90    6.64
  -8   6  -4   16.70    3.74
  -8   6  -4   14.01    3.77
  -8   6  -4   12.68    2.96
  -8   6  -4    9.38    2.90
  -8   6  -4    9.14    4.65
  -8   6  -4   11.38    3.17
  -8   6  -4   14.04    3.29
  -8   6  -4   21.58    4.21
  -8   6  -4   17.30    3.72
  -8   6  -4   11.38    3.48
  -8   6  -4   16.87    3.32
  -8   6  -3    6.68    2.94
  -8   6  -3    4.76    3.15
  -8   6  -3   10.76    3.26
  -8   6  -3    3.18    4.62
  -8   6  -3    3.23    2.61
  -8   6  -3    1.50    2.78
  -8   6  -3    4.86    2.73
  -8   6  -3    3.40    2.89
  -8   6  -3    9.73    2.82
  -8   6  -3    4.32    2.62
  -8   6  -3    9.35    3.24
  -8   6  -3    5.82    3.14
  -8   6  -2   10.25    4.80
  -8   6  -2   14.10    3.56
  -8   6  -2    9.60    3.00
  -8   6  -2   10.88    3.55
  -8   6  -2    5.24    3.11
  -8   6  -2   12.12    3.36
  -8   6  -2   13.22    3.14
  -8   6  -2    6.74    3.16
  -8   6  -1  547.27   23.89
  -8   6  -1  560.90   24.03
  -8   6  -1  580.06   24.12
  -8   6  -1  516.89   23.79
  -8   6  -1  535.83   24.90
  -8   6  -1  571.82   25.62
  -8   6  -1  557.29   23.47
  -8   6  -1  484.69   22.84
  -8   6  -1  489.28   22.86
  -8   6   0   34.39    4.88
  -8   6   0   36.08    4.54
  -8   6   0   32.98    4.41
  -8   6   0   26.81    4.20
  -8   6   0   38.36    5.85
  -8   6   0   41.66    4.98
  -8   6   1  347.04   18.21
  -8   6   1  346.02   17.32
  -8   6   1  346.26   17.27
  -8   6   1  398.82   17.83
  -8   6   1  375.95   17.65
  -8   6   2    0.60    3.03
  -8   6   2    2.19    3.05
  -8   6   3  154.09   10.31
  -8   6   3  159.71    9.85
  -8   6   3  159.56    9.89
  -8   6   3  175.20   10.13
  -8   6   3  167.86   10.10
  -8   6   4    1.47    2.96
  -8   6   4    5.65    3.09
  -8   6   4    1.79    2.87
  -8   6   4    0.86    3.35
  -8   6   4    4.76    3.12
  -8   6   5   68.79    6.06
  -8   6   5   65.48    5.95
  -8   6   5   69.98    6.19
  -8   6   6   12.08    3.21
  -8   6   6    9.68    3.25
  -8   6   6    6.78    3.40
  -8   6   7  232.74   12.14
  -8   6   7  218.00   11.98
  -8   6   7  208.72   11.81
  -8   6   7  220.41   12.54
  -8   6   8  110.58    7.44
  -8   6   8  103.79    7.34
  -8   6   8  105.28    7.34
  -8   6   8   85.74    7.72
  -8   6   9  505.92   22.48
  -8   6   9  503.27   22.44
  -8   6   9  502.98   23.29
  -8   6   9  489.83   22.23
  -8   6  10  128.63    9.03
  -8   6  10  127.19    7.96
  -8   6  11  279.60   14.75
  -8   6  12   37.14    4.90
  -8   6  13  157.20    9.48
  -8   6  14    4.17    2.87
  -8   6  14    6.48    3.57
  -8   6  14    5.27    3.30
  -8   6  15   24.66    4.08
  -8   6  15   22.38    3.92
  -8   6  16  104.72    6.96
  -8   6  16  105.21    6.98
  -8   6  17   27.50    3.48
  -8   6  17   34.77    3.73
  -8   6  18  166.33    7.97
  -8   6  18  155.40    7.80
  -8   7 -13   86.87    4.52
  -8   7 -13   85.24    4.51
  -8   7 -13   83.63    4.64
  -8   7 -13   74.42    4.35
  -8   7 -13   81.73    4.46
  -8   7 -13   86.79    4.99
  -8   7 -12    6.37    2.18
  -8   7 -12    3.72    2.00
  -8   7 -12    4.38    2.01
  -8   7 -12    4.29    2.33
  -8   7 -12    4.99    2.01
  -8   7 -11  106.43    6.05
  -8   7 -11  103.47    6.45
  -8   7 -11  106.54    5.91
  -8   7 -11   98.43    6.24
  -8   7 -11   98.20    6.24
  -8   7 -11  102.13    6.30
  -8   7 -10  120.11    7.63
  -8   7 -10  139.97    7.72
  -8   7 -10  122.45    7.33
  -8   7 -10  117.14    7.34
  -8   7 -10  116.04    7.34
  -8   7 -10  123.99    7.48
  -8   7  -9   72.25    5.40
  -8   7  -9   78.27    5.57
  -8   7  -9   77.13    5.44
  -8   7  -9   72.03    5.09
  -8   7  -9   74.30    5.20
  -8   7  -9   73.13    5.67
  -8   7  -9   75.50    5.34
  -8   7  -8  496.66   23.49
  -8   7  -8  571.82   24.46
  -8   7  -8  547.01   24.08
  -8   7  -8  549.86   24.12
  -8   7  -8  546.02   24.14
  -8   7  -7   33.55    4.11
  -8   7  -7   44.95    5.00
  -8   7  -7   37.91    4.62
  -8   7  -7   38.93    4.66
  -8   7  -7   37.18    5.10
  -8   7  -7   39.27    4.82
  -8   7  -6  173.73   10.70
  -8   7  -6  190.15   10.83
  -8   7  -6  191.09   10.84
  -8   7  -6  179.97   10.65
  -8   7  -6  190.12   10.75
  -8   7  -6  196.52   11.08
  -8   7  -6  218.59   11.71
  -8   7  -6  215.99   12.66
  -8   7  -5    4.64    3.38
  -8   7  -5    6.20    3.36
  -8   7  -5    5.46    3.80
  -8   7  -5    3.84    4.64
  -8   7  -5    2.74    2.95
  -8   7  -5    3.59    3.07
  -8   7  -5    2.61    3.28
  -8   7  -5    3.77    3.28
  -8   7  -5    4.04    2.58
  -8   7  -4  201.26   10.15
  -8   7  -4  194.89   10.90
  -8   7  -4  196.44   12.10
  -8   7  -4  176.55   10.05
  -8   7  -4  176.04   10.04
  -8   7  -4  186.69   10.27
  -8   7  -4  163.85   10.03
  -8   7  -4  157.17   10.80
  -8   7  -4  156.62    9.98
  -8   7  -4  169.78   10.13
  -8   7  -4  178.46   10.40
  -8   7  -4  179.36   10.43
  -8   7  -3   -0.57    3.01
  -8   7  -3   -0.50    2.88
  -8   7  -3    3.26    2.71
  -8   7  -3    4.43    3.04
  -8   7  -3    0.50    2.84
  -8   7  -3    4.40    3.43
  -8   7  -3    0.39    4.41
  -8   7  -3   -1.57    2.87
  -8   7  -3    1.05    2.69
  -8   7  -3    3.93    2.70
  -8   7  -3    1.68    2.45
  -8   7  -3    5.42    3.04
  -8   7  -2    4.45    3.20
  -8   7  -2    3.82    2.91
  -8   7  -2    1.85    2.69
  -8   7  -2    5.68    3.11
  -8   7  -2    1.97    3.39
  -8   7  -2    3.29    2.50
  -8   7  -2    5.90    4.41
  -8   7  -2    3.05    2.69
  -8   7  -2    3.28    2.76
  -8   7  -2    1.45    2.77
  -8   7  -2    3.81    2.91
  -8   7  -2    0.29    2.72
  -8   7  -2    7.89    3.37
  -8   7  -1    2.35    4.61
  -8   7  -1    3.02    2.97
  -8   7  -1   -0.91    2.79
  -8   7  -1   -0.80    3.24
  -8   7  -1    2.35    2.62
  -8   7  -1   -0.36    2.98
  -8   7  -1    0.85    3.17
  -8   7  -1    1.89    2.88
  -8   7   0  571.50   25.19
  -8   7   0  596.06   25.34
  -8   7   0  582.29   25.09
  -8   7   0  523.46   25.46
  -8   7   0  525.78   24.21
  -8   7   0  572.11   24.85
  -8   7   1    8.70    3.52
  -8   7   1    5.04    3.04
  -8   7   1    7.71    3.48
  -8   7   2  436.13   21.51
  -8   7   2  462.48   21.09
  -8   7   3   55.17    5.07
  -8   7   3   50.56    5.63
  -8   7   3   56.63    5.57
  -8   7   3   57.35    5.79
  -8   7   3   42.32    4.66
  -8   7   3   57.60    5.85
  -8   7   3   55.50    5.71
  -8   7   4  168.35   10.13
  -8   7   4  188.06   11.10
  -8   7   4  212.26   11.21
  -8   7   4  192.91   10.87
  -8   7   4  174.36   10.23
  -8   7   4  161.96   10.87
  -8   7   4  180.96   10.78
  -8   7   5    7.67    3.15
  -8   7   5    8.64    3.37
  -8   7   5    8.04    3.30
  -8   7   5    8.45    3.60
  -8   7   6  124.71    8.57
  -8   7   6  133.33    8.69
  -8   7   6  126.62    8.54
  -8   7   6  126.65    9.10
  -8   7   7   45.86    4.85
  -8   7   7   33.98    4.60
  -8   7   7   35.39    4.73
  -8   7   7   35.73    5.45
  -8   7   8  125.22    8.41
  -8   7   8  131.07    8.47
  -8   7   8  129.77    8.40
  -8   7   8  139.17    9.40
  -8   7   9   44.16    4.83
  -8   7   9   45.51    4.83
  -8   7   9   61.80    6.08
  -8   7   9   51.15    5.19
  -8   7  10  418.89   19.45
  -8   7  10  385.63   18.16
  -8   7  11  647.47   28.77
  -8   7  11  653.03   28.83
  -8   7  11  649.69   28.48
  -8   7  12  276.46   14.16
  -8   7  12  264.57   14.13
  -8   7  12  246.27   13.37
  -8   7  13   79.77    6.61
  -8   7  13   75.61    6.54
  -8   7  13   69.36    5.94
  -8   7  14   19.72    4.04
  -8   7  14   22.57    4.04
  -8   7  14   14.87    3.01
  -8   7  15   17.35    3.58
  -8   7  15   18.58    3.54
  -8   7  16   33.21    3.78
  -8   7  16   35.72    3.83
  -8   7  17   13.68    2.55
  -8   7  17   14.21    2.48
  -8   7  18   21.27    2.75
  -8   7  18   18.59    1.91
  -8   7  18   16.05    1.86
  -8   8 -12   27.03    2.64
  -8   8 -12   28.52    2.73
  -8   8 -12   24.94    2.59
  -8   8 -12   26.13    2.78
  -8   8 -11   63.33    4.59
  -8   8 -11   58.06    4.76
  -8   8 -11   73.26    4.69
  -8   8 -11   63.56    4.53
  -8   8 -11   62.41    4.65
  -8   8 -11   63.32    4.31
  -8   8 -11   57.37    4.20
  -8   8 -10   51.26    4.47
  -8   8 -10   50.07    4.50
  -8   8 -10   50.13    4.99
  -8   8 -10   58.36    4.95
  -8   8 -10   58.88    4.73
  -8   8 -10   57.89    4.71
  -8   8 -10   50.13    4.67
  -8   8 -10   56.36    4.68
  -8   8  -9  200.32   10.87
  -8   8  -9  206.05   10.95
  -8   8  -9  225.07   11.75
  -8   8  -9  221.21   11.36
  -8   8  -9  233.77   11.40
  -8   8  -9  223.15   11.21
  -8   8  -9  204.84   11.12
  -8   8  -9  210.00   11.08
  -8   8  -8    8.07    3.05
  -8   8  -8    6.45    3.01
  -8   8  -8   12.38    4.13
  -8   8  -8    5.47    3.15
  -8   8  -8   11.86    3.71
  -8   8  -8    9.28    3.39
  -8   8  -8    6.78    3.69
  -8   8  -8   13.62    4.05
  -8   8  -7  586.14   25.68
  -8   8  -7  583.67   25.63
  -8   8  -7  639.15   26.90
  -8   8  -7  609.17   26.03
  -8   8  -7  566.64   25.75
  -8   8  -7  588.15   25.88
  -8   8  -6   10.20    3.73
  -8   8  -6    5.32    3.33
  -8   8  -6    8.30    3.35
  -8   8  -6    6.09    4.25
  -8   8  -6    6.52    3.87
  -8   8  -6    7.83    3.41
  -8   8  -6    2.41    1.51
  -8   8  -5  162.15    9.72
  -8   8  -5  165.31    9.76
  -8   8  -5  156.65    8.95
  -8   8  -5  163.75   10.79
  -8   8  -5  166.90   10.14
  -8   8  -5  194.28   10.92
  -8   8  -5  154.32    9.76
  -8   8  -5  163.54   10.03
  -8   8  -4   13.39    3.83
  -8   8  -4   17.55    3.79
  -8   8  -4   14.62    3.75
  -8   8  -4   18.59    5.13
  -8   8  -4   14.50    4.09
  -8   8  -4   13.65    3.74
  -8   8  -4   17.15    3.50
  -8   8  -3    7.46    3.49
  -8   8  -3    7.69    3.74
  -8   8  -3    4.45    4.35
  -8   8  -3    4.91    3.18
  -8   8  -3    9.75    3.32
  -8   8  -3    8.70    3.28
  -8   8  -3    1.04    3.05
  -8   8  -2   23.33    3.56
  -8   8  -2   23.67    4.33
  -8   8  -2   21.71    4.15
  -8   8  -2   19.92    3.77
  -8   8  -2   24.58    3.87
  -8   8  -2   28.77    4.42
  -8   8  -2   16.40    3.56
  -8   8  -2   20.78    3.76
  -8   8  -2   27.10    3.98
  -8   8  -2   19.89    3.89
  -8   8  -1  180.94   10.28
  -8   8  -1  196.09   10.41
  -8   8  -1  194.17   10.69
  -8   8  -1  177.32   10.09
  -8   8  -1  171.15   10.03
  -8   8  -1  150.54   10.35
  -8   8  -1  155.04    9.87
  -8   8  -1  184.22   10.73
  -8   8  -1  178.57   10.69
  -8   8  -1  187.65   10.67
  -8   8   0   11.54    3.69
  -8   8   0   10.06    3.39
  -8   8   0   14.68    4.15
  -8   8   0    8.05    3.57
  -8   8   0    6.31    2.85
  -8   8   0    8.77    4.11
  -8   8   0    8.27    3.34
  -8   8   0    8.59    3.40
  -8   8   1  512.74   25.72
  -8   8   1  613.48   25.91
  -8   8   1  556.67   25.38
  -8   8   1  634.19   26.09
  -8   8   2  508.67   22.07
  -8   8   2  460.54   20.45
  -8   8   2  413.10   20.73
  -8   8   2  414.67   21.51
  -8   8   2  475.46   21.32
  -8   8   2  468.93   20.52
  -8   8   2  524.75   21.97
  -8   8   3  596.28   25.86
  -8   8   3  561.96   25.57
  -8   8   3  623.31   26.91
  -8   8   3  544.18   26.55
  -8   8   3  588.42   25.65
  -8   8   3  612.55   26.55
  -8   8   3  629.20   26.89
  -8   8   3  613.91   26.76
  -8   8   4  182.96   10.46
  -8   8   4  196.48   11.36
  -8   8   4  149.85   10.54
  -8   8   4  178.21   10.31
  -8   8   4  187.28   10.93
  -8   8   4  178.99   10.79
  -8   8   4  186.57   10.85
  -8   8   5  183.62   10.66
  -8   8   5  155.37   10.44
  -8   8   5  173.87   10.28
  -8   8   5  179.06   10.67
  -8   8   5  179.61   10.60
  -8   8   5  174.99   10.41
  -8   8   6   55.84    5.77
  -8   8   6   66.03    6.46
  -8   8   6   57.21    5.77
  -8   8   6   58.72    5.85
  -8   8   6   66.46    6.14
  -8   8   6   76.11    6.23
  -8   8   6   63.94    5.96
  -8   8   7  129.85    8.89
  -8   8   7  136.67    9.46
  -8   8   7  113.33    8.65
  -8   8   7  134.84    8.72
  -8   8   7  137.24    8.84
  -8   8   7  126.84    8.52
  -8   8   7  136.29    8.83
  -8   8   8   15.53    3.92
  -8   8   8   25.55    4.67
  -8   8   8   17.17    3.77
  -8   8   8   16.93    4.12
  -8   8   9   55.19    5.90
  -8   8   9   49.63    5.78
  -8   8   9   59.19    5.18
  -8   8   9   53.40    5.84
  -8   8  10  111.29    7.86
  -8   8  10   91.03    6.56
  -8   8  11  134.07    8.79
  -8   8  11  137.94    9.11
  -8   8  11  139.26    9.17
  -8   8  12  448.16   20.74
  -8   8  12  470.94   21.35
  -8   8  12  475.20   21.37
  -8   8  13   92.95    6.38
  -8   8  13   94.84    6.99
  -8   8  13   99.24    7.11
  -8   8  14  285.80   13.32
  -8   8  14  286.13   13.31
  -8   8  15   78.15    5.54
  -8   8  15   76.44    5.48
  -8   8  16   55.51    4.17
  -8   8  16   54.25    4.10
  -8   8  17    5.61    1.49
  -8   8  17    1.66    1.39
  -8   9 -11   19.05    2.46
  -8   9 -11   13.41    2.18
  -8   9 -11   17.99    2.30
  -8   9 -11   11.20    2.10
  -8   9 -11   17.92    2.42
  -8   9 -11   16.10    2.52
  -8   9 -10   58.96    4.40
  -8   9 -10   56.38    4.35
  -8   9 -10   65.46    4.57
  -8   9 -10   63.85    4.44
  -8   9 -10   56.14    4.51
  -8   9 -10   61.14    4.65
  -8   9 -10   59.92    4.53
  -8   9  -9   45.89    4.20
  -8   9  -9   40.44    4.01
  -8   9  -9   40.24    4.24
  -8   9  -9   41.40    4.37
  -8   9  -9   35.57    4.24
  -8   9  -9   40.92    4.28
  -8   9  -9   48.91    4.32
  -8   9  -8  196.92   10.59
  -8   9  -8  201.00   10.58
  -8   9  -8  207.72   10.81
  -8   9  -8  215.66   10.97
  -8   9  -8  203.49   10.79
  -8   9  -8  214.04   10.96
  -8   9  -7   14.31    3.15
  -8   9  -7   22.93    3.72
  -8   9  -7   23.72    3.91
  -8   9  -7   17.21    3.73
  -8   9  -7   21.73    3.97
  -8   9  -7   22.39    4.12
  -8   9  -7   20.62    3.73
  -8   9  -6  278.47   14.41
  -8   9  -6  317.20   14.94
  -8   9  -6  279.85   14.27
  -8   9  -6  311.26   14.92
  -8   9  -6  281.99   14.18
  -8   9  -6  271.71   14.06
  -8   9  -6  291.99   14.48
  -8   9  -5   12.19    3.70
  -8   9  -5   16.76    3.76
  -8   9  -5   15.37    3.72
  -8   9  -5   15.46    4.20
  -8   9  -5   12.22    4.28
  -8   9  -5   15.64    3.87
  -8   9  -5   13.94    3.99
  -8   9  -5   15.38    3.04
  -8   9  -4  373.52   18.62
  -8   9  -4  376.58   18.68
  -8   9  -4  432.98   19.63
  -8   9  -4  395.01   18.82
  -8   9  -4  459.72   19.82
  -8   9  -4  401.83   19.16
  -8   9  -4  414.38   18.98
  -8   9  -4  418.69   18.44
  -8   9  -3  114.12    7.90
  -8   9  -3  110.26    7.81
  -8   9  -3  144.38    9.01
  -8   9  -3  122.69    8.80
  -8   9  -3  106.67    7.77
  -8   9  -3  125.70    8.47
  -8   9  -3  116.69    8.05
  -8   9  -3  126.64    7.97
  -8   9  -2  108.20    7.58
  -8   9  -2   98.30    7.15
  -8   9  -2  109.08    7.40
  -8   9  -2  119.02    8.13
  -8   9  -2   91.27    7.06
  -8   9  -2  104.33    7.98
  -8   9  -2   93.57    7.49
  -8   9  -2   99.77    6.80
  -8   9  -2  109.09    7.50
  -8   9  -1   19.40    3.87
  -8   9  -1   17.72    3.85
  -8   9  -1   17.34    4.58
  -8   9  -1   19.60    3.75
  -8   9  -1   19.74    4.15
  -8   9  -1   22.15    4.23
  -8   9  -1   19.14    3.58
  -8   9  -1   16.69    3.70
  -8   9   0   92.64    6.96
  -8   9   0   91.18    6.96
  -8   9   0  106.36    7.72
  -8   9   0  106.31    7.76
  -8   9   0  109.21    7.65
  -8   9   0  111.02    8.01
  -8   9   0  111.64    7.76
  -8   9   1   48.39    5.46
  -8   9   1   57.11    5.77
  -8   9   1   52.74    5.50
  -8   9   1   43.21    5.42
  -8   9   2  300.69   14.77
  -8   9   2  292.94   13.98
  -8   9   2  271.01   13.87
  -8   9   2  244.21   12.98
  -8   9   2  278.41   14.20
  -8   9   2  262.50   13.15
  -8   9   2  287.41   14.57
  -8   9   3  275.15   13.98
  -8   9   3  231.26   12.61
  -8   9   3  230.84   12.94
  -8   9   3  246.22   12.68
  -8   9   3  247.09   12.72
  -8   9   3  280.25   13.87
  -8   9   4  163.88    9.77
  -8   9   4  168.00    9.69
  -8   9   4  162.54   10.07
  -8   9   4  161.08    9.64
  -8   9   5  433.27   20.08
  -8   9   5  436.12   20.27
  -8   9   5  430.22   19.99
  -8   9   6   31.79    4.95
  -8   9   6   26.13    4.26
  -8   9   6   21.03    4.19
  -8   9   6   26.44    4.26
  -8   9   7  129.80    8.98
  -8   9   7  140.37    8.77
  -8   9   7  110.53    7.33
  -8   9   7  123.68    8.23
  -8   9   7  135.42    8.63
  -8   9   8   -0.92    3.50
  -8   9   8    2.66    3.43
  -8   9   8    2.14    2.90
  -8   9   8    0.58    3.13
  -8   9   9   10.76    4.07
  -8   9   9   10.44    3.66
  -8   9   9   12.43    2.91
  -8   9   9    6.02    3.64
  -8   9  10  126.86    8.12
  -8   9  10  114.04    6.94
  -8   9  11  229.76   11.96
  -8   9  12   35.07    4.35
  -8   9  12   33.96    4.04
  -8   9  12   35.79    4.37
  -8   9  12   31.09    3.78
  -8   9  13  393.64   16.63
  -8   9  13  363.36   16.21
  -8   9  13  393.78   16.53
  -8   9  14   51.80    4.49
  -8   9  14   51.25    4.39
  -8   9  14   61.31    4.57
  -8   9  15   87.84    5.58
  -8   9  15   98.39    5.59
  -8   9  15   98.58    5.54
  -8  10 -10    9.15    1.95
  -8  10 -10    8.16    1.96
  -8  10 -10    7.31    1.85
  -8  10 -10    8.69    2.07
  -8  10 -10    7.24    1.82
  -8  10 -10    5.21    1.73
  -8  10  -9   53.25    4.10
  -8  10  -9   50.33    4.07
  -8  10  -9   53.33    3.96
  -8  10  -9   52.01    3.91
  -8  10  -9   43.90    3.85
  -8  10  -8   17.99    3.16
  -8  10  -8   18.44    3.28
  -8  10  -8   14.71    2.87
  -8  10  -8   15.14    3.12
  -8  10  -8   11.28    2.78
  -8  10  -8   13.85    2.77
  -8  10  -7  222.76   11.57
  -8  10  -7  244.36   12.10
  -8  10  -7  244.49   12.07
  -8  10  -7  264.75   12.43
  -8  10  -7  291.94   12.73
  -8  10  -7  247.34   12.15
  -8  10  -7  261.54   12.30
  -8  10  -6   44.97    4.46
  -8  10  -6   43.73    4.39
  -8  10  -6   42.75    4.38
  -8  10  -6   39.90    4.50
  -8  10  -6   34.65    3.97
  -8  10  -6   42.88    4.56
  -8  10  -6   36.96    4.30
  -8  10  -6   42.46    4.88
  -8  10  -6   42.97    4.80
  -8  10  -5  397.19   17.64
  -8  10  -5  380.34   17.58
  -8  10  -5  412.35   17.77
  -8  10  -5  360.29   17.10
  -8  10  -5  374.81   17.17
  -8  10  -5  359.04   17.07
  -8  10  -5  352.94   17.02
  -8  10  -4  117.88    8.00
  -8  10  -4  130.82    8.24
  -8  10  -4  120.65    8.26
  -8  10  -4  103.98    7.44
  -8  10  -4  112.40    7.58
  -8  10  -4  122.82    7.69
  -8  10  -4  125.96    7.77
  -8  10  -3  297.74   14.79
  -8  10  -3  292.70   14.70
  -8  10  -3  282.91   14.61
  -8  10  -3  337.80   15.41
  -8  10  -3  332.67   15.55
  -8  10  -3  312.63   15.31
  -8  10  -3  294.07   14.61
  -8  10  -3  323.71   14.76
  -8  10  -2  180.82    9.61
  -8  10  -2  150.07    9.12
  -8  10  -2  159.57    9.20
  -8  10  -2  159.77    9.79
  -8  10  -2  155.65    9.49
  -8  10  -2  166.15    9.77
  -8  10  -2  148.69    8.62
  -8  10  -2  147.42    8.93
  -8  10  -1  216.92   10.94
  -8  10  -1  172.81   10.08
  -8  10  -1  187.76   10.25
  -8  10  -1  193.94   10.58
  -8  10  -1  193.40   10.87
  -8  10  -1  189.36   10.76
  -8  10  -1  172.56   10.07
  -8  10  -1  167.54    9.70
  -8  10   0   23.32    4.30
  -8  10   0   16.60    3.89
  -8  10   0   17.98    4.15
  -8  10   0   33.99    4.35
  -8  10   0   31.31    4.01
  -8  10   0   25.21    3.87
  -8  10   1   44.40    4.91
  -8  10   1   39.07    4.45
  -8  10   1   35.20    4.82
  -8  10   1   38.17    4.34
  -8  10   1   36.14    4.18
  -8  10   1   43.84    5.07
  -8  10   2  182.30   10.81
  -8  10   2  209.44   11.35
  -8  10   2  196.38   11.20
  -8  10   3  178.60   10.02
  -8  10   3  146.38    8.49
  -8  10   3  162.94    9.61
  -8  10   3  131.72    8.27
  -8  10   4  176.37   10.07
  -8  10   4  172.09    9.94
  -8  10   5  122.00    8.03
  -8  10   5  135.32    8.44
  -8  10   5  130.97    8.07
  -8  10   6  460.52   21.57
  -8  10   6  489.86   21.14
  -8  10   6  452.72   20.84
  -8  10   6  468.36   20.97
  -8  10   7  176.06   10.12
  -8  10   7  156.87    9.49
  -8  10   7  161.07    9.29
  -8  10   7  168.88    9.70
  -8  10   8  344.98   15.94
  -8  10   8  326.43   16.04
  -8  10   8  321.26   15.73
  -8  10   9    0.24    2.70
  -8  10   9    3.09    3.00
  -8  10   9    1.41    2.68
  -8  10  10   33.83    4.03
  -8  10  11   -0.46    1.70
  -8  10  11    1.21    2.27
  -8  10  12   89.49    5.52
  -8  10  12   71.98    4.82
  -8  10  12   61.33    4.57
  -8  10  12   91.28    5.51
  -8  10  13    2.82    2.01
  -8  10  13   -0.45    1.65
  -8  10  13   -0.14    1.91
  -8  10  14  331.68   12.70
  -8  10  14  336.24   12.69
  -8  11  -8   32.32    2.97
  -8  11  -8   31.68    2.81
  -8  11  -8   25.29    2.67
  -8  11  -8   28.55    2.58
  -8  11  -8   28.86    2.61
  -8  11  -7    0.33    1.67
  -8  11  -7   -0.39    1.88
  -8  11  -7    1.67    1.84
  -8  11  -7    2.23    2.15
  -8  11  -7    3.74    2.10
  -8  11  -7    2.01    2.12
  -8  11  -6   71.75    5.06
  -8  11  -6   75.06    5.00
  -8  11  -6   73.79    4.95
  -8  11  -6   78.18    5.32
  -8  11  -6   67.05    4.78
  -8  11  -6   81.10    5.07
  -8  11  -6   84.87    5.41
  -8  11  -5    6.21    2.84
  -8  11  -5    9.88    2.54
  -8  11  -5   12.14    2.62
  -8  11  -5   11.17    3.04
  -8  11  -5   10.16    2.76
  -8  11  -5    9.96    2.74
  -8  11  -5   12.23    2.95
  -8  11  -4  246.56   12.01
  -8  11  -4  251.16   12.04
  -8  11  -4  262.17   12.31
  -8  11  -4  278.64   12.41
  -8  11  -4  252.07   12.43
  -8  11  -4  236.85   11.69
  -8  11  -3  267.34   12.41
  -8  11  -3  233.36   11.65
  -8  11  -3  280.40   12.82
  -8  11  -3  243.58   12.15
  -8  11  -3  254.27   12.21
  -8  11  -2  117.08    7.36
  -8  11  -2  114.00    6.82
  -8  11  -2  128.46    7.41
  -8  11  -2  124.51    7.35
  -8  11  -2  139.50    7.99
  -8  11  -1  111.25    7.25
  -8  11  -1  102.60    6.57
  -8  11  -1  107.95    6.72
  -8  11  -1  102.98    6.58
  -8  11  -1  104.65    6.64
  -8  11   0    8.21    3.01
  -8  11   0   10.27    2.73
  -8  11   0    6.99    2.44
  -8  11   0    6.15    2.67
  -8  11   0    5.00    2.54
  -8  11   1   16.68    3.43
  -8  11   1    9.60    2.57
  -8  11   1   10.21    2.71
  -8  11   2   35.74    4.42
  -8  11   2   29.36    3.30
  -8  11   2   32.27    3.36
  -8  11   3   74.89    6.15
  -8  11   4    3.78    2.02
  -8  11   4    5.73    2.01
  -8  11   5  216.07   10.63
  -8  11   5  210.26   10.57
  -8  11   6    8.77    2.64
  -8  11   6    9.54    3.23
  -8  11   6    9.53    2.64
  -8  11   7  351.32   16.47
  -8  11   7  391.05   17.08
  -8  11   7  377.57   16.59
  -8  11   8   12.56    2.96
  -8  11   8   22.67    3.43
  -8  11   8   17.54    2.98
  -8  11   9   96.04    6.04
  -8  11   9  104.05    6.02
  -8  11   9   89.97    5.97
  -8  11  10   13.28    2.46
  -8  12  -5   36.84    2.95
  -8  12  -5   35.07    2.80
  -8  12  -5   34.60    2.69
  -8  12  -5   34.69    2.68
  -8  12  -4   25.65    2.47
  -8  12  -4   21.95    2.40
  -8  12  -4   20.20    2.34
  -8  12  -4   26.62    2.76
  -8  12  -3   38.22    3.02
  -8  12  -3   36.99    3.09
  -8  12  -3   41.01    3.20
  -8  12  -2  186.77    9.27
  -8  12  -2  193.79    9.29
  -8  12  -2  216.22   10.02
  -8  12  -2  231.38   10.06
  -8  12  -1   63.52    4.20
  -8  12  -1   64.10    4.17
  -8  12  -1   64.78    4.89
  -8  12   0  109.82    6.34
  -8  12   0  100.09    6.26
  -8  12   1   12.16    2.76
  -8  12   1   14.43    2.82
  -8  12   1   10.55    2.45
  -8  12   2   86.32    5.37
  -8  12   2   81.82    5.28
  -8  12   2   73.36    5.32
  -8  12   3   28.20    3.10
  -8  12   3   22.44    2.77
  -8  12   3   23.04    3.29
  -8  12   4   48.98    3.51
  -8  12   4   38.28    3.11
  -8  12   5   47.99    4.09
  -8  12   5   43.30    2.99
  -8  12   6   95.76    5.79
  -8  12   7    0.26    1.36
  -8  12   7    2.86    1.43
  -7  -6   3   23.08    1.97
  -7  -6   3   24.31    2.00
  -7  -6   4   10.44    1.48
  -7  -6   4    9.02    1.44
  -7  -5  -3   23.98    2.20
  -7  -5  -3   21.78    2.16
  -7  -5  -2   41.45    3.10
  -7  -5  -2   39.04    3.08
  -7  -5  -1    1.70    1.82
  -7  -5  -1    2.16    1.93
  -7  -5   0  341.85   14.84
  -7  -5   0  350.05   14.86
  -7  -5   1    1.84    2.08
  -7  -5   1   -1.12    2.09
  -7  -5   2  127.21    6.96
  -7  -5   2  131.47    7.03
  -7  -5   3    5.58    2.33
  -7  -5   3    1.74    2.32
  -7  -5   4   84.34    5.30
  -7  -5   4   85.93    5.30
  -7  -5   5   10.67    2.31
  -7  -5   5   11.22    2.33
  -7  -5   6   70.09    4.58
  -7  -5   6   74.12    4.58
  -7  -4  -4   31.39    3.20
  -7  -4  -4   30.67    3.12
  -7  -4  -3   98.73    5.94
  -7  -4  -3   96.92    5.95
  -7  -4  -2    8.61    2.76
  -7  -4  -2    7.99    2.71
  -7  -4  -1  288.09   13.71
  -7  -4  -1  301.61   13.76
  -7  -4   0   77.80    5.66
  -7  -4   0   77.49    5.67
  -7  -4   1  313.16   14.41
  -7  -4   1  299.11   14.27
  -7  -4   2   23.41    3.61
  -7  -4   2   25.59    3.62
  -7  -4   3  127.03    7.56
  -7  -4   3  120.23    7.44
  -7  -4   4    0.79    2.71
  -7  -4   4    2.36    2.63
  -7  -4   5   83.62    5.76
  -7  -4   5   83.13    5.77
  -7  -4   6   -0.18    2.27
  -7  -4   6    0.52    2.29
  -7  -4   7    5.09    2.36
  -7  -4   7    7.09    2.35
  -7  -3  -8  148.18    6.97
  -7  -3  -8  155.70    7.04
  -7  -3  -7   51.36    3.81
  -7  -3  -7   58.35    3.94
  -7  -3  -5   25.40    3.44
  -7  -3  -5   26.87    3.53
  -7  -3  -4  263.71   12.66
  -7  -3  -4  264.04   12.68
  -7  -3  -3    5.42    3.10
  -7  -3  -3    4.28    2.99
  -7  -3  -2   81.07    6.20
  -7  -3  -2   83.07    6.20
  -7  -3  -1   42.75    4.73
  -7  -3  -1   43.21    4.87
  -7  -3   0  378.70   17.75
  -7  -3   0  394.47   17.84
  -7  -3   1   92.91    6.80
  -7  -3   1   96.82    6.79
  -7  -3   2  255.54   13.00
  -7  -3   2  266.36   13.05
  -7  -3   3  114.77    7.44
  -7  -3   3  111.92    7.42
  -7  -3   4  137.83    8.21
  -7  -3   4  134.18    8.13
  -7  -3   5   21.32    3.44
  -7  -3   5   18.76    3.40
  -7  -3   6  161.17    8.90
  -7  -3   6  165.36    8.91
  -7  -2 -10    9.81    1.53
  -7  -2 -10    8.99    1.52
  -7  -2  -9  180.15    7.38
  -7  -2  -9  168.30    7.28
  -7  -2  -9  127.97    6.53
  -7  -2  -9  125.35    6.52
  -7  -2  -8    7.94    1.92
  -7  -2  -8    6.87    1.82
  -7  -2  -8   11.20    2.52
  -7  -2  -8    3.83    2.05
  -7  -2  -8    5.29    2.31
  -7  -2  -7  289.70   13.77
  -7  -2  -6    3.24    2.62
  -7  -2  -5  247.44   12.57
  -7  -2  -5  259.44   12.70
  -7  -2  -4   33.09    4.36
  -7  -2  -4   35.67    4.48
  -7  -2  -3   22.65    3.95
  -7  -2  -3   22.40    4.07
  -7  -2  -2    1.03    3.26
  -7  -2  -2    2.34    3.10
  -7  -2  -1  130.20    8.18
  -7  -2  -1  136.66    8.36
  -7  -2   0   13.86    3.55
  -7  -2   0    8.45    2.91
  -7  -2   0   11.42    3.49
  -7  -2   0   11.31    3.03
  -7  -2   1  141.58    8.37
  -7  -2   1  127.67    8.39
  -7  -2   1  132.18    8.24
  -7  -2   1  110.00    8.04
  -7  -2   2  372.66   16.69
  -7  -2   2  366.03   17.36
  -7  -2   2  353.58   16.57
  -7  -2   2  317.62   16.73
  -7  -2   3  426.77   18.88
  -7  -2   3  431.36   19.86
  -7  -2   3  413.67   18.85
  -7  -2   3  394.56   19.12
  -7  -2   4  196.32   10.08
  -7  -2   4  193.33   10.06
  -7  -2   5  187.35    9.80
  -7  -2   5  177.21    9.75
  -7  -2   5  184.76   10.96
  -7  -2   6    5.44    3.00
  -7  -2   7   26.68    4.07
  -7  -2   8    6.25    3.00
  -7  -2   9   84.97    6.78
  -7  -2  10  163.02    9.92
  -7  -1 -11  112.55    5.26
  -7  -1 -11  112.04    5.30
  -7  -1 -11   98.46    5.14
  -7  -1 -11   93.71    5.10
  -7  -1 -10   12.86    2.21
  -7  -1 -10   14.66    2.23
  -7  -1 -10   12.38    2.32
  -7  -1 -10   12.06    2.75
  -7  -1 -10   12.08    2.38
  -7  -1  -9   90.13    5.54
  -7  -1  -9   99.55    5.71
  -7  -1  -9   69.85    5.56
  -7  -1  -9   77.65    6.12
  -7  -1  -9  102.97    5.96
  -7  -1  -9  102.36    5.89
  -7  -1  -8  189.64   10.35
  -7  -1  -8  177.19    9.87
  -7  -1  -7    3.33    3.02
  -7  -1  -7    3.99    2.56
  -7  -1  -6  336.09   17.00
  -7  -1  -6  381.10   17.11
  -7  -1  -6  372.64   17.08
  -7  -1  -5   88.08    6.59
  -7  -1  -5   83.05    6.58
  -7  -1  -5   81.90    6.52
  -7  -1  -4  237.22   13.33
  -7  -1  -4  268.46   13.44
  -7  -1  -4  272.55   13.49
  -7  -1  -3   38.56    4.75
  -7  -1  -3   49.67    5.17
  -7  -1  -3   46.45    5.16
  -7  -1  -3   42.73    4.87
  -7  -1  -2   26.24    4.28
  -7  -1  -2   30.29    4.31
  -7  -1  -2   24.04    3.89
  -7  -1  -2   21.53    3.52
  -7  -1  -1  189.03   10.29
  -7  -1  -1  192.45   10.36
  -7  -1  -1  157.30   10.07
  -7  -1  -1  172.18   10.20
  -7  -1   0  413.04   18.62
  -7  -1   0  395.96   18.52
  -7  -1   0  380.70   18.78
  -7  -1   0  422.48   19.12
  -7  -1   1   77.07    5.95
  -7  -1   1   74.48    5.94
  -7  -1   1   71.08    6.06
  -7  -1   1   77.46    6.28
  -7  -1   2  430.74   19.58
  -7  -1   2  422.41   19.59
  -7  -1   2  444.45   20.21
  -7  -1   2  469.51   20.69
  -7  -1   3  681.09   28.11
  -7  -1   3  661.37   28.59
  -7  -1   3  661.76   28.03
  -7  -1   4  294.86   14.05
  -7  -1   4  285.82   14.47
  -7  -1   4  330.42   15.47
  -7  -1   4  293.06   14.06
  -7  -1   5  218.33   11.88
  -7  -1   5  268.66   13.25
  -7  -1   6  302.81   14.75
  -7  -1   6  340.48   16.11
  -7  -1   7    3.07    2.78
  -7  -1   8   76.25    6.34
  -7  -1   9    8.35    3.04
  -7  -1  10   97.51    7.10
  -7  -1  11  230.57   12.31
  -7   0 -12    0.45    1.85
  -7   0 -12   -0.82    1.58
  -7   0 -12    3.05    1.47
  -7   0 -12    0.11    1.47
  -7   0 -12   -0.54    1.57
  -7   0 -12    1.74    1.85
  -7   0 -11   90.10    5.19
  -7   0 -11   94.32    5.28
  -7   0 -11   81.98    5.83
  -7   0 -11   91.44    5.31
  -7   0 -11   85.12    5.28
  -7   0 -10   42.50    4.01
  -7   0 -10   43.37    4.00
  -7   0 -10   43.45    4.54
  -7   0 -10   39.54    4.26
  -7   0 -10   45.11    3.98
  -7   0 -10   44.60    3.95
  -7   0  -9   47.12    4.58
  -7   0  -9   51.50    4.73
  -7   0  -9   42.17    5.01
  -7   0  -9   40.96    4.68
  -7   0  -9   50.64    4.43
  -7   0  -8   -1.46    2.89
  -7   0  -8    0.61    3.29
  -7   0  -7  156.99    9.95
  -7   0  -6  130.13    9.06
  -7   0  -6  146.80    8.90
  -7   0  -6  137.26    8.75
  -7   0  -5  133.09    8.86
  -7   0  -5  143.84    9.61
  -7   0  -5  148.37    9.14
  -7   0  -5  153.29    9.20
  -7   0  -4  181.83   10.29
  -7   0  -4  208.75   11.25
  -7   0  -4  205.37   11.15
  -7   0  -4  204.87   11.31
  -7   0  -3  142.41    8.73
  -7   0  -3  138.45    8.65
  -7   0  -3  127.04    8.15
  -7   0  -2  290.80   14.44
  -7   0  -2  284.99   14.34
  -7   0  -2  295.97   14.81
  -7   0  -2  293.02   14.42
  -7   0  -1  387.13   17.08
  -7   0  -1  357.42   16.56
  -7   0  -1  326.25   16.44
  -7   0  -1  360.84   17.02
  -7   0  -1  328.05   16.31
  -7   0   0  111.62    7.43
  -7   0   0  103.02    7.01
  -7   0   0  103.42    7.33
  -7   0   0  101.63    6.97
  -7   0   0  106.15    7.09
  -7   0   1  205.63   10.88
  -7   0   1  177.78    9.97
  -7   0   1  199.96   10.68
  -7   0   1  177.64   10.17
  -7   0   1  179.23    9.96
  -7   0   2  121.27    7.72
  -7   0   2   99.08    6.69
  -7   0   2   96.76    6.88
  -7   0   2  119.63    7.43
  -7   0   2  104.38    6.74
  -7   0   3  388.15   17.51
  -7   0   3  391.85   17.52
  -7   0   3  414.83   18.31
  -7   0   3  390.37   18.16
  -7   0   4  339.28   15.85
  -7   0   4  303.72   15.12
  -7   0   4  314.81   15.06
  -7   0   5  294.37   14.46
  -7   0   5  267.46   13.80
  -7   0   5  286.28   13.59
  -7   0   6  457.06   20.16
  -7   0   6  426.33   19.62
  -7   0   6  416.28   18.92
  -7   0   7   37.36    4.44
  -7   0   7   29.69    3.33
  -7   0   8  280.40   14.22
  -7   0   9    6.53    3.07
  -7   0  10   13.78    3.22
  -7   0  11   98.67    6.98
  -7   1 -13   17.10    2.63
  -7   1 -13   21.72    2.31
  -7   1 -13   22.06    2.35
  -7   1 -13   18.78    2.04
  -7   1 -13   22.93    2.19
  -7   1 -13   22.35    2.64
  -7   1 -13   12.90    1.70
  -7   1 -12  300.28   12.56
  -7   1 -12  281.66   12.44
  -7   1 -12  239.61   11.71
  -7   1 -12  288.44   12.18
  -7   1 -12  294.35   12.19
  -7   1 -12  297.64   12.86
  -7   1 -12  252.33   12.92
  -7   1 -12  228.58   12.66
  -7   1 -11  119.76    6.86
  -7   1 -11  109.29    6.70
  -7   1 -11  113.98    6.61
  -7   1 -11  117.36    6.66
  -7   1 -11   89.50    6.04
  -7   1 -11  118.43    7.59
  -7   1 -11  105.67    7.23
  -7   1 -10   80.41    5.68
  -7   1 -10   83.52    5.79
  -7   1 -10   54.99    5.31
  -7   1 -10   72.33    5.50
  -7   1 -10   73.62    5.55
  -7   1 -10   73.94    6.26
  -7   1 -10   67.16    6.13
  -7   1 -10   73.71    5.24
  -7   1  -9    9.33    2.93
  -7   1  -9    2.64    2.48
  -7   1  -9    4.80    2.40
  -7   1  -9    0.94    3.24
  -7   1  -9   12.17    3.80
  -7   1  -9    4.36    3.02
  -7   1  -8   48.11    4.50
  -7   1  -8   52.48    5.68
  -7   1  -8   43.81    5.16
  -7   1  -7    7.01    3.47
  -7   1  -7    8.27    3.61
  -7   1  -7    8.58    3.57
  -7   1  -7    7.34    3.58
  -7   1  -6   91.64    6.71
  -7   1  -6   66.25    6.65
  -7   1  -6  106.81    7.28
  -7   1  -6  111.02    7.28
  -7   1  -6   83.67    7.09
  -7   1  -5  140.37    8.45
  -7   1  -5  126.53    8.30
  -7   1  -5  137.96    8.36
  -7   1  -4  319.58   14.78
  -7   1  -4  322.50   14.77
  -7   1  -4  331.26   15.05
  -7   1  -4  266.98   14.67
  -7   1  -4  275.38   13.98
  -7   1  -4  252.24   13.63
  -7   1  -3  570.56   24.63
  -7   1  -3  590.34   24.69
  -7   1  -3  520.14   24.83
  -7   1  -3  581.76   24.60
  -7   1  -3  547.48   24.32
  -7   1  -2  211.47   11.25
  -7   1  -2  205.20   11.05
  -7   1  -2  212.69   11.16
  -7   1  -2  200.55   11.48
  -7   1  -1  217.00   10.98
  -7   1  -1  181.30   10.21
  -7   1  -1  178.87   10.24
  -7   1  -1  188.41   10.82
  -7   1  -1  205.59   10.85
  -7   1   0  415.72   17.81
  -7   1   0  355.34   16.79
  -7   1   0  350.55   16.79
  -7   1   0  390.79   17.53
  -7   1   0  355.74   17.50
  -7   1   1   65.40    5.38
  -7   1   1   51.40    4.61
  -7   1   1   49.08    4.49
  -7   1   1   59.63    5.07
  -7   1   1   53.33    5.12
  -7   1   2  205.50   10.58
  -7   1   2  185.50   10.65
  -7   1   3  139.94    8.33
  -7   1   3  145.35    8.73
  -7   1   4   23.96    3.65
  -7   1   4   23.48    3.29
  -7   1   4   30.44    3.94
  -7   1   5  777.87   31.44
  -7   1   5  744.28   32.05
  -7   1   6   11.14    2.55
  -7   1   6    8.78    3.05
  -7   1   7  435.25   19.36
  -7   1   7  467.83   20.61
  -7   1   8   53.81    5.03
  -7   1   9  226.58   12.07
  -7   1  10   73.51    5.91
  -7   1  11  101.63    7.24
  -7   1  11  110.75    7.31
  -7   2 -14   -0.38    1.24
  -7   2 -14    0.24    1.60
  -7   2 -14    1.69    1.52
  -7   2 -14   -0.42    1.48
  -7   2 -13  187.58    7.00
  -7   2 -13  239.37    7.60
  -7   2 -13  245.50    7.67
  -7   2 -13  198.81    7.96
  -7   2 -13  234.65    6.99
  -7   2 -13  242.31    7.06
  -7   2 -13  257.68    8.15
  -7   2 -13  223.32    7.05
  -7   2 -12   79.42    6.12
  -7   2 -12   96.64    6.21
  -7   2 -12  107.90    6.42
  -7   2 -12   92.08    6.68
  -7   2 -12  108.67    6.15
  -7   2 -12   97.39    5.94
  -7   2 -12  107.09    6.70
  -7   2 -12   85.36    5.77
  -7   2 -11  120.01    8.21
  -7   2 -11  141.80    8.11
  -7   2 -11  131.63    7.94
  -7   2 -11  121.54    7.42
  -7   2 -11  110.82    8.24
  -7   2 -11  141.62    7.82
  -7   2 -11  143.17    7.88
  -7   2 -11  148.68    8.53
  -7   2 -11  137.77    7.83
  -7   2 -10   71.49    5.65
  -7   2 -10   76.85    6.66
  -7   2 -10   81.31    6.00
  -7   2 -10   77.18    6.00
  -7   2 -10   68.94    5.54
  -7   2 -10   68.78    6.35
  -7   2 -10   72.13    5.82
  -7   2 -10   75.74    5.91
  -7   2  -9   66.45    5.92
  -7   2  -9   87.95    7.35
  -7   2  -9   82.80    6.22
  -7   2  -9   85.09    7.05
  -7   2  -9   86.98    6.55
  -7   2  -9   90.02    6.65
  -7   2  -8   83.16    7.34
  -7   2  -8   78.11    6.18
  -7   2  -8   85.34    6.42
  -7   2  -8   74.34    6.19
  -7   2  -8   74.71    5.99
  -7   2  -8   80.04    7.16
  -7   2  -7  240.63   13.39
  -7   2  -7  249.60   12.32
  -7   2  -7  245.24   12.24
  -7   2  -7  214.94   11.79
  -7   2  -7  180.16   12.18
  -7   2  -7  244.64   12.42
  -7   2  -7  233.18   12.22
  -7   2  -7  206.80   12.73
  -7   2  -7  225.11   11.81
  -7   2  -6  171.51    9.84
  -7   2  -6  153.37   10.25
  -7   2  -6  168.44   10.73
  -7   2  -6  182.26    9.91
  -7   2  -6  177.31    9.94
  -7   2  -6  159.33    9.84
  -7   2  -6  179.61   10.19
  -7   2  -5   48.63    4.76
  -7   2  -5   34.51    4.76
  -7   2  -5   47.20    5.72
  -7   2  -5   43.52    4.96
  -7   2  -5   39.68    4.86
  -7   2  -4  364.36   17.82
  -7   2  -4  381.17   17.19
  -7   2  -4  347.19   17.53
  -7   2  -4  347.96   16.83
  -7   2  -4  364.56   16.87
  -7   2  -4  329.76   16.13
  -7   2  -4  362.94   16.69
  -7   2  -3  762.71   31.73
  -7   2  -3  824.01   31.23
  -7   2  -3  728.44   31.51
  -7   2  -3  722.59   30.49
  -7   2  -3  768.17   30.71
  -7   2  -3  643.56   30.06
  -7   2  -3  676.87   30.38
  -7   2  -2 1486.63   56.69
  -7   2  -2 1479.97   56.68
  -7   2  -2 1398.84   55.37
  -7   2  -2 1438.63   55.48
  -7   2  -2 1444.88   55.91
  -7   2  -1   98.67    7.24
  -7   2  -1  102.53    6.70
  -7   2  -1   88.02    6.68
  -7   2  -1   82.00    6.03
  -7   2  -1   88.84    6.13
  -7   2  -1   73.37    6.26
  -7   2  -1   78.73    6.24
  -7   2   0  762.68   31.91
  -7   2   0  824.83   31.54
  -7   2   0  700.63   30.50
  -7   2   0  694.61   30.51
  -7   2   0  795.32   31.71
  -7   2   1   27.88    3.86
  -7   2   1   34.21    3.81
  -7   2   1   28.34    3.92
  -7   2   2   24.32    3.46
  -7   2   2   21.34    3.71
  -7   2   3   57.21    5.27
  -7   2   3   56.57    5.31
  -7   2   3   66.46    5.09
  -7   2   4  355.55   17.17
  -7   2   4  376.12   16.69
  -7   2   5  125.32    8.07
  -7   2   5  126.80    7.48
  -7   2   6 1518.03   61.59
  -7   2   6 1587.75   60.84
  -7   2   7   18.89    3.55
  -7   2   7   23.40    3.01
  -7   2   8  814.27   33.58
  -7   2   8  823.41   32.48
  -7   2   8  757.44   33.19
  -7   2   9   42.36    4.62
  -7   2   9   34.71    4.41
  -7   2  10    3.72    2.48
  -7   2  10    2.71    2.73
  -7   2  11   82.21    6.16
  -7   2  14  599.65   26.08
  -7   3 -14   48.61    4.12
  -7   3 -14   60.22    4.07
  -7   3 -14   66.11    4.14
  -7   3 -14   42.29    4.10
  -7   3 -14   68.19    4.36
  -7   3 -14   56.27    3.80
  -7   3 -13   68.53    4.47
  -7   3 -13   59.71    5.05
  -7   3 -13   64.69    4.73
  -7   3 -13   58.67    4.59
  -7   3 -13   48.59    4.76
  -7   3 -13   55.57    4.83
  -7   3 -13   60.40    4.32
  -7   3 -13   58.18    4.28
  -7   3 -13   63.44    4.85
  -7   3 -13   53.21    4.35
  -7   3 -12  107.84    7.51
  -7   3 -12  107.08    6.95
  -7   3 -12  116.36    7.07
  -7   3 -12  104.49    7.25
  -7   3 -12   96.83    6.74
  -7   3 -12  105.35    6.68
  -7   3 -12  109.09    6.68
  -7   3 -12  124.21    7.48
  -7   3 -12  120.30    6.97
  -7   3 -11  531.76   24.32
  -7   3 -11  548.38   23.75
  -7   3 -11  554.63   23.81
  -7   3 -11  513.95   23.40
  -7   3 -11  543.78   24.22
  -7   3 -11  567.07   23.47
  -7   3 -11  565.24   23.52
  -7   3 -11  560.98   24.13
  -7   3 -11  515.29   23.42
  -7   3 -10  118.27    8.94
  -7   3 -10  113.00    7.96
  -7   3 -10  130.74    8.78
  -7   3 -10  145.70    8.86
  -7   3 -10  133.00    8.21
  -7   3 -10  135.24    8.37
  -7   3 -10  119.92    8.07
  -7   3  -9  269.65   13.98
  -7   3  -9  289.30   14.91
  -7   3  -9  293.63   14.19
  -7   3  -9  264.17   13.85
  -7   3  -9  258.26   13.69
  -7   3  -9  278.47   14.98
  -7   3  -8  125.37    8.36
  -7   3  -8  125.85    8.16
  -7   3  -8  134.94    8.36
  -7   3  -8  108.36    8.48
  -7   3  -8  109.00    7.29
  -7   3  -8  126.91    8.34
  -7   3  -8  133.64    8.40
  -7   3  -8  122.43    8.13
  -7   3  -8  121.15    9.18
  -7   3  -7   44.77    6.01
  -7   3  -7   49.30    4.97
  -7   3  -7   41.04    4.62
  -7   3  -7   55.08    4.66
  -7   3  -7   40.00    5.27
  -7   3  -7   43.20    5.17
  -7   3  -7   43.69    5.00
  -7   3  -7   36.57    4.59
  -7   3  -7   45.77    5.21
  -7   3  -6  201.84   11.45
  -7   3  -6  207.69   11.31
  -7   3  -6  232.45   11.64
  -7   3  -6  188.84   12.09
  -7   3  -6  208.46   11.22
  -7   3  -6  223.10   11.71
  -7   3  -6  211.96   11.57
  -7   3  -6  215.92   12.67
  -7   3  -6  193.82   11.09
  -7   3  -5   57.14    5.60
  -7   3  -5   71.09    5.65
  -7   3  -5   70.15    5.67
  -7   3  -5   72.02    5.74
  -7   3  -5   59.52    6.05
  -7   3  -5   62.64    5.80
  -7   3  -5   75.84    6.07
  -7   3  -5   68.49    6.84
  -7   3  -4  113.57    8.52
  -7   3  -4   94.84    7.19
  -7   3  -4  110.33    7.05
  -7   3  -4  105.67    6.91
  -7   3  -4  114.57    7.28
  -7   3  -4   96.48    7.85
  -7   3  -4  105.44    7.03
  -7   3  -4   98.20    6.70
  -7   3  -4  103.73    7.22
  -7   3  -4  107.31    7.31
  -7   3  -3 1026.82   43.86
  -7   3  -3 1052.44   43.71
  -7   3  -3 1126.86   44.21
  -7   3  -3 1105.03   45.16
  -7   3  -3 1161.92   44.39
  -7   3  -3 1054.75   43.83
  -7   3  -3 1092.04   43.88
  -7   3  -3 1124.32   45.35
  -7   3  -2   29.78    4.81
  -7   3  -2   20.83    3.53
  -7   3  -2   25.51    3.64
  -7   3  -2   20.36    3.92
  -7   3  -2   19.41    3.66
  -7   3  -2   22.53    3.63
  -7   3  -2   23.53    3.61
  -7   3  -1  913.93   37.89
  -7   3  -1  939.93   38.00
  -7   3  -1 1023.09   39.68
  -7   3  -1  958.51   38.83
  -7   3  -1 1009.79   39.70
  -7   3  -1  858.71   38.20
  -7   3   0   60.06    5.35
  -7   3   0   57.99    5.38
  -7   3   0   60.20    5.02
  -7   3   1  351.99   16.64
  -7   3   1  351.20   16.21
  -7   3   1  348.94   17.03
  -7   3   2  363.49   17.82
  -7   3   2  386.26   17.17
  -7   3   3    6.11    2.98
  -7   3   3   14.79    2.88
  -7   3   4   -0.27    2.64
  -7   3   4    0.65    2.11
  -7   3   5  379.27   18.99
  -7   3   5  452.76   18.72
  -7   3   6   37.34    4.42
  -7   3   6   36.75    3.84
  -7   3   7  536.32   25.15
  -7   3   7  582.82   25.69
  -7   3   8  120.31    7.64
  -7   3   8  114.16    7.65
  -7   3   9  863.29   36.74
  -7   3   9  942.97   37.39
  -7   3  10  175.23    9.70
  -7   3  10  175.56    9.88
  -7   3  13   37.83    4.75
  -7   3  14    4.41    2.93
  -7   3  18  305.74   14.18
  -7   3  18  310.34   14.16
  -7   4 -15   82.77    4.80
  -7   4 -15   71.20    4.28
  -7   4 -15   85.82    4.66
  -7   4 -15   86.81    4.56
  -7   4 -15   82.73    4.53
  -7   4 -14   13.37    2.43
  -7   4 -14   16.83    3.14
  -7   4 -14   19.81    2.61
  -7   4 -14   18.51    2.55
  -7   4 -14   11.12    2.31
  -7   4 -14   17.37    2.65
  -7   4 -13   46.59    4.10
  -7   4 -13   53.87    5.06
  -7   4 -13   44.06    4.15
  -7   4 -13   44.97    4.18
  -7   4 -13   35.74    4.12
  -7   4 -13   34.82    3.87
  -7   4 -13   47.28    4.37
  -7   4 -13   42.59    3.83
  -7   4 -13   43.84    3.90
  -7   4 -13   51.53    4.49
  -7   4 -13   42.18    4.05
  -7   4 -12   78.85    5.84
  -7   4 -12   74.71    6.55
  -7   4 -12   83.10    5.92
  -7   4 -12   74.61    5.76
  -7   4 -12   57.61    5.58
  -7   4 -12   79.18    5.97
  -7   4 -12   67.58    5.89
  -7   4 -12   69.62    5.36
  -7   4 -12   71.79    5.43
  -7   4 -12   78.81    6.01
  -7   4 -12   66.57    5.50
  -7   4 -11   86.95    7.42
  -7   4 -11   69.45    6.07
  -7   4 -11   79.61    6.24
  -7   4 -11   76.19    6.44
  -7   4 -11   65.79    6.31
  -7   4 -11   77.37    6.40
  -7   4 -11   82.32    6.12
  -7   4 -11   88.71    6.21
  -7   4 -11   97.50    6.92
  -7   4 -11   86.42    6.35
  -7   4 -10  326.23   17.52
  -7   4 -10  350.07   16.90
  -7   4 -10  338.47   17.17
  -7   4 -10  332.96   16.71
  -7   4 -10  341.12   16.92
  -7   4 -10  344.12   16.63
  -7   4 -10  354.02   16.72
  -7   4 -10  359.53   16.75
  -7   4  -9  243.07   14.01
  -7   4  -9  237.67   13.15
  -7   4  -9  230.20   13.43
  -7   4  -9  223.81   13.08
  -7   4  -9  252.07   13.06
  -7   4  -9  242.55   12.98
  -7   4  -9  283.39   13.77
  -7   4  -9  248.11   13.06
  -7   4  -8  571.67   26.78
  -7   4  -8  593.27   26.02
  -7   4  -8  570.43   25.81
  -7   4  -8  594.21   26.55
  -7   4  -8  593.85   25.62
  -7   4  -8  606.81   25.65
  -7   4  -8  483.76   25.92
  -7   4  -8  610.15   25.55
  -7   4  -8  587.27   25.42
  -7   4  -8  597.66   26.00
  -7   4  -8  534.23   25.26
  -7   4  -7  207.57   12.77
  -7   4  -7  209.72   12.04
  -7   4  -7  229.21   11.82
  -7   4  -7  202.18   11.49
  -7   4  -7  181.97   12.09
  -7   4  -7  214.18   11.16
  -7   4  -7  213.52   11.71
  -7   4  -7  213.96   11.68
  -7   4  -7  211.66   11.91
  -7   4  -7  217.90   11.78
  -7   4  -6  214.96   12.46
  -7   4  -6  198.75   11.30
  -7   4  -6  200.31   10.99
  -7   4  -6  202.41   10.95
  -7   4  -6  203.15   10.66
  -7   4  -6  184.80   11.74
  -7   4  -6  208.52   11.19
  -7   4  -6  184.61   10.86
  -7   4  -6  175.66   10.72
  -7   4  -6  186.58   11.23
  -7   4  -5   20.99    3.87
  -7   4  -5   11.43    3.36
  -7   4  -5   17.99    4.00
  -7   4  -5   17.45    4.78
  -7   4  -5   16.04    3.28
  -7   4  -5   13.00    3.16
  -7   4  -5   14.96    3.06
  -7   4  -5   14.88    3.58
  -7   4  -5   12.87    3.47
  -7   4  -5   17.40    2.78
  -7   4  -5   18.32    2.85
  -7   4  -5   17.56    3.40
  -7   4  -4    9.80    3.22
  -7   4  -4   10.63    3.28
  -7   4  -4    6.81    3.51
  -7   4  -4   13.32    4.37
  -7   4  -4    6.50    2.50
  -7   4  -4   10.79    2.82
  -7   4  -4    7.98    2.98
  -7   4  -4    5.29    2.75
  -7   4  -4    5.62    3.14
  -7   4  -4   10.53    2.76
  -7   4  -4   12.11    2.89
  -7   4  -4    9.50    3.24
  -7   4  -3  426.23   18.81
  -7   4  -3  452.40   20.44
  -7   4  -3  402.56   18.57
  -7   4  -3  399.11   18.57
  -7   4  -3  418.07   18.85
  -7   4  -3  387.96   19.64
  -7   4  -3  404.66   18.57
  -7   4  -2 1502.98   61.19
  -7   4  -2 1597.27   60.12
  -7   4  -2 1537.77   61.09
  -7   4  -2 1462.14   59.47
  -7   4  -2 1495.65   59.56
  -7   4  -2 1525.34   59.82
  -7   4  -1  151.74    8.72
  -7   4  -1  127.63    9.02
  -7   4  -1  137.07    8.81
  -7   4   0 2666.00  105.38
  -7   4   0 2617.48  105.18
  -7   4   0 2851.38  104.97
  -7   4   1   46.50    5.05
  -7   4   1   62.50    5.07
  -7   4   1   54.95    5.36
  -7   4   2  609.77   25.62
  -7   4   2  587.20   26.40
  -7   4   3   49.15    4.54
  -7   4   3   49.58    5.09
  -7   4   4  212.22   10.93
  -7   4   4  212.64   11.51
  -7   4   5   29.39    3.58
  -7   4   5   21.76    3.74
  -7   4   6  246.88   12.27
  -7   4   6  249.42   12.93
  -7   4   7   86.71    6.50
  -7   4   7   82.34    6.24
  -7   4   8  496.33   21.86
  -7   4   9  498.71   21.85
  -7   4  10  217.47   12.47
  -7   4  10  238.14   11.74
  -7   4  10  234.97   11.70
  -7   4  11  180.79   10.65
  -7   4  12  141.67    9.12
  -7   4  13  120.81    7.96
  -7   4  17  178.79   10.19
  -7   4  17  201.32   10.43
  -7   4  18   87.88    5.66
  -7   4  18   86.22    5.70
  -7   5 -15   19.84    2.20
  -7   5 -15   24.87    2.38
  -7   5 -15   27.96    2.47
  -7   5 -15   22.35    2.79
  -7   5 -14   38.48    3.59
  -7   5 -14   45.32    3.76
  -7   5 -14   39.35    4.24
  -7   5 -14   38.89    3.31
  -7   5 -14   46.40    3.90
  -7   5 -14   35.91    3.48
  -7   5 -13   30.48    3.60
  -7   5 -13   26.18    4.21
  -7   5 -13   29.13    3.64
  -7   5 -13   23.88    3.49
  -7   5 -13   29.18    3.57
  -7   5 -13   26.29    3.65
  -7   5 -13   18.33    3.04
  -7   5 -12   75.67    5.35
  -7   5 -12   69.09    6.13
  -7   5 -12   72.84    5.28
  -7   5 -12   68.04    5.16
  -7   5 -12   50.51    4.79
  -7   5 -12   70.03    5.55
  -7   5 -12   50.78    4.32
  -7   5 -12   70.84    4.99
  -7   5 -12   66.57    4.91
  -7   5 -12   69.38    5.17
  -7   5 -12   75.09    5.49
  -7   5 -11   71.21    6.95
  -7   5 -11   88.95    6.54
  -7   5 -11   73.86    6.12
  -7   5 -11   81.79    6.56
  -7   5 -11   61.22    5.48
  -7   5 -11   76.74    6.17
  -7   5 -11   64.84    5.30
  -7   5 -11   76.92    6.30
  -7   5 -11   80.65    6.25
  -7   5 -11   70.52    6.07
  -7   5 -10   79.00    7.40
  -7   5 -10   79.39    6.49
  -7   5 -10   73.90    6.28
  -7   5 -10   75.65    6.53
  -7   5 -10   72.30    6.69
  -7   5 -10   67.91    6.10
  -7   5 -10   76.42    6.39
  -7   5 -10   84.40    6.79
  -7   5  -9  705.26   30.75
  -7   5  -9  676.27   29.65
  -7   5  -9  696.72   29.80
  -7   5  -9  648.02   28.94
  -7   5  -9  649.30   29.20
  -7   5  -9  671.85   29.27
  -7   5  -9  653.36   28.91
  -7   5  -9  681.02   29.08
  -7   5  -9  678.94   29.39
  -7   5  -9  719.19   29.83
  -7   5  -8   88.65    8.02
  -7   5  -8   82.99    7.17
  -7   5  -8   69.78    6.32
  -7   5  -8   87.47    7.15
  -7   5  -8   85.73    6.84
  -7   5  -8   86.81    6.84
  -7   5  -8   65.63    6.57
  -7   5  -8   86.56    6.85
  -7   5  -8   83.99    6.70
  -7   5  -8   89.77    6.99
  -7   5  -8   85.58    7.00
  -7   5  -7  214.79   13.27
  -7   5  -7  216.18   12.07
  -7   5  -7  215.53   11.98
  -7   5  -7  225.74   12.12
  -7   5  -7  205.23   12.63
  -7   5  -7  209.97   11.22
  -7   5  -7  227.88   12.17
  -7   5  -7  225.89   12.10
  -7   5  -7  224.53   12.44
  -7   5  -7  214.58   11.99
  -7   5  -7  234.20   12.77
  -7   5  -6   36.73    4.77
  -7   5  -6   37.88    5.47
  -7   5  -6   44.79    6.11
  -7   5  -6   35.38    4.60
  -7   5  -6   40.71    4.86
  -7   5  -6   32.01    3.92
  -7   5  -6   39.92    4.97
  -7   5  -6   38.51    4.98
  -7   5  -6   38.53    4.75
  -7   5  -6   44.45    5.19
  -7   5  -5  333.98   16.60
  -7   5  -5  355.29   15.77
  -7   5  -5  346.71   17.86
  -7   5  -5  369.91   16.01
  -7   5  -5  344.90   15.86
  -7   5  -5  330.29   16.30
  -7   5  -5  321.53   16.27
  -7   5  -5  351.12   16.28
  -7   5  -5  340.90   17.49
  -7   5  -5  345.46   16.44
  -7   5  -5  335.35   16.34
  -7   5  -5  327.82   16.42
  -7   5  -5  318.52   16.91
  -7   5  -4   56.56    4.96
  -7   5  -4   63.08    5.10
  -7   5  -4   66.37    5.16
  -7   5  -4   53.83    6.44
  -7   5  -4   60.36    5.29
  -7   5  -4   61.86    5.25
  -7   5  -4   59.00    5.14
  -7   5  -4   59.44    6.09
  -7   5  -4   52.71    5.13
  -7   5  -4   50.03    5.28
  -7   5  -4   54.34    5.28
  -7   5  -4   68.39    5.71
  -7   5  -3    5.60    2.84
  -7   5  -3    4.22    2.88
  -7   5  -3    3.88    2.59
  -7   5  -3    5.80    2.61
  -7   5  -3    9.73    4.21
  -7   5  -3    2.63    2.39
  -7   5  -3   10.71    2.73
  -7   5  -3    6.87    2.94
  -7   5  -3   10.01    2.91
  -7   5  -3    5.84    3.02
  -7   5  -3    4.63    2.73
  -7   5  -3    9.85    2.89
  -7   5  -2    1.98    2.66
  -7   5  -2   -0.99    2.67
  -7   5  -2    0.70    3.60
  -7   5  -2   -0.89    2.76
  -7   5  -2    3.01    2.87
  -7   5  -2   -0.51    2.34
  -7   5  -2    0.70    2.38
  -7   5  -2   -1.31    2.74
  -7   5  -2   -0.24    2.75
  -7   5  -1  354.44   16.73
  -7   5  -1  400.09   17.13
  -7   5  -1  381.87   16.95
  -7   5  -1  361.27   16.79
  -7   5  -1  359.81   17.64
  -7   5  -1  368.20   18.05
  -7   5  -1  337.87   16.15
  -7   5  -1  324.36   16.01
  -7   5   0   14.56    3.54
  -7   5   0   17.26    3.53
  -7   5   0   19.69    4.54
  -7   5   0   21.30    3.76
  -7   5   0   18.14    3.70
  -7   5   1 1374.94   56.74
  -7   5   1 1407.09   55.75
  -7   5   1 1415.80   55.73
  -7   5   1 1406.06   56.66
  -7   5   2   52.25    5.88
  -7   5   2   58.64    5.08
  -7   5   2   55.39    5.52
  -7   5   3  412.16   18.40
  -7   5   3  382.58   18.02
  -7   5   4   60.93    5.23
  -7   5   4   42.25    5.00
  -7   5   5   33.88    4.21
  -7   5   5   35.00    4.19
  -7   5   5   29.55    4.03
  -7   5   6    9.71    3.09
  -7   5   6    5.25    2.76
  -7   5   6    7.42    3.01
  -7   5   6    7.26    3.14
  -7   5   7   67.07    5.44
  -7   5   7   67.85    5.47
  -7   5   7   60.42    5.45
  -7   5   7   67.39    5.91
  -7   5   8    4.39    2.56
  -7   5   8    1.22    2.49
  -7   5   8    5.04    2.83
  -7   5   8    4.23    3.19
  -7   5   9  600.47   24.91
  -7   5   9  612.47   24.93
  -7   5   9  545.85   24.62
  -7   5   9  544.54   25.52
  -7   5  10 1061.07   45.47
  -7   5  10 1127.70   44.59
  -7   5  10 1128.93   44.60
  -7   5  11  263.97   13.95
  -7   5  12   52.34    5.47
  -7   5  13   40.96    4.65
  -7   5  15   15.23    3.36
  -7   5  16   18.44    3.78
  -7   5  16   24.51    3.92
  -7   5  17    4.95    2.69
  -7   5  17    5.34    2.51
  -7   5  18   95.01    5.82
  -7   5  18   93.12    5.78
  -7   6 -14   64.28    4.20
  -7   6 -14   65.99    4.63
  -7   6 -14   68.47    4.60
  -7   6 -14   66.74    4.58
  -7   6 -14   60.91    4.44
  -7   6 -13   34.36    3.73
  -7   6 -13   34.68    3.70
  -7   6 -13   28.59    3.67
  -7   6 -13   30.91    3.79
  -7   6 -13   34.49    3.82
  -7   6 -12    4.46    1.81
  -7   6 -12   21.25    3.77
  -7   6 -12   22.34    3.57
  -7   6 -12   20.39    3.62
  -7   6 -12   23.46    3.78
  -7   6 -12    6.84    2.31
  -7   6 -12   27.07    3.89
  -7   6 -11   49.61    4.81
  -7   6 -11   65.08    5.79
  -7   6 -11   52.80    5.42
  -7   6 -11   54.30    5.37
  -7   6 -11   59.71    5.58
  -7   6 -11   65.59    5.91
  -7   6 -11   61.74    5.33
  -7   6 -11   60.80    5.06
  -7   6 -10  134.42    8.66
  -7   6 -10  133.75    8.69
  -7   6 -10  112.58    8.04
  -7   6 -10  140.37    8.98
  -7   6 -10  139.89    8.92
  -7   6  -9   10.17    3.69
  -7   6  -9   13.80    3.76
  -7   6  -9    7.21    3.34
  -7   6  -9    7.47    3.59
  -7   6  -9    9.07    4.46
  -7   6  -9    8.61    3.16
  -7   6  -9    4.82    3.56
  -7   6  -9    7.55    3.60
  -7   6  -8  881.33   37.46
  -7   6  -8  831.80   36.73
  -7   6  -8  908.28   37.11
  -7   6  -8  885.69   37.05
  -7   6  -8  886.27   36.69
  -7   6  -8  872.47   36.66
  -7   6  -8  860.24   36.99
  -7   6  -8  899.51   37.26
  -7   6  -7   -0.96    3.47
  -7   6  -7    1.52    3.11
  -7   6  -7    3.68    3.19
  -7   6  -7    2.57    2.51
  -7   6  -7    1.69    3.30
  -7   6  -7    0.95    3.28
  -7   6  -7    2.79    3.39
  -7   6  -6  639.01   27.72
  -7   6  -6  629.06   27.70
  -7   6  -6  597.58   28.30
  -7   6  -6  633.56   27.53
  -7   6  -6  648.44   27.70
  -7   6  -6  659.97   28.12
  -7   6  -6  621.25   27.82
  -7   6  -5    5.34    3.37
  -7   6  -5    5.14    3.27
  -7   6  -5    2.70    3.15
  -7   6  -5    9.69    3.15
  -7   6  -5    3.32    2.34
  -7   6  -5    5.46    2.42
  -7   6  -5    6.35    3.27
  -7   6  -5    6.89    3.32
  -7   6  -5    7.28    2.76
  -7   6  -5    1.51    3.14
  -7   6  -4   55.48    5.61
  -7   6  -4   54.40    5.38
  -7   6  -4   66.06    5.73
  -7   6  -4   69.26    6.25
  -7   6  -4   69.91    5.53
  -7   6  -4   67.47    5.50
  -7   6  -4   54.12    5.51
  -7   6  -4   62.29    5.57
  -7   6  -4   69.70    5.46
  -7   6  -4   63.92    5.83
  -7   6  -3  383.62   18.60
  -7   6  -3  391.29   18.32
  -7   6  -3  374.71   18.24
  -7   6  -3  407.69   19.53
  -7   6  -3  474.51   18.99
  -7   6  -3  476.09   18.99
  -7   6  -3  372.81   18.31
  -7   6  -3  363.59   18.22
  -7   6  -3  374.24   18.42
  -7   6  -3  408.31   18.45
  -7   6  -2   18.28    3.52
  -7   6  -2   20.39    3.52
  -7   6  -2   15.09    3.64
  -7   6  -2   15.03    3.42
  -7   6  -2   16.78    3.43
  -7   6  -2   16.76    3.13
  -7   6  -2   25.30    4.87
  -7   6  -2   14.50    3.25
  -7   6  -2   16.87    3.28
  -7   6  -2   17.39    3.40
  -7   6  -2   14.78    3.38
  -7   6  -2   21.33    3.63
  -7   6  -1    0.63    2.57
  -7   6  -1    0.74    2.39
  -7   6  -1    2.83    3.69
  -7   6  -1    2.30    2.78
  -7   6  -1    0.25    2.70
  -7   6  -1    0.80    2.76
  -7   6  -1    4.28    3.06
  -7   6  -1    2.05    2.96
  -7   6  -1    1.49    2.48
  -7   6   0  639.57   25.80
  -7   6   0  604.27   25.62
  -7   6   0  560.02   25.28
  -7   6   0  572.52   26.55
  -7   6   0  582.65   25.36
  -7   6   0  546.02   25.88
  -7   6   1   51.85    5.08
  -7   6   1   49.48    6.12
  -7   6   1   52.01    5.42
  -7   6   2  742.27   32.46
  -7   6   2  744.14   32.98
  -7   6   2  810.80   32.65
  -7   6   2  787.84   32.56
  -7   6   3  110.53    7.24
  -7   6   3   99.65    7.06
  -7   6   3   82.24    6.67
  -7   6   3   90.12    6.99
  -7   6   3  102.35    7.47
  -7   6   4  384.08   17.71
  -7   6   4  384.19   17.71
  -7   6   4  360.34   17.53
  -7   6   5   77.53    6.01
  -7   6   5   65.51    5.70
  -7   6   5   66.24    5.81
  -7   6   6  135.76    8.45
  -7   6   6  151.57    8.74
  -7   6   6  131.68    8.45
  -7   6   6  120.24    8.58
  -7   6   7  130.40    8.21
  -7   6   7  137.93    8.31
  -7   6   7  129.38    8.22
  -7   6   7  121.36    8.62
  -7   6   8  206.79   11.10
  -7   6   8  205.95   11.06
  -7   6   8  199.12   10.97
  -7   6   8  211.25   11.82
  -7   6   9  192.50   10.71
  -7   6   9  201.79   10.80
  -7   6   9  201.75   11.67
  -7   6   9  206.28   10.86
  -7   6  10  175.07   10.65
  -7   6  11  473.12   21.86
  -7   6  12  195.47   11.11
  -7   6  13   92.44    7.41
  -7   6  13   86.91    6.69
  -7   6  13   92.85    7.32
  -7   6  14    9.13    3.71
  -7   6  14    4.23    3.51
  -7   6  15    1.10    3.12
  -7   6  15    4.10    3.13
  -7   6  16   24.18    3.81
  -7   6  16   20.43    3.64
  -7   6  17   20.32    3.06
  -7   6  17   19.17    3.11
  -7   6  18   12.40    2.24
  -7   6  18    9.24    2.03
  -7   6  19  205.90    9.82
  -7   7 -14   21.42    2.67
  -7   7 -14   24.31    2.75
  -7   7 -14   25.12    2.85
  -7   7 -14   23.72    2.52
  -7   7 -14   24.83    2.76
  -7   7 -14   24.33    3.07
  -7   7 -13   46.56    4.21
  -7   7 -13   46.83    4.24
  -7   7 -13   56.01    4.88
  -7   7 -13   55.37    4.33
  -7   7 -13   52.06    4.41
  -7   7 -13   52.67    4.49
  -7   7 -12   55.31    4.65
  -7   7 -12   54.35    4.61
  -7   7 -12   64.02    5.30
  -7   7 -12   52.86    4.60
  -7   7 -12   56.23    4.78
  -7   7 -12   50.61    3.89
  -7   7 -12   56.30    4.81
  -7   7 -11   47.58    5.06
  -7   7 -11   50.74    5.57
  -7   7 -11   42.62    4.56
  -7   7 -11   49.57    5.19
  -7   7 -11   43.77    4.61
  -7   7 -11   49.57    4.93
  -7   7 -11   39.63    4.85
  -7   7 -10    0.55    3.08
  -7   7 -10    2.48    3.11
  -7   7 -10    5.17    3.52
  -7   7 -10   -0.75    3.39
  -7   7 -10   -1.97    3.46
  -7   7 -10    3.99    3.42
  -7   7 -10   -1.61    4.06
  -7   7  -9  249.86   14.00
  -7   7  -9  253.86   13.47
  -7   7  -9  251.59   13.39
  -7   7  -9  227.91   13.07
  -7   7  -9  253.11   13.28
  -7   7  -9  241.20   13.04
  -7   7  -9  228.28   12.95
  -7   7  -9  258.84   13.32
  -7   7  -8    5.75    3.87
  -7   7  -8    3.30    4.14
  -7   7  -8    4.91    3.28
  -7   7  -8    8.32    3.70
  -7   7  -8    0.24    2.08
  -7   7  -8   12.11    3.97
  -7   7  -8    8.11    3.98
  -7   7  -7   58.57    6.77
  -7   7  -7   66.47    6.51
  -7   7  -7   47.01    4.76
  -7   7  -7   61.01    5.93
  -7   7  -7   54.45    5.64
  -7   7  -7   67.78    6.23
  -7   7  -7   66.93    6.29
  -7   7  -6    2.57    3.24
  -7   7  -6    0.28    3.58
  -7   7  -6    1.60    3.72
  -7   7  -6    2.68    4.46
  -7   7  -6    2.80    3.34
  -7   7  -6    1.86    3.09
  -7   7  -6    4.12    2.73
  -7   7  -6    0.28    3.31
  -7   7  -6    2.94    3.42
  -7   7  -6    1.04    2.28
  -7   7  -5  942.47   37.58
  -7   7  -5  942.52   39.68
  -7   7  -5 1005.10   39.06
  -7   7  -5  883.50   37.74
  -7   7  -5  925.83   37.83
  -7   7  -5  955.09   38.55
  -7   7  -5  928.37   38.52
  -7   7  -5  830.48   38.53
  -7   7  -5  881.87   37.93
  -7   7  -5  856.69   37.86
  -7   7  -5  946.42   38.73
  -7   7  -5  956.76   38.88
  -7   7  -4   59.71    5.26
  -7   7  -4   58.82    6.11
  -7   7  -4   51.80    6.62
  -7   7  -4   58.52    5.13
  -7   7  -4   60.14    5.31
  -7   7  -4   47.21    5.30
  -7   7  -4   54.58    5.44
  -7   7  -4   56.70    5.56
  -7   7  -4   52.14    5.41
  -7   7  -4   48.51    5.21
  -7   7  -4   45.36    5.52
  -7   7  -4   56.66    5.79
  -7   7  -3   25.20    3.97
  -7   7  -3   36.18    5.01
  -7   7  -3   30.56    5.43
  -7   7  -3   24.49    4.07
  -7   7  -3   24.06    4.00
  -7   7  -3   25.10    3.88
  -7   7  -3   25.40    3.88
  -7   7  -3   19.91    3.84
  -7   7  -3   23.60    4.27
  -7   7  -3   28.11    4.27
  -7   7  -2   16.85    3.80
  -7   7  -2    9.13    3.57
  -7   7  -2   18.12    3.30
  -7   7  -2    8.06    4.32
  -7   7  -2   10.59    3.29
  -7   7  -2   14.20    3.42
  -7   7  -2   20.22    3.64
  -7   7  -2   20.20    3.65
  -7   7  -2   17.98    3.53
  -7   7  -2    7.73    3.22
  -7   7  -2    7.78    3.23
  -7   7  -1  107.70    7.15
  -7   7  -1  100.52    7.07
  -7   7  -1   85.92    7.97
  -7   7  -1  101.27    7.22
  -7   7  -1   86.42    6.62
  -7   7  -1   92.17    6.78
  -7   7  -1   84.72    7.00
  -7   7  -1   90.70    7.12
  -7   7  -1  100.91    7.20
  -7   7  -1  102.17    7.24
  -7   7  -1   92.50    6.89
  -7   7   0  156.13    8.98
  -7   7   0  129.41    8.57
  -7   7   0  130.06    8.66
  -7   7   0  117.78    8.48
  -7   7   0  137.30    8.76
  -7   7   0  128.17    8.40
  -7   7   0  124.04    8.11
  -7   7   1  645.53   28.16
  -7   7   1  591.57   27.33
  -7   7   1  683.32   28.04
  -7   7   2  393.93   18.67
  -7   7   2  387.50   17.80
  -7   7   2  461.02   19.13
  -7   7   2  436.05   18.88
  -7   7   2  357.71   17.60
  -7   7   2  400.30   18.80
  -7   7   2  325.06   17.72
  -7   7   2  401.43   18.61
  -7   7   3  374.49   18.15
  -7   7   3  396.80   18.38
  -7   7   3  386.14   18.91
  -7   7   3  424.36   19.02
  -7   7   3  441.39   19.21
  -7   7   3  365.55   18.14
  -7   7   3  406.40   19.16
  -7   7   3  407.96   18.77
  -7   7   4  349.95   17.16
  -7   7   4  393.78   17.60
  -7   7   4  391.85   17.63
  -7   7   4  353.03   17.04
  -7   7   4  333.18   17.36
  -7   7   4  334.02   16.86
  -7   7   5  410.77   20.13
  -7   7   5  449.26   20.10
  -7   7   5  458.63   20.13
  -7   7   5  416.05   19.80
  -7   7   5  404.06   19.67
  -7   7   5  428.78   19.81
  -7   7   6    6.50    3.47
  -7   7   6   13.14    3.22
  -7   7   6    7.43    3.30
  -7   7   6    6.36    3.12
  -7   7   6    8.53    3.35
  -7   7   6   12.67    3.47
  -7   7   7   54.03    5.72
  -7   7   7   53.75    5.16
  -7   7   7   52.32    5.11
  -7   7   7   44.14    5.21
  -7   7   7   43.77    5.37
  -7   7   7   44.27    4.91
  -7   7   8    3.84    2.93
  -7   7   8    5.75    3.03
  -7   7   8    3.82    3.07
  -7   7   8    7.86    3.75
  -7   7   9  131.02    8.24
  -7   7   9  124.85    8.15
  -7   7   9  142.30    9.20
  -7   7   9  118.10    7.98
  -7   7  10  269.76   14.98
  -7   7  10  304.08   15.38
  -7   7  10  289.84   15.08
  -7   7  11   29.94    4.89
  -7   7  11   27.81    4.85
  -7   7  11   31.36    4.73
  -7   7  12  402.04   19.73
  -7   7  12  431.06   19.95
  -7   7  12  405.38   19.20
  -7   7  13  108.24    8.05
  -7   7  13  119.28    8.33
  -7   7  13  108.90    7.41
  -7   7  14  353.02   17.26
  -7   7  14  365.50   17.41
  -7   7  15    1.47    2.82
  -7   7  15    3.89    2.95
  -7   7  16   64.57    5.08
  -7   7  16   58.03    4.84
  -7   7  17   -1.03    1.86
  -7   7  17   -1.31    1.92
  -7   7  18   15.27    2.72
  -7   8 -13   28.41    3.02
  -7   8 -13   28.24    3.04
  -7   8 -13   23.31    3.06
  -7   8 -13   30.57    3.05
  -7   8 -13   25.29    3.09
  -7   8 -13   19.81    2.89
  -7   8 -12   55.32    4.62
  -7   8 -12   46.72    4.34
  -7   8 -12   52.29    4.60
  -7   8 -12   55.15    4.65
  -7   8 -12   55.85    4.70
  -7   8 -12   42.13    3.87
  -7   8 -12   43.35    4.44
  -7   8 -11   10.67    3.29
  -7   8 -11   17.78    3.37
  -7   8 -11   17.69    3.37
  -7   8 -11   14.40    3.53
  -7   8 -11   19.69    3.44
  -7   8 -11    9.23    3.20
  -7   8 -11   16.34    3.66
  -7   8 -10   49.62    5.17
  -7   8 -10   45.31    5.05
  -7   8 -10   54.99    5.52
  -7   8 -10   50.06    5.11
  -7   8 -10   49.40    5.08
  -7   8 -10   50.26    5.42
  -7   8 -10   44.79    5.33
  -7   8 -10   64.80    5.61
  -7   8  -9    4.18    3.10
  -7   8  -9    3.37    3.31
  -7   8  -9    3.34    3.89
  -7   8  -9   -0.87    3.38
  -7   8  -9    1.57    3.52
  -7   8  -9    0.29    3.40
  -7   8  -9    1.35    3.54
  -7   8  -9    1.80    3.64
  -7   8  -8  164.32    9.60
  -7   8  -8  164.11   10.36
  -7   8  -8  167.59   10.32
  -7   8  -8  184.60   11.03
  -7   8  -8  191.57   10.93
  -7   8  -8  176.92   10.62
  -7   8  -8  172.85   10.60
  -7   8  -8  184.57   10.84
  -7   8  -7   25.07    4.59
  -7   8  -7   32.00    4.87
  -7   8  -7   32.07    5.05
  -7   8  -7   27.21    4.71
  -7   8  -7   39.26    5.11
  -7   8  -7   29.95    5.17
  -7   8  -6  349.30   16.77
  -7   8  -6  278.97   14.84
  -7   8  -6  319.23   16.30
  -7   8  -6  323.30   16.38
  -7   8  -6  346.94   17.18
  -7   8  -6  347.51   16.81
  -7   8  -6  343.69   16.70
  -7   8  -5  129.73    8.91
  -7   8  -5  126.27    9.18
  -7   8  -5  128.08    7.96
  -7   8  -5  115.98    8.47
  -7   8  -5  118.23    8.45
  -7   8  -5  114.16    7.79
  -7   8  -5  115.38    7.84
  -7   8  -5  128.42    9.17
  -7   8  -5  126.43    8.73
  -7   8  -5  119.76    8.72
  -7   8  -4  394.33   18.25
  -7   8  -4  375.79   18.69
  -7   8  -4  389.94   17.51
  -7   8  -4  387.22   18.16
  -7   8  -4  368.28   17.96
  -7   8  -4  365.96   17.74
  -7   8  -4  368.25   17.66
  -7   8  -4  309.42   17.31
  -7   8  -4  350.66   17.85
  -7   8  -4  414.53   18.78
  -7   8  -4  341.30   18.02
  -7   8  -3   17.05    4.02
  -7   8  -3   19.25    4.76
  -7   8  -3   17.89    3.21
  -7   8  -3   22.25    4.37
  -7   8  -3   20.40    4.88
  -7   8  -3   24.57    4.24
  -7   8  -3   15.56    3.87
  -7   8  -3   16.08    3.57
  -7   8  -3   18.46    3.72
  -7   8  -3    9.25    2.81
  -7   8  -3   16.07    3.80
  -7   8  -3   16.84    4.16
  -7   8  -2    4.16    3.96
  -7   8  -2    2.57    3.41
  -7   8  -2    8.78    3.15
  -7   8  -2    6.22    3.37
  -7   8  -2    5.36    3.39
  -7   8  -2    7.41    3.46
  -7   8  -2    5.54    2.92
  -7   8  -2    4.00    2.99
  -7   8  -2    7.71    2.75
  -7   8  -2    5.53    3.79
  -7   8  -2   10.47    3.61
  -7   8  -1   13.99    4.39
  -7   8  -1   15.09    3.53
  -7   8  -1   16.98    3.77
  -7   8  -1   16.73    3.82
  -7   8  -1   13.89    3.70
  -7   8  -1   13.53    3.65
  -7   8  -1   24.67    4.01
  -7   8  -1   15.31    3.59
  -7   8  -1    9.14    2.78
  -7   8  -1   12.47    3.83
  -7   8  -1   18.99    4.01
  -7   8   0   91.84    6.57
  -7   8   0   82.88    6.73
  -7   8   0   76.58    6.68
  -7   8   0   79.12    6.75
  -7   8   0   75.24    6.49
  -7   8   0   79.05    6.51
  -7   8   0   84.63    7.10
  -7   8   0   80.63    6.50
  -7   8   0   78.41    6.58
  -7   8   0   87.06    7.18
  -7   8   0   87.81    6.99
  -7   8   1  224.46   11.92
  -7   8   1  214.70   10.76
  -7   8   1  189.67   11.11
  -7   8   1  191.34   11.11
  -7   8   1  190.71   11.26
  -7   8   1  199.49   10.57
  -7   8   1  209.41   11.74
  -7   8   1  198.73   11.55
  -7   8   2  268.83   13.51
  -7   8   2  285.77   14.15
  -7   8   2  234.12   12.70
  -7   8   2  255.75   13.61
  -7   8   2  225.64   13.06
  -7   8   2  250.38   12.97
  -7   8   2  253.53   13.58
  -7   8   2  250.40   13.70
  -7   8   2  289.67   14.16
  -7   8   3  228.21   12.98
  -7   8   3  261.74   13.45
  -7   8   3  254.92   13.31
  -7   8   3  247.20   13.66
  -7   8   3  236.36   13.35
  -7   8   3  300.22   14.62
  -7   8   3  287.08   14.24
  -7   8   3  273.70   14.09
  -7   8   3  281.25   14.06
  -7   8   4  345.48   16.31
  -7   8   4  310.42   16.13
  -7   8   4  299.03   15.95
  -7   8   4  323.03   16.17
  -7   8   4  326.29   16.25
  -7   8   4  339.11   16.60
  -7   8   4  361.45   16.79
  -7   8   5  237.60   13.36
  -7   8   5  270.95   13.72
  -7   8   5  235.20   13.10
  -7   8   5  229.16   13.11
  -7   8   5  254.57   13.62
  -7   8   5  260.41   13.59
  -7   8   5  250.34   13.48
  -7   8   5  285.08   14.40
  -7   8   6  423.66   20.08
  -7   8   6  421.20   20.27
  -7   8   6  372.69   19.44
  -7   8   6  427.82   19.69
  -7   8   6  422.13   19.99
  -7   8   6  430.88   19.89
  -7   8   6  431.91   19.91
  -7   8   7   74.90    6.80
  -7   8   7   70.25    6.19
  -7   8   7   67.93    6.35
  -7   8   7   61.60    6.37
  -7   8   7   66.47    5.90
  -7   8   7   66.17    6.08
  -7   8   8    5.64    3.22
  -7   8   8    3.94    2.72
  -7   8   8    1.97    2.65
  -7   8   8    2.99    3.70
  -7   8   8    4.66    3.45
  -7   8   9    4.50    3.64
  -7   8   9    4.26    2.75
  -7   8  10   75.81    6.75
  -7   8  10   72.57    6.90
  -7   8  10   83.53    6.96
  -7   8  11  167.52   10.37
  -7   8  11  157.35   10.21
  -7   8  11  161.73    9.80
  -7   8  12   36.27    4.93
  -7   8  12   36.36    4.99
  -7   8  12   26.02    4.07
  -7   8  13  574.08   24.29
  -7   8  13  565.10   24.33
  -7   8  13  510.52   23.16
  -7   8  14   21.60    3.69
  -7   8  14   18.98    3.65
  -7   8  15  220.88   11.02
  -7   8  15  217.09   11.00
  -7   8  16    2.95    2.08
  -7   8  16    6.11    2.70
  -7   8  16    6.90    2.16
  -7   8  17   42.20    3.00
  -7   8  17   46.64    3.10
  -7   9 -13  202.49    9.10
  -7   9 -13  201.85    9.10
  -7   9 -12    6.29    2.39
  -7   9 -12    5.49    2.23
  -7   9 -12    3.29    2.24
  -7   9 -12    3.98    2.22
  -7   9 -12    0.57    1.91
  -7   9 -11   98.11    6.30
  -7   9 -11   93.89    6.21
  -7   9 -11   96.32    6.29
  -7   9 -11   92.51    6.26
  -7   9 -11   96.68    6.07
  -7   9 -10   -0.91    2.98
  -7   9 -10    1.76    2.85
  -7   9 -10    1.10    2.82
  -7   9 -10    0.22    3.11
  -7   9 -10    2.49    2.93
  -7   9 -10   -0.62    3.05
  -7   9 -10    1.15    2.88
  -7   9  -9   36.54    4.05
  -7   9  -9   41.36    4.58
  -7   9  -9   36.87    4.40
  -7   9  -9   33.93    4.63
  -7   9  -9   39.66    4.71
  -7   9  -9   36.07    4.60
  -7   9  -9   37.82    4.52
  -7   9  -8   26.28    4.18
  -7   9  -8   30.65    4.09
  -7   9  -8   29.13    4.50
  -7   9  -8   34.64    4.65
  -7   9  -8   30.81    4.92
  -7   9  -8   34.83    3.78
  -7   9  -8   32.13    4.80
  -7   9  -8   29.03    4.54
  -7   9  -8   30.24    4.77
  -7   9  -7   61.75    6.09
  -7   9  -7   59.29    6.06
  -7   9  -7   64.11    6.31
  -7   9  -7   59.48    5.98
  -7   9  -7   54.73    5.70
  -7   9  -7   50.99    5.68
  -7   9  -6  165.13   10.52
  -7   9  -6  162.52   10.34
  -7   9  -6  187.19   10.79
  -7   9  -6  162.45   10.26
  -7   9  -6  166.48   10.20
  -7   9  -6  162.02   10.19
  -7   9  -5  836.35   35.20
  -7   9  -5  777.92   34.96
  -7   9  -5  792.96   34.06
  -7   9  -5  832.93   35.51
  -7   9  -5  827.20   35.06
  -7   9  -5  791.29   35.09
  -7   9  -5  865.80   35.55
  -7   9  -5  933.29   35.87
  -7   9  -4  279.43   14.88
  -7   9  -4  292.39   14.95
  -7   9  -4  304.24   14.47
  -7   9  -4  267.90   15.05
  -7   9  -4  278.54   14.76
  -7   9  -4  304.09   15.37
  -7   9  -4  264.61   14.80
  -7   9  -4  294.48   15.32
  -7   9  -3  178.69   10.35
  -7   9  -3  195.02   11.01
  -7   9  -3  183.35   11.26
  -7   9  -3  185.99   11.22
  -7   9  -3  192.96   11.71
  -7   9  -3  197.60   11.32
  -7   9  -3  199.00   11.45
  -7   9  -3  210.09   11.84
  -7   9  -3  204.96   11.81
  -7   9  -2   74.77    6.33
  -7   9  -2   89.59    7.01
  -7   9  -2   83.34    7.02
  -7   9  -2   83.84    6.99
  -7   9  -2   88.61    7.53
  -7   9  -2   87.47    6.96
  -7   9  -2   81.82    6.96
  -7   9  -2   73.66    6.44
  -7   9  -2   85.51    7.32
  -7   9  -2   79.90    7.28
  -7   9  -2   81.54    6.99
  -7   9  -1   82.60    6.87
  -7   9  -1   93.02    7.25
  -7   9  -1   85.19    7.04
  -7   9  -1   89.38    7.12
  -7   9  -1   79.94    7.25
  -7   9  -1   89.03    7.14
  -7   9  -1   84.53    6.97
  -7   9  -1   91.78    6.89
  -7   9  -1   96.73    7.44
  -7   9  -1   78.65    7.17
  -7   9  -1   82.98    6.96
  -7   9   0  142.93    9.40
  -7   9   0  130.63    8.84
  -7   9   0  142.12    9.08
  -7   9   0  141.28    9.12
  -7   9   0  134.48    8.89
  -7   9   0  139.01    9.53
  -7   9   0  144.28    9.38
  -7   9   0  135.35    9.26
  -7   9   0  145.69    9.30
  -7   9   0  129.47    8.41
  -7   9   1   11.27    3.80
  -7   9   1    9.34    2.88
  -7   9   1   10.12    3.66
  -7   9   1   11.35    3.60
  -7   9   1    9.95    3.95
  -7   9   1   13.91    3.70
  -7   9   1   16.37    4.43
  -7   9   1   12.78    2.90
  -7   9   2  146.49    8.65
  -7   9   2  150.95    9.66
  -7   9   2  124.96    8.43
  -7   9   2  131.15    8.61
  -7   9   2  134.25    8.73
  -7   9   2  136.87    9.26
  -7   9   2  140.21    9.32
  -7   9   2  145.56    9.37
  -7   9   2  134.31    9.18
  -7   9   2  134.55    8.90
  -7   9   3   63.51    5.70
  -7   9   3   59.88    6.38
  -7   9   3   57.16    5.60
  -7   9   3   58.56    5.46
  -7   9   3   47.52    5.20
  -7   9   3   66.27    6.06
  -7   9   3   60.97    5.85
  -7   9   3   60.61    6.13
  -7   9   3   58.67    6.07
  -7   9   3   51.60    5.53
  -7   9   4  394.56   18.77
  -7   9   4  361.66   18.74
  -7   9   4  374.84   18.83
  -7   9   4  383.58   18.33
  -7   9   4  408.51   18.61
  -7   9   4  378.25   18.58
  -7   9   5  337.15   16.97
  -7   9   5  338.86   16.75
  -7   9   5  294.73   16.41
  -7   9   5  329.71   16.36
  -7   9   5  325.27   16.12
  -7   9   5  326.17   16.29
  -7   9   6  680.63   29.19
  -7   9   6  680.59   28.79
  -7   9   6  598.50   27.47
  -7   9   6  640.98   28.15
  -7   9   6  664.21   28.66
  -7   9   7    3.96    3.72
  -7   9   7    1.28    3.45
  -7   9   7    0.53    2.84
  -7   9   7    7.08    3.51
  -7   9   7    1.58    3.55
  -7   9   8  134.70    9.18
  -7   9   8  133.13    8.60
  -7   9   8  137.35    9.17
  -7   9   8  120.36    8.10
  -7   9   8  154.32    9.54
  -7   9   9    3.91    3.12
  -7   9   9    2.69    3.38
  -7   9  10   25.08    4.34
  -7   9  10   24.89    4.03
  -7   9  10   25.37    4.46
  -7   9  10   23.70    4.19
  -7   9  11    1.07    2.97
  -7   9  11    2.24    3.26
  -7   9  11   -0.83    3.16
  -7   9  11    5.03    3.01
  -7   9  12  260.89   12.67
  -7   9  12  256.84   12.74
  -7   9  12  252.46   12.72
  -7   9  13    4.20    2.97
  -7   9  13    5.86    2.83
  -7   9  13   10.23    3.06
  -7   9  14  430.67   18.60
  -7   9  14  409.42   18.33
  -7   9  14  424.98   18.37
  -7   9  15    0.27    1.92
  -7   9  15    0.93    1.91
  -7   9  16  125.39    5.90
  -7   9  16  124.80    5.87
  -7  10 -11   17.51    2.63
  -7  10 -11   14.94    2.47
  -7  10 -11   16.24    2.57
  -7  10 -11   15.85    2.59
  -7  10 -11   15.69    2.48
  -7  10 -11   17.13    2.56
  -7  10 -10   92.08    5.77
  -7  10 -10   86.96    5.61
  -7  10 -10   88.87    5.69
  -7  10 -10   73.66    5.51
  -7  10 -10   81.95    5.61
  -7  10  -9   74.57    5.26
  -7  10  -9   83.05    5.37
  -7  10  -9   86.57    5.65
  -7  10  -9   69.36    5.36
  -7  10  -9   87.53    5.68
  -7  10  -8   17.65    3.35
  -7  10  -8   23.55    3.82
  -7  10  -8   14.85    3.53
  -7  10  -8   26.52    4.12
  -7  10  -8   15.91    3.03
  -7  10  -8   27.02    3.99
  -7  10  -8   26.28    3.92
  -7  10  -8   18.94    3.84
  -7  10  -8   23.92    4.05
  -7  10  -7   63.82    5.64
  -7  10  -7   76.00    6.10
  -7  10  -7   76.03    6.03
  -7  10  -7   66.10    6.01
  -7  10  -7   64.31    5.41
  -7  10  -7   70.59    5.99
  -7  10  -7   76.93    6.32
  -7  10  -7   75.23    6.18
  -7  10  -6  102.10    7.32
  -7  10  -6   96.39    7.26
  -7  10  -6  106.03    7.38
  -7  10  -6   99.60    7.46
  -7  10  -6   80.54    6.65
  -7  10  -6  120.03    7.90
  -7  10  -6   92.42    7.25
  -7  10  -6  106.01    7.63
  -7  10  -6   99.78    7.33
  -7  10  -5  211.29   12.14
  -7  10  -5  200.65   11.74
  -7  10  -5  226.52   12.21
  -7  10  -5  231.30   12.14
  -7  10  -5  218.61   11.96
  -7  10  -5  212.45   11.83
  -7  10  -5  210.67   11.64
  -7  10  -4  256.56   13.39
  -7  10  -4  239.22   12.91
  -7  10  -4  231.29   13.04
  -7  10  -4  251.02   13.05
  -7  10  -4  227.67   12.75
  -7  10  -4  225.65   12.73
  -7  10  -4  238.05   12.66
  -7  10  -3  501.42   21.80
  -7  10  -3  478.22   21.68
  -7  10  -3  452.71   21.48
  -7  10  -3  486.21   21.58
  -7  10  -3  483.61   21.85
  -7  10  -3  479.32   22.11
  -7  10  -3  439.02   20.50
  -7  10  -3  448.86   21.09
  -7  10  -2  196.52   11.18
  -7  10  -2  186.15   11.25
  -7  10  -2  195.60   11.38
  -7  10  -2  204.03   11.31
  -7  10  -2  199.82   11.57
  -7  10  -2  212.98   11.94
  -7  10  -2  197.83   10.87
  -7  10  -2  190.23   10.82
  -7  10  -1  263.31   13.23
  -7  10  -1  228.36   12.88
  -7  10  -1  250.52   13.16
  -7  10  -1  226.19   12.63
  -7  10  -1  239.69   13.04
  -7  10  -1  252.17   13.52
  -7  10  -1  223.27   12.23
  -7  10  -1  252.84   12.97
  -7  10   0   54.48    6.12
  -7  10   0   51.49    5.66
  -7  10   0   58.30    5.46
  -7  10   0   50.74    5.44
  -7  10   0   48.17    5.38
  -7  10   0   56.19    5.77
  -7  10   1  106.04    7.74
  -7  10   1   84.12    6.09
  -7  10   1  101.31    7.33
  -7  10   1   97.28    7.18
  -7  10   1   91.89    6.68
  -7  10   1  101.70    7.83
  -7  10   1   84.55    6.14
  -7  10   1  105.01    7.59
  -7  10   2   -0.32    3.81
  -7  10   2    5.19    3.14
  -7  10   2    3.85    3.02
  -7  10   2    2.61    2.65
  -7  10   2   -0.64    3.55
  -7  10   2    1.45    2.68
  -7  10   2    8.70    3.86
  -7  10   3   91.56    6.81
  -7  10   3   94.41    6.93
  -7  10   3   94.03    6.88
  -7  10   3   96.20    7.52
  -7  10   3   87.70    6.71
  -7  10   3  108.87    7.68
  -7  10   4   51.36    5.25
  -7  10   4   54.08    5.37
  -7  10   4   51.05    5.69
  -7  10   4   57.63    5.13
  -7  10   4   52.34    4.96
  -7  10   5  278.79   14.60
  -7  10   5  283.73   14.22
  -7  10   5  257.55   13.78
  -7  10   5  277.41   14.07
  -7  10   6   84.85    6.79
  -7  10   6   98.05    7.52
  -7  10   6   78.62    6.62
  -7  10   7  560.62   25.48
  -7  10   7  599.56   25.92
  -7  10   7  583.20   25.57
  -7  10   8    7.19    2.51
  -7  10   8    5.21    3.28
  -7  10   8    5.73    3.49
  -7  10   8    4.04    3.34
  -7  10   9   55.19    4.84
  -7  10   9   53.69    5.19
  -7  10  10   39.49    4.60
  -7  10  10   40.13    4.21
  -7  10  10   43.52    4.49
  -7  10  10   46.68    4.75
  -7  10  11   55.27    4.70
  -7  10  11   57.03    5.06
  -7  10  11   53.27    4.54
  -7  10  11   65.37    5.19
  -7  10  12    5.84    2.27
  -7  10  12    7.22    2.72
  -7  10  12    4.06    1.89
  -7  10  12    6.00    2.57
  -7  10  13   96.59    5.64
  -7  10  13   87.30    5.49
  -7  10  13   90.90    5.69
  -7  10  14    2.55    1.58
  -7  10  14    3.44    1.61
  -7  10  14    0.53    1.50
  -7  11  -9  172.46    5.46
  -7  11  -9  174.57    5.54
  -7  11  -9  177.83    5.67
  -7  11  -9  175.36    5.54
  -7  11  -9  168.60    5.51
  -7  11  -8  161.45    8.40
  -7  11  -8  190.75    9.03
  -7  11  -8  179.19    8.90
  -7  11  -8  186.53    9.11
  -7  11  -8  154.67    8.09
  -7  11  -8  180.21    8.87
  -7  11  -8  180.31    8.95
  -7  11  -7   12.59    2.91
  -7  11  -7   14.02    2.91
  -7  11  -7   22.10    3.31
  -7  11  -7   17.22    3.21
  -7  11  -7   16.52    2.84
  -7  11  -7   16.69    3.28
  -7  11  -7   11.40    3.04
  -7  11  -6  206.26   10.45
  -7  11  -6  209.88   10.47
  -7  11  -6  205.95   10.48
  -7  11  -6  190.43   10.50
  -7  11  -6  200.15   10.14
  -7  11  -6  186.82   10.10
  -7  11  -6  198.12   10.36
  -7  11  -5  153.34    8.74
  -7  11  -5  132.86    8.41
  -7  11  -5  158.08    8.98
  -7  11  -5  153.10    8.58
  -7  11  -5  150.77    8.65
  -7  11  -5  141.00    8.30
  -7  11  -4  178.66   10.20
  -7  11  -4  161.13    9.37
  -7  11  -4  185.43    9.83
  -7  11  -4  179.14    9.82
  -7  11  -4  175.44    9.84
  -7  11  -3   88.63    6.79
  -7  11  -3   99.90    7.04
  -7  11  -3  100.60    6.67
  -7  11  -3  109.19    7.51
  -7  11  -3   94.92    6.73
  -7  11  -3  104.89    7.41
  -7  11  -2  359.12   16.09
  -7  11  -2  320.75   15.48
  -7  11  -2  323.67   15.56
  -7  11  -2  291.44   14.65
  -7  11  -2  330.16   15.99
  -7  11  -2  330.89   15.11
  -7  11  -2  314.88   14.97
  -7  11  -1   60.56    5.55
  -7  11  -1   66.32    5.62
  -7  11  -1   58.84    4.81
  -7  11  -1   53.05    4.87
  -7  11  -1   56.45    5.68
  -7  11  -1   57.68    5.19
  -7  11   0  144.27    9.23
  -7  11   0  145.52    8.90
  -7  11   0  145.67    8.78
  -7  11   0  147.40    8.84
  -7  11   1    4.19    3.44
  -7  11   1    2.08    3.10
  -7  11   1    0.24    2.70
  -7  11   1   -1.91    2.85
  -7  11   2    0.18    1.99
  -7  11   2    1.67    1.88
  -7  11   2   76.51    5.93
  -7  11   2   62.87    4.88
  -7  11   2   64.53    4.84
  -7  11   3   -0.20    2.31
  -7  11   3    0.60    2.37
  -7  11   4  219.97   11.32
  -7  11   4  224.08   11.30
  -7  11   5    0.77    3.09
  -7  11   5    1.02    2.38
  -7  11   5   -0.22    2.68
  -7  11   5   -1.73    2.60
  -7  11   6  355.41   15.99
  -7  11   6  384.25   16.64
  -7  11   6  352.37   15.99
  -7  11   7   17.28    3.32
  -7  11   7   19.73    3.55
  -7  11   7   23.49    3.79
  -7  11   8  280.89   13.22
  -7  11   8  281.38   13.19
  -7  11   8  265.29   13.09
  -7  11   9    2.51    2.30
  -7  11  10   63.49    4.41
  -7  11  11    5.94    2.12
  -7  11  11    6.07    2.12
  -7  12  -6    3.80    1.79
  -7  12  -6    2.80    1.68
  -7  12  -6    0.95    1.87
  -7  12  -6    0.54    1.80
  -7  12  -6    0.76    1.60
  -7  12  -6    2.00    1.96
  -7  12  -5   22.45    2.84
  -7  12  -5   18.97    2.68
  -7  12  -5   24.02    2.73
  -7  12  -5   13.91    2.53
  -7  12  -4   17.58    2.74
  -7  12  -4   20.62    2.89
  -7  12  -4   24.61    2.77
  -7  12  -4   20.44    3.17
  -7  12  -4   19.99    3.10
  -7  12  -3  228.89   10.64
  -7  12  -3  226.55   10.62
  -7  12  -3  246.93   10.86
  -7  12  -3  226.84   10.91
  -7  12  -3  234.47   10.87
  -7  12  -2   37.81    3.24
  -7  12  -2   53.67    4.42
  -7  12  -2   47.80    4.37
  -7  12  -2   47.26    4.09
  -7  12  -2   44.60    4.11
  -7  12  -1  260.02   12.14
  -7  12  -1  246.18   12.06
  -7  12  -1  248.17   11.90
  -7  12  -1  259.72   12.01
  -7  12   0   24.01    3.55
  -7  12   0   24.70    3.40
  -7  12   1  114.65    6.74
  -7  12   1  112.80    6.65
  -7  12   1  108.43    6.84
  -7  12   2   -4.07    2.69
  -7  12   2   -0.29    2.33
  -7  12   2   -1.12    2.60
  -7  12   3  163.94    7.84
  -7  12   3  140.34    7.44
  -7  12   4    0.72    2.44
  -7  12   4    1.53    1.76
  -7  12   5   50.77    4.30
  -7  12   5   47.46    3.64
  -7  12   5   43.33    3.60
  -7  12   6    6.52    2.05
  -7  12   6   10.08    2.17
  -7  12   7  310.52   13.02
  -7  12   7  291.20   13.02
  -7  12   8    3.17    1.62
  -7  12   8    4.40    1.66
  -6  -7   2   50.73    3.08
  -6  -7   2   48.13    3.07
  -6  -7   3   13.26    1.82
  -6  -7   3   13.47    1.86
  -6  -7   4    1.12    1.39
  -6  -7   4    0.95    1.39
  -6  -7   5  119.51    5.63
  -6  -7   5  117.67    5.60
  -6  -7   6   22.62    1.92
  -6  -7   6   21.16    1.88
  -6  -6  -2  183.79    8.68
  -6  -6  -2  188.11    8.71
  -6  -6  -1   43.61    3.62
  -6  -6  -1   43.45    3.64
  -6  -6   0  169.47    8.56
  -6  -6   0  173.13    8.56
  -6  -6   1   22.30    3.07
  -6  -6   1   20.18    3.01
  -6  -6   2   89.13    5.68
  -6  -6   2   87.47    5.66
  -6  -6   3    0.65    2.26
  -6  -6   3   -1.46    2.19
  -6  -6   4  167.43    8.71
  -6  -6   4  171.69    8.69
  -6  -6   5   27.09    3.14
  -6  -6   5   22.31    3.09
  -6  -6   6  196.98    9.55
  -6  -6   6  197.60    9.54
  -6  -6   7   48.37    3.79
  -6  -6   7   44.08    3.71
  -6  -6   8  211.25    9.62
  -6  -6   8  212.76    9.62
  -6  -5  -6   21.02    2.36
  -6  -5  -6   18.85    2.23
  -6  -5  -3   89.73    5.78
  -6  -5  -3   85.88    5.81
  -6  -5  -2   37.82    4.09
  -6  -5  -2   40.96    4.18
  -6  -5  -1  212.29   10.76
  -6  -5  -1  208.53   10.74
  -6  -5   0  128.17    7.88
  -6  -5   0  126.92    7.82
  -6  -5   1  237.34   11.54
  -6  -5   1  205.65   11.19
  -6  -5   2   33.56    4.25
  -6  -5   2   40.05    4.50
  -6  -5   3  165.24    9.43
  -6  -5   3  174.00    9.48
  -6  -5   4    6.36    3.03
  -6  -5   4    1.30    2.91
  -6  -5   5   62.83    5.25
  -6  -5   5   58.57    5.10
  -6  -5   6    5.65    2.77
  -6  -5   6    8.39    2.80
  -6  -5   7  117.85    7.10
  -6  -5   7  120.29    7.05
  -6  -5   8   41.02    3.93
  -6  -5   8   43.27    3.98
  -6  -4  -9   14.66    1.59
  -6  -4  -9   17.68    1.64
  -6  -4  -8  251.52   10.81
  -6  -4  -8  242.53   10.79
  -6  -4  -7    6.85    2.32
  -6  -4  -7    9.58    2.44
  -6  -4  -6  163.53    8.56
  -6  -4  -6  165.20    8.62
  -6  -4  -3   -0.94    3.05
  -6  -4  -3   -0.69    2.95
  -6  -4  -2  287.65   14.49
  -6  -4  -2  306.22   14.58
  -6  -4  -1   63.93    5.70
  -6  -4  -1   63.96    5.77
  -6  -4   0  320.06   15.50
  -6  -4   0  315.32   15.40
  -6  -4   1  121.34    7.94
  -6  -4   1  117.19    7.88
  -6  -4   2  139.66    8.61
  -6  -4   2  132.80    8.48
  -6  -4   3   57.96    5.35
  -6  -4   3   60.80    5.50
  -6  -4   4  261.89   13.23
  -6  -4   4  264.07   13.18
  -6  -4   5   65.07    5.52
  -6  -4   5   60.82    5.39
  -6  -4   5   65.71    6.01
  -6  -4   6   72.26    5.67
  -6  -4   6   74.19    5.76
  -6  -4   6   68.44    6.34
  -6  -4   7   92.19    6.41
  -6  -4   7  101.44    6.59
  -6  -3 -11   33.51    2.36
  -6  -3 -11   37.07    2.41
  -6  -3 -10    2.89    1.54
  -6  -3 -10    6.36    1.66
  -6  -3  -9  156.08    7.73
  -6  -3  -9  151.35    7.73
  -6  -3  -8   -0.17    2.40
  -6  -3  -8    1.19    2.37
  -6  -3  -7  216.20   10.60
  -6  -3  -7  211.27   10.58
  -6  -3  -7  186.13   10.29
  -6  -3  -6    1.60    2.40
  -6  -3  -4   29.33    4.28
  -6  -3  -4   25.92    4.20
  -6  -3  -3   42.01    4.96
  -6  -3  -3   43.65    4.96
  -6  -3  -2    1.88    3.14
  -6  -3  -2    2.98    3.27
  -6  -3  -2   -0.53    2.46
  -6  -3  -1  154.43    9.07
  -6  -3  -1  142.02    8.91
  -6  -3  -1  126.91    8.38
  -6  -3   0  106.73    7.73
  -6  -3   0  123.99    8.08
  -6  -3   0  130.53    8.19
  -6  -3   1  386.53   18.11
  -6  -3   1  403.46   18.29
  -6  -3   1  377.54   18.42
  -6  -3   2  298.14   15.04
  -6  -3   2  307.85   15.16
  -6  -3   2  330.63   15.87
  -6  -3   3  130.43    8.21
  -6  -3   3  131.20    8.18
  -6  -3   4  196.83   10.70
  -6  -3   4  205.05   10.79
  -6  -3   4  199.59   11.55
  -6  -3   5   39.25    4.49
  -6  -3   5   43.86    4.63
  -6  -3   5   50.00    5.20
  -6  -3   6    0.43    2.58
  -6  -3   6    3.29    2.71
  -6  -3   6    2.20    2.88
  -6  -3   7   44.33    5.01
  -6  -3   8    4.00    2.72
  -6  -3   9  104.72    7.54
  -6  -3  10  489.13   22.33
  -6  -2 -12   32.10    2.73
  -6  -2 -12   34.02    2.72
  -6  -2 -11  213.50    8.83
  -6  -2 -11  193.33    8.73
  -6  -2 -10  110.58    6.32
  -6  -2 -10  119.00    6.43
  -6  -2 -10   96.89    6.71
  -6  -2  -9   41.72    4.11
  -6  -2  -9   50.72    4.32
  -6  -2  -9   30.63    4.32
  -6  -2  -9   26.96    3.69
  -6  -2  -8  383.01   16.17
  -6  -2  -8  364.74   16.06
  -6  -2  -8  343.35   16.45
  -6  -2  -7  375.11   16.34
  -6  -2  -7  347.48   16.13
  -6  -2  -7  356.76   16.80
  -6  -2  -6  449.28   20.47
  -6  -2  -5   82.97    7.04
  -6  -2  -5   87.11    6.59
  -6  -2  -4  190.65   11.22
  -6  -2  -4  192.12   10.80
  -6  -2  -4  211.73   11.03
  -6  -2  -3   61.48    5.69
  -6  -2  -3   56.11    5.81
  -6  -2  -3   57.80    5.59
  -6  -2  -3   54.73    4.93
  -6  -2  -3   49.51    5.00
  -6  -2  -2  478.01   20.69
  -6  -2  -2  444.57   20.37
  -6  -2  -2  446.65   20.41
  -6  -2  -2  426.80   20.66
  -6  -2  -1   29.44    4.26
  -6  -2  -1   24.82    3.82
  -6  -2  -1   27.56    4.17
  -6  -2  -1   25.44    4.24
  -6  -2   0   95.06    6.79
  -6  -2   0   82.70    6.51
  -6  -2   0   92.42    6.79
  -6  -2   1  228.58   11.86
  -6  -2   1  223.65   11.76
  -6  -2   1  229.03   12.12
  -6  -2   2  133.11    8.32
  -6  -2   2  148.71    8.50
  -6  -2   2  141.16    8.78
  -6  -2   3  538.03   22.61
  -6  -2   3  499.95   22.38
  -6  -2   4  215.80   10.96
  -6  -2   4  195.95   10.90
  -6  -2   4  233.01   11.95
  -6  -2   4  213.61   10.91
  -6  -2   5  518.71   22.59
  -6  -2   5  502.82   22.68
  -6  -2   5  590.13   24.10
  -6  -2   5  526.22   22.58
  -6  -2   6   19.71    3.50
  -6  -2   7   21.71    3.62
  -6  -2   8   39.14    4.57
  -6  -2   9    3.69    2.79
  -6  -2  10    2.22    2.38
  -6  -2  11  622.78   26.95
  -6  -1 -13  254.19   10.10
  -6  -1 -13  259.42   10.12
  -6  -1 -12    1.29    1.76
  -6  -1 -12    0.97    1.85
  -6  -1 -12    0.16    2.15
  -6  -1 -12    0.16    1.96
  -6  -1 -12    1.44    1.78
  -6  -1 -12    1.62    1.99
  -6  -1 -12    0.38    2.18
  -6  -1 -11  166.44    8.78
  -6  -1 -11  189.01    9.00
  -6  -1 -11  180.46    8.93
  -6  -1 -11  154.08    9.36
  -6  -1 -11  174.28    9.74
  -6  -1 -10   28.78    4.33
  -6  -1 -10   29.25    3.97
  -6  -1 -10   31.85    3.65
  -6  -1 -10   31.09    3.78
  -6  -1 -10   28.33    3.75
  -6  -1  -9  112.56    7.27
  -6  -1  -9  124.68    7.72
  -6  -1  -9  124.19    8.50
  -6  -1  -9  105.27    7.85
  -6  -1  -8    6.71    3.76
  -6  -1  -8    4.59    3.08
  -6  -1  -8    2.48    2.42
  -6  -1  -8    8.64    3.30
  -6  -1  -8    6.03    3.30
  -6  -1  -7  153.47    9.72
  -6  -1  -6   70.89    6.20
  -6  -1  -6   58.88    5.62
  -6  -1  -5  389.97   18.09
  -6  -1  -5  392.23   18.10
  -6  -1  -5  359.54   18.23
  -6  -1  -4  143.07    9.02
  -6  -1  -4  146.57    8.97
  -6  -1  -4  143.45    8.36
  -6  -1  -4  153.52    9.61
  -6  -1  -3   72.60    6.01
  -6  -1  -3   73.86    6.12
  -6  -1  -3   73.99    5.61
  -6  -1  -3   72.73    6.45
  -6  -1  -2   15.39    3.49
  -6  -1  -2   14.47    3.48
  -6  -1  -2   14.99    3.12
  -6  -1  -2   11.66    3.65
  -6  -1  -1  374.97   17.75
  -6  -1  -1  391.96   17.85
  -6  -1  -1  401.49   18.02
  -6  -1   0   13.81    3.19
  -6  -1   0   23.23    3.62
  -6  -1   0   22.70    3.48
  -6  -1   1  319.94   14.94
  -6  -1   1  286.83   14.64
  -6  -1   2  220.80   10.94
  -6  -1   2  214.50   10.89
  -6  -1   3   75.47    5.57
  -6  -1   4  837.11   33.29
  -6  -1   4  760.26   32.44
  -6  -1   5  125.32    7.96
  -6  -1   5  127.00    7.35
  -6  -1   6  571.06   24.68
  -6  -1   6  561.06   23.70
  -6  -1   7    8.07    2.92
  -6  -1   8   43.28    4.56
  -6  -1   9   11.64    3.09
  -6  -1  10   54.22    4.89
  -6  -1  11   72.64    5.70
  -6   0 -14  209.83    9.08
  -6   0 -14  206.01    9.06
  -6   0 -14  171.28    8.50
  -6   0 -14  156.68    9.14
  -6   0 -14  213.36    9.29
  -6   0 -13   93.62    5.23
  -6   0 -13   91.15    5.18
  -6   0 -13  101.93    6.01
  -6   0 -13  100.40    5.97
  -6   0 -13   85.49    5.47
  -6   0 -13   80.10    6.01
  -6   0 -13   91.87    6.28
  -6   0 -12  262.60   11.76
  -6   0 -12  253.85   11.73
  -6   0 -12  253.68   12.34
  -6   0 -12  285.10   12.63
  -6   0 -12  232.25   11.89
  -6   0 -12  237.40   12.67
  -6   0 -12  224.87   12.50
  -6   0 -11    0.22    2.49
  -6   0 -11    1.83    2.78
  -6   0 -11   -0.20    2.67
  -6   0 -11    2.01    3.02
  -6   0 -11    2.87    2.82
  -6   0 -10  137.74    8.53
  -6   0 -10  151.79    8.67
  -6   0 -10  157.53    8.83
  -6   0 -10  129.00    9.16
  -6   0 -10  151.99    9.76
  -6   0  -9    2.05    2.73
  -6   0  -9    0.51    2.98
  -6   0  -9    2.02    3.04
  -6   0  -9    5.37    3.54
  -6   0  -9    2.02    3.52
  -6   0  -8   52.32    5.52
  -6   0  -8   62.51    5.45
  -6   0  -8   63.72    5.59
  -6   0  -8   70.31    6.00
  -6   0  -8   78.89    6.19
  -6   0  -8   70.82    6.26
  -6   0  -8   66.21    6.44
  -6   0  -7   -0.56    2.51
  -6   0  -7   -1.51    2.81
  -6   0  -7    7.07    3.71
  -6   0  -7    4.14    3.28
  -6   0  -7   -1.01    2.68
  -6   0  -6  120.69    8.56
  -6   0  -6  136.52    8.73
  -6   0  -6  170.21    9.22
  -6   0  -6  154.57    9.77
  -6   0  -5   31.84    4.23
  -6   0  -5   36.45    4.61
  -6   0  -5   27.26    3.84
  -6   0  -5   29.99    4.05
  -6   0  -4  360.04   16.54
  -6   0  -4  325.89   16.35
  -6   0  -4  353.69   16.65
  -6   0  -4  329.06   15.76
  -6   0  -4  362.69   16.50
  -6   0  -3  897.87   36.53
  -6   0  -3  853.15   36.52
  -6   0  -3  905.28   36.27
  -6   0  -3  892.83   36.45
  -6   0  -2  261.58   12.91
  -6   0  -2  251.39   12.91
  -6   0  -2  268.18   12.93
  -6   0  -2  265.48   12.89
  -6   0  -1  234.61   12.18
  -6   0  -1  243.34   12.37
  -6   0  -1  249.21   12.25
  -6   0  -1  275.62   12.67
  -6   0   0  183.55   10.20
  -6   0   0  217.37   10.66
  -6   0   1   52.97    4.68
  -6   0   1   50.23    4.48
  -6   0   1   56.83    4.88
  -6   0   2  223.76   11.33
  -6   0   2  229.48   11.36
  -6   0   3  194.69   10.19
  -6   0   3  184.04    9.96
  -6   0   3  213.24   10.60
  -6   0   4  103.52    6.48
  -6   0   4  117.13    7.13
  -6   0   5  500.50   22.21
  -6   0   5  572.15   23.17
  -6   0   6   -1.90    1.90
  -6   0   6    2.57    2.58
  -6   0   7  525.40   22.05
  -6   0   7  541.71   23.12
  -6   0   8    0.95    2.39
  -6   0   9   25.44    3.60
  -6   0  10   50.78    4.66
  -6   0  11  413.70   18.63
  -6   1 -15   61.31    3.93
  -6   1 -15   61.39    4.11
  -6   1 -15   73.32    4.23
  -6   1 -14   15.10    2.84
  -6   1 -14   23.27    3.21
  -6   1 -14   13.25    2.19
  -6   1 -14   15.90    2.56
  -6   1 -14   21.65    2.90
  -6   1 -14   23.11    2.92
  -6   1 -14    0.31    1.04
  -6   1 -14   -0.84    1.21
  -6   1 -14   20.71    3.05
  -6   1 -14   16.94    2.60
  -6   1 -13  203.29   10.84
  -6   1 -13  167.53    9.39
  -6   1 -13  194.68   10.85
  -6   1 -13  206.17    9.65
  -6   1 -13  204.76    9.64
  -6   1 -13  217.85   10.47
  -6   1 -13  215.34   10.48
  -6   1 -13  207.91   10.22
  -6   1 -13  167.12    9.90
  -6   1 -12  195.75   10.48
  -6   1 -12  211.83   11.78
  -6   1 -12  210.66   11.69
  -6   1 -12  226.04   10.72
  -6   1 -12  214.90   10.64
  -6   1 -12  222.96   11.36
  -6   1 -12  239.27   11.55
  -6   1 -12  206.50   10.97
  -6   1 -11  155.37    9.14
  -6   1 -11  167.05    8.97
  -6   1 -11  164.19    8.93
  -6   1 -11  140.44    9.28
  -6   1 -11  136.05    8.56
  -6   1 -11  145.51    9.72
  -6   1 -11  149.04    9.86
  -6   1 -10   68.88    5.91
  -6   1 -10   72.33    6.05
  -6   1 -10   79.03    6.12
  -6   1 -10   65.26    6.39
  -6   1 -10   63.78    5.74
  -6   1 -10   75.27    6.81
  -6   1 -10   78.47    7.02
  -6   1  -9   31.37    4.70
  -6   1  -9   39.44    4.20
  -6   1  -9   49.06    5.05
  -6   1  -9   46.93    4.93
  -6   1  -9   51.71    5.15
  -6   1  -9   39.72    5.44
  -6   1  -9   48.37    5.96
  -6   1  -9   58.62    6.04
  -6   1  -9   37.05    4.60
  -6   1  -8   78.97    7.02
  -6   1  -8   65.12    6.49
  -6   1  -8   68.42    5.73
  -6   1  -8   69.46    5.52
  -6   1  -8   58.33    6.02
  -6   1  -8   77.08    6.79
  -6   1  -8   64.09    5.81
  -6   1  -7  120.43    8.83
  -6   1  -7  117.35    7.70
  -6   1  -7  104.71    8.09
  -6   1  -7  134.12    8.13
  -6   1  -7  121.40    8.35
  -6   1  -7  128.42    8.75
  -6   1  -6   74.16    6.33
  -6   1  -6   86.31    6.23
  -6   1  -6   75.75    5.93
  -6   1  -6   80.05    6.32
  -6   1  -6   69.52    6.01
  -6   1  -6   81.36    6.65
  -6   1  -6   75.47    6.70
  -6   1  -5  369.64   16.62
  -6   1  -5  355.65   16.56
  -6   1  -5  367.26   16.66
  -6   1  -5  340.12   16.88
  -6   1  -5  358.98   17.18
  -6   1  -5  312.74   15.57
  -6   1  -4  562.45   24.48
  -6   1  -4  556.16   24.45
  -6   1  -4  621.43   24.93
  -6   1  -4  570.62   25.11
  -6   1  -4  555.44   25.05
  -6   1  -4  551.06   24.08
  -6   1  -3  228.72   11.99
  -6   1  -3  240.05   11.51
  -6   1  -3  227.52   11.55
  -6   1  -3  214.04   11.39
  -6   1  -2  649.70   26.30
  -6   1  -2  591.73   26.57
  -6   1  -1  224.65   10.94
  -6   1  -1  204.19   10.76
  -6   1  -1  204.23   11.01
  -6   1   0   98.73    6.20
  -6   1   0   81.97    5.91
  -6   1   0   83.19    6.07
  -6   1   1  172.93    9.07
  -6   1   1  155.50    8.80
  -6   1   1  167.03    9.19
  -6   1   2   26.89    3.47
  -6   1   2   25.53    3.25
  -6   1   3   17.63    3.11
  -6   1   3   14.06    2.66
  -6   1   4  330.48   15.11
  -6   1   4  322.93   14.64
  -6   1   5    2.99    2.58
  -6   1   5    1.03    1.95
  -6   1   6 1648.94   63.75
  -6   1   6 1616.13   62.91
  -6   1   7  215.41   10.75
  -6   1   7  201.39    9.80
  -6   1   8  885.19   34.96
  -6   1   8  832.44   33.75
  -6   1   9  219.71   11.24
  -6   1  10  102.71    6.69
  -6   1  11   18.23    3.01
  -6   2 -16   41.07    2.76
  -6   2 -16   37.13    2.70
  -6   2 -16   37.51    2.70
  -6   2 -15   19.02    2.71
  -6   2 -15   22.70    2.76
  -6   2 -15   14.73    2.77
  -6   2 -15   14.90    2.42
  -6   2 -15   15.25    2.45
  -6   2 -15   11.40    2.66
  -6   2 -14   65.57    4.92
  -6   2 -14   62.92    4.87
  -6   2 -14   51.43    4.55
  -6   2 -14   52.97    5.07
  -6   2 -14   58.33    4.15
  -6   2 -14   51.37    4.02
  -6   2 -14   58.95    4.73
  -6   2 -14   53.40    4.97
  -6   2 -13  224.29   12.14
  -6   2 -13  227.02   11.77
  -6   2 -13  231.92   11.80
  -6   2 -13  214.34   11.41
  -6   2 -13  234.05   11.16
  -6   2 -13  238.75   11.20
  -6   2 -13  233.49   12.05
  -6   2 -13  221.89   11.66
  -6   2 -12  148.44    9.17
  -6   2 -12  163.01    8.98
  -6   2 -12  157.33    8.92
  -6   2 -12  170.56    9.73
  -6   2 -12  176.20    9.74
  -6   2 -12  160.66    9.50
  -6   2 -12  136.02    9.63
  -6   2 -11  236.03   13.12
  -6   2 -11  252.95   14.23
  -6   2 -11  288.44   13.89
  -6   2 -11  275.79   13.70
  -6   2 -11  264.59   13.06
  -6   2 -11  248.45   12.95
  -6   2 -11  247.19   13.38
  -6   2 -11  256.18   14.13
  -6   2 -10  107.73    8.39
  -6   2 -10  103.83    7.53
  -6   2 -10  106.94    7.67
  -6   2 -10  110.15    7.76
  -6   2 -10  112.70    7.53
  -6   2 -10  109.22    7.47
  -6   2 -10   94.59    8.10
  -6   2 -10  109.79    7.67
  -6   2 -10   84.50    7.60
  -6   2  -9  114.03    8.82
  -6   2  -9  119.74    9.22
  -6   2  -9  130.51    8.41
  -6   2  -9  134.17    8.52
  -6   2  -9  130.92    8.54
  -6   2  -9  136.30    9.48
  -6   2  -9  132.62    8.71
  -6   2  -8  202.73   12.14
  -6   2  -8  211.04   11.37
  -6   2  -8  181.26   11.47
  -6   2  -8  202.77   10.57
  -6   2  -8  181.38   10.92
  -6   2  -8  212.88   12.24
  -6   2  -7   19.15    3.18
  -6   2  -7   18.55    3.93
  -6   2  -7   19.99    3.68
  -6   2  -7   17.49    3.55
  -6   2  -7   24.60    4.82
  -6   2  -6  180.98   10.92
  -6   2  -6  185.39   10.08
  -6   2  -6  174.35   10.14
  -6   2  -6  186.71   10.31
  -6   2  -6  180.56   10.26
  -6   2  -6  186.71   10.28
  -6   2  -6  200.19   11.39
  -6   2  -5  113.32    7.91
  -6   2  -5  103.42    6.96
  -6   2  -5   98.97    6.90
  -6   2  -5   93.32    7.26
  -6   2  -5  110.11    6.96
  -6   2  -5  103.63    6.91
  -6   2  -5   99.60    6.40
  -6   2  -4  185.42   10.44
  -6   2  -4  180.52    9.66
  -6   2  -4  170.17    9.55
  -6   2  -4  182.46    9.70
  -6   2  -4  170.40    9.37
  -6   2  -3  905.43   34.76
  -6   2  -3  871.32   35.37
  -6   2  -2   11.12    2.92
  -6   2  -2    4.94    2.45
  -6   2  -1  512.39   22.45
  -6   2  -1  507.58   21.95
  -6   2   0  165.93    9.21
  -6   2   0  161.89    8.71
  -6   2   0  153.88    8.67
  -6   2   1  144.29    7.97
  -6   2   1  143.53    8.39
  -6   2   1  150.29    8.34
  -6   2   2   60.88    4.63
  -6   2   3  203.56    9.90
  -6   2   3  194.30   10.20
  -6   2   4   56.42    4.48
  -6   2   4   71.24    5.25
  -6   2   5  756.95   30.36
  -6   2   5  745.49   30.99
  -6   2   6   86.66    5.42
  -6   2   6   93.89    6.15
  -6   2   7 1858.52   70.48
  -6   2   7 1801.01   71.27
  -6   2   8  128.15    6.82
  -6   2   8  126.03    7.57
  -6   2   9  675.54   28.22
  -6   2  10    1.72    2.22
  -6   3 -16   17.50    2.35
  -6   3 -16   19.45    2.36
  -6   3 -16   17.16    2.36
  -6   3 -16   15.20    2.24
  -6   3 -16   15.04    2.59
  -6   3 -15   37.01    3.73
  -6   3 -15   37.89    3.74
  -6   3 -15   40.45    3.82
  -6   3 -15   35.51    4.04
  -6   3 -15   43.17    3.86
  -6   3 -15   33.38    3.69
  -6   3 -15   29.90    3.52
  -6   3 -14   26.51    3.12
  -6   3 -14   18.30    4.05
  -6   3 -14   24.52    3.56
  -6   3 -14   20.51    3.45
  -6   3 -14   18.25    2.87
  -6   3 -14   23.45    3.14
  -6   3 -14   23.80    3.55
  -6   3 -14   18.17    3.63
  -6   3 -14   17.86    3.49
  -6   3 -14   23.22    3.58
  -6   3 -13   23.38    4.09
  -6   3 -13   18.96    3.97
  -6   3 -13   24.61    4.09
  -6   3 -13   19.08    4.46
  -6   3 -13   27.80    4.16
  -6   3 -13   26.39    4.00
  -6   3 -13   21.95    3.49
  -6   3 -13   20.78    3.54
  -6   3 -13   33.55    4.35
  -6   3 -13   23.46    4.06
  -6   3 -12  430.16   20.62
  -6   3 -12  414.41   19.99
  -6   3 -12  446.10   20.60
  -6   3 -12  447.47   20.23
  -6   3 -12  457.55   20.34
  -6   3 -12  421.19   20.77
  -6   3 -12  430.91   19.44
  -6   3 -12  437.20   19.49
  -6   3 -12  461.17   20.53
  -6   3 -12  404.03   19.94
  -6   3 -11   44.75    5.54
  -6   3 -11   38.57    5.42
  -6   3 -11   47.43    5.49
  -6   3 -11   40.41    5.86
  -6   3 -11   53.35    5.60
  -6   3 -11   54.61    5.64
  -6   3 -11   46.32    5.03
  -6   3 -11   44.01    5.00
  -6   3 -11   49.78    5.70
  -6   3 -11   54.14    5.53
  -6   3 -10  613.44   26.85
  -6   3 -10  574.86   26.22
  -6   3 -10  622.66   27.15
  -6   3 -10  621.10   26.41
  -6   3 -10  608.43   26.35
  -6   3 -10  489.68   26.32
  -6   3 -10  619.64   25.94
  -6   3 -10  583.42   25.72
  -6   3 -10  583.32   26.21
  -6   3 -10  585.54   27.10
  -6   3  -9   53.59    5.93
  -6   3  -9   56.74    6.01
  -6   3  -9   54.59    6.22
  -6   3  -9   39.16    5.37
  -6   3  -9   58.45    5.74
  -6   3  -9   60.33    5.84
  -6   3  -9   70.12    6.13
  -6   3  -9   59.35    6.65
  -6   3  -8  755.11   32.20
  -6   3  -8  786.78   32.19
  -6   3  -8  806.97   32.32
  -6   3  -8  703.84   30.87
  -6   3  -8  706.41   32.62
  -6   3  -8  766.71   32.17
  -6   3  -8  741.00   33.04
  -6   3  -7  185.05   11.10
  -6   3  -7  209.27   11.20
  -6   3  -7  201.53   11.16
  -6   3  -7  196.92   10.42
  -6   3  -7  188.94   11.58
  -6   3  -7  203.32   11.02
  -6   3  -7  199.56   10.97
  -6   3  -7  203.28   11.17
  -6   3  -7  201.07   12.13
  -6   3  -6  301.03   15.00
  -6   3  -6  301.55   14.81
  -6   3  -6  303.57   14.79
  -6   3  -6  292.88   15.49
  -6   3  -6  332.59   14.65
  -6   3  -6  298.95   14.72
  -6   3  -6  308.50   14.77
  -6   3  -6  285.26   14.69
  -6   3  -6  300.76   15.80
  -6   3  -5   49.55    4.66
  -6   3  -5   51.47    4.71
  -6   3  -5   49.94    5.25
  -6   3  -5   56.91    4.66
  -6   3  -5   52.76    5.60
  -6   3  -5   53.40    4.99
  -6   3  -5   51.34    4.79
  -6   3  -5   50.30    4.85
  -6   3  -4  346.37   15.35
  -6   3  -4  299.39   15.94
  -6   3  -4  340.03   15.37
  -6   3  -3    6.65    2.51
  -6   3  -3    9.13    2.64
  -6   3  -3    6.20    2.55
  -6   3  -2  682.99   30.08
  -6   3  -2  758.77   30.14
  -6   3  -2  754.80   30.99
  -6   3  -1  567.86   25.01
  -6   3  -1  622.60   25.80
  -6   3   0 1081.00   45.67
  -6   3   0 1195.72   45.64
  -6   3   0 1179.48   46.37
  -6   3   1  168.47    8.90
  -6   3   1  174.76    9.59
  -6   3   2  156.36    8.28
  -6   3   3  111.60    7.27
  -6   3   3  129.28    7.00
  -6   3   4  131.73    8.01
  -6   3   4  143.63    7.60
  -6   3   5   86.39    6.25
  -6   3   5   99.10    5.89
  -6   3   6  833.64   35.99
  -6   3   6  934.39   35.60
  -6   3   7   81.00    5.76
  -6   3   7   74.91    5.05
  -6   3   8  357.87   16.39
  -6   3   9  891.05   36.24
  -6   3  12   66.40    5.57
  -6   4 -16   23.74    2.77
  -6   4 -16   24.12    2.65
  -6   4 -16   21.98    2.66
  -6   4 -16   19.89    2.58
  -6   4 -16   18.98    3.03
  -6   4 -15   15.75    2.91
  -6   4 -15   16.57    2.96
  -6   4 -15   10.82    2.56
  -6   4 -15   18.82    3.29
  -6   4 -15   12.40    2.63
  -6   4 -15   14.67    2.88
  -6   4 -15   14.26    3.35
  -6   4 -14  108.39    7.03
  -6   4 -14  110.75    7.06
  -6   4 -14  106.04    7.14
  -6   4 -14   92.95    6.69
  -6   4 -14  103.85    6.97
  -6   4 -14   95.61    6.18
  -6   4 -14  109.08    7.10
  -6   4 -14   99.40    6.32
  -6   4 -14  117.98    7.90
  -6   4 -13   90.50    6.45
  -6   4 -13   92.22    7.59
  -6   4 -13   93.31    6.84
  -6   4 -13   98.63    7.00
  -6   4 -13   83.37    6.68
  -6   4 -13   93.62    7.14
  -6   4 -13   81.41    6.56
  -6   4 -13   96.10    6.39
  -6   4 -13   80.57    6.13
  -6   4 -13   93.01    6.94
  -6   4 -13   89.03    6.87
  -6   4 -12  197.39   12.12
  -6   4 -12  215.27   11.56
  -6   4 -12  215.15   11.56
  -6   4 -12  186.91   11.34
  -6   4 -12  203.68   11.57
  -6   4 -12  183.81   11.13
  -6   4 -12  197.70   10.78
  -6   4 -12  190.15   10.69
  -6   4 -12  208.08   11.61
  -6   4 -12  199.29   11.39
  -6   4 -11  430.00   21.27
  -6   4 -11  436.10   20.37
  -6   4 -11  428.84   20.27
  -6   4 -11  434.94   20.47
  -6   4 -11  422.94   20.30
  -6   4 -11  419.53   20.51
  -6   4 -11  442.52   19.86
  -6   4 -11  423.40   19.78
  -6   4 -11  454.07   20.72
  -6   4 -11  419.37   20.34
  -6   4 -10   86.15    7.91
  -6   4 -10   89.25    7.15
  -6   4 -10   91.67    7.23
  -6   4 -10   82.03    7.33
  -6   4 -10   94.20    7.62
  -6   4 -10   81.36    7.12
  -6   4 -10   89.61    6.84
  -6   4 -10   98.31    7.09
  -6   4 -10   89.54    7.50
  -6   4 -10   80.45    6.99
  -6   4  -9  757.10   33.40
  -6   4  -9  779.46   33.15
  -6   4  -9  739.54   33.12
  -6   4  -9  769.60   32.99
  -6   4  -9  811.92   33.21
  -6   4  -9  775.78   34.07
  -6   4  -9  786.19   33.37
  -6   4  -9  736.15   32.91
  -6   4  -8   50.98    5.89
  -6   4  -8   55.29    6.48
  -6   4  -8   63.36    5.86
  -6   4  -8   57.62    5.66
  -6   4  -8   52.21    4.45
  -6   4  -8   58.47    5.97
  -6   4  -8   62.65    5.88
  -6   4  -7  714.37   32.10
  -6   4  -7  699.36   31.01
  -6   4  -7  744.76   30.85
  -6   4  -7  738.21   30.90
  -6   4  -7  729.88   30.13
  -6   4  -7  732.27   31.04
  -6   4  -7  726.79   31.02
  -6   4  -7  761.14   31.49
  -6   4  -7  690.62   31.17
  -6   4  -6   -2.28    2.87
  -6   4  -6    4.72    2.93
  -6   4  -6   -0.29    3.11
  -6   4  -6   -1.40    3.80
  -6   4  -6   -0.27    2.55
  -6   4  -6    0.80    2.58
  -6   4  -6   -1.77    2.39
  -6   4  -6   -1.51    2.98
  -6   4  -6    1.23    1.70
  -6   4  -6    2.47    1.76
  -6   4  -6   -0.55    2.52
  -6   4  -5   39.56    4.74
  -6   4  -5   36.80    5.16
  -6   4  -5   41.90    4.39
  -6   4  -5   39.38    4.31
  -6   4  -5   41.89    4.40
  -6   4  -5   45.42    4.54
  -6   4  -5   48.18    4.26
  -6   4  -5   49.43    3.98
  -6   4  -5   43.41    3.93
  -6   4  -5   36.11    4.24
  -6   4  -4    9.48    2.60
  -6   4  -4   11.01    3.72
  -6   4  -4   10.57    2.72
  -6   4  -4    9.94    2.56
  -6   4  -3  264.02   12.65
  -6   4  -2   14.94    2.91
  -6   4  -1  808.58   33.20
  -6   4   0  260.26   12.74
  -6   4   1 1486.40   58.03
  -6   4   2   18.14    2.91
  -6   4   2   17.45    3.36
  -6   4   3  696.68   28.88
  -6   4   3  713.94   29.55
  -6   4   4   91.98    5.97
  -6   4   4   97.13    6.60
  -6   4   5  177.15    9.22
  -6   4   5  180.74    9.78
  -6   4   6   44.51    4.46
  -6   4   9  360.48   16.53
  -6   4   9  387.65   16.71
  -6   4  10  656.08   29.15
  -6   4  10  699.85   28.26
  -6   4  10  697.58   28.25
  -6   4  11  294.26   14.56
  -6   4  12  191.22   10.54
  -6   4  16   63.60    5.78
  -6   4  16   68.99    5.79
  -6   4  17   58.65    5.04
  -6   4  17   64.40    5.19
  -6   5 -16  277.03   12.17
  -6   5 -16  270.12   12.06
  -6   5 -15   17.59    3.13
  -6   5 -15   20.60    3.13
  -6   5 -15   19.13    3.07
  -6   5 -15   21.89    3.57
  -6   5 -14   40.07    3.79
  -6   5 -14   38.60    3.71
  -6   5 -14   52.35    4.79
  -6   5 -14   45.62    4.48
  -6   5 -14   55.92    4.68
  -6   5 -14   54.25    4.59
  -6   5 -13   64.96    5.86
  -6   5 -13   71.74    5.89
  -6   5 -13   67.88    5.64
  -6   5 -13   69.42    6.05
  -6   5 -13   61.06    5.19
  -6   5 -13   56.85    5.22
  -6   5 -13   49.27    5.67
  -6   5 -12   79.91    6.24
  -6   5 -12   65.04    6.24
  -6   5 -12   95.53    7.45
  -6   5 -12   93.72    7.02
  -6   5 -12   90.33    7.01
  -6   5 -12   84.00    6.72
  -6   5 -12   77.07    6.24
  -6   5 -12   73.72    6.14
  -6   5 -12   92.20    7.16
  -6   5 -12   75.07    5.64
  -6   5 -12   91.82    7.05
  -6   5 -11   19.49    4.07
  -6   5 -11   25.20    4.58
  -6   5 -11   18.89    3.85
  -6   5 -11   22.84    4.58
  -6   5 -11   19.05    3.72
  -6   5 -11   22.25    4.28
  -6   5 -11   24.64    4.54
  -6   5 -11   19.20    4.08
  -6   5 -11   21.04    4.36
  -6   5 -11   22.98    4.59
  -6   5 -10  521.82   24.73
  -6   5 -10  581.58   25.84
  -6   5 -10  559.15   25.39
  -6   5 -10  603.59   25.74
  -6   5 -10  596.57   25.69
  -6   5 -10  592.69   25.81
  -6   5 -10  595.56   25.89
  -6   5  -9    3.39    2.97
  -6   5  -9   -2.91    3.16
  -6   5  -9    0.34    3.89
  -6   5  -9    2.23    3.19
  -6   5  -9   -0.64    3.26
  -6   5  -9   -2.23    2.88
  -6   5  -9    1.66    3.18
  -6   5  -9    1.33    3.38
  -6   5  -8  677.91   29.27
  -6   5  -8  645.73   29.34
  -6   5  -8  634.37   28.50
  -6   5  -8  656.78   29.05
  -6   5  -8  694.83   29.28
  -6   5  -8  601.26   29.32
  -6   5  -8  688.70   28.85
  -6   5  -8  689.40   28.87
  -6   5  -8  668.69   29.30
  -6   5  -8  705.71   29.58
  -6   5  -7  101.86    7.95
  -6   5  -7  101.80    7.24
  -6   5  -7  107.27    7.60
  -6   5  -7   95.22    7.34
  -6   5  -7  100.38    7.90
  -6   5  -7  100.71    6.50
  -6   5  -7  120.80    7.65
  -6   5  -7  108.35    7.44
  -6   5  -7  104.86    7.75
  -6   5  -7   92.58    7.44
  -6   5  -6  850.18   36.26
  -6   5  -6  850.99   35.82
  -6   5  -6  829.67   35.70
  -6   5  -6  902.95   35.41
  -6   5  -6  836.46   36.65
  -6   5  -6  835.82   36.47
  -6   5  -6  844.69   36.01
  -6   5  -6  847.30   36.05
  -6   5  -6  903.67   36.53
  -6   5  -6  892.91   35.02
  -6   5  -6  894.34   35.02
  -6   5  -5    5.28    2.96
  -6   5  -5   10.15    3.09
  -6   5  -5    1.21    2.83
  -6   5  -5    6.64    2.38
  -6   5  -5    6.70    3.04
  -6   5  -5    8.25    3.43
  -6   5  -5    2.09    2.75
  -6   5  -5    3.12    2.76
  -6   5  -5    6.58    2.94
  -6   5  -5    2.65    2.11
  -6   5  -5    3.47    2.24
  -6   5  -4   53.89    5.05
  -6   5  -4   48.30    5.35
  -6   5  -4   54.54    4.90
  -6   5  -4   57.00    5.05
  -6   5  -4   57.21    5.10
  -6   5  -4   57.27    5.51
  -6   5  -4   59.29    4.80
  -6   5  -4   51.18    4.79
  -6   5  -4   54.45    4.89
  -6   5  -4   52.24    4.51
  -6   5  -4   63.03    4.86
  -6   5  -3   60.82    4.97
  -6   5  -3   61.91    4.96
  -6   5  -3   74.32    5.27
  -6   5  -3   61.93    5.60
  -6   5  -2  522.41   22.06
  -6   5  -2  523.01   22.02
  -6   5  -2  493.45   21.87
  -6   5  -2  495.51   22.64
  -6   5  -1  258.30   12.07
  -6   5  -1  251.00   12.02
  -6   5  -1  225.13   12.31
  -6   5  -1  226.92   11.67
  -6   5   0  495.65   21.09
  -6   5   0  486.70   21.02
  -6   5   0  465.09   21.47
  -6   5   1  468.38   20.99
  -6   5   2  543.05   22.64
  -6   5   2  542.15   22.64
  -6   5   2  490.23   22.27
  -6   5   3  496.01   21.71
  -6   5   3  511.81   21.79
  -6   5   4  279.59   13.43
  -6   5   4  285.38   13.51
  -6   5   5  383.19   17.51
  -6   5   5  401.29   17.63
  -6   5   6   78.58    5.70
  -6   5   6   87.68    5.95
  -6   5   7   14.02    2.93
  -6   5   7   13.43    3.04
  -6   5   8   16.64    3.05
  -6   5   8   17.53    3.14
  -6   5   8   15.35    3.51
  -6   5   9 1064.47   42.14
  -6   5   9 1080.49   42.18
  -6   5   9 1004.74   42.92
  -6   5  10  191.67   10.84
  -6   5  11   40.02    4.67
  -6   5  12   12.36    3.16
  -6   5  14   23.19    4.38
  -6   5  14   21.79    4.19
  -6   5  15   70.84    6.15
  -6   5  15   69.32    6.07
  -6   5  16    1.51    2.80
  -6   5  16    9.89    3.00
  -6   5  17  142.13    8.14
  -6   5  17  141.31    8.11
  -6   5  20    3.17    1.83
  -6   6 -16    9.23    2.34
  -6   6 -16    8.93    1.93
  -6   6 -16   11.50    2.21
  -6   6 -15  259.82    7.52
  -6   6 -15  255.44    7.97
  -6   6 -15  244.15    7.24
  -6   6 -14   38.75    4.32
  -6   6 -14   36.58    4.24
  -6   6 -14   44.60    4.03
  -6   6 -14   38.11    4.41
  -6   6 -14   32.63    4.66
  -6   6 -13  125.29    7.96
  -6   6 -13  109.00    7.65
  -6   6 -13  126.61    8.56
  -6   6 -13  120.66    7.63
  -6   6 -13  117.73    8.06
  -6   6 -13  110.55    7.84
  -6   6 -12  211.56   11.58
  -6   6 -12  195.17   11.31
  -6   6 -12  219.96   11.38
  -6   6 -12  206.60   11.99
  -6   6 -12  221.17   11.75
  -6   6 -12  171.53   10.26
  -6   6 -12  209.14   10.46
  -6   6 -12  210.39   11.57
  -6   6 -12  206.26   11.58
  -6   6 -12  167.41   10.01
  -6   6 -11   31.29    4.43
  -6   6 -11   28.18    4.80
  -6   6 -11   31.03    5.35
  -6   6 -11   24.20    4.53
  -6   6 -11   26.20    4.65
  -6   6 -11   28.00    4.74
  -6   6 -11   34.79    4.66
  -6   6 -11   26.48    4.53
  -6   6 -11   28.41    4.01
  -6   6 -11   41.03    5.53
  -6   6 -10   17.85    4.33
  -6   6 -10   19.65    5.33
  -6   6 -10   17.14    4.16
  -6   6 -10   20.59    4.23
  -6   6 -10   14.22    4.47
  -6   6 -10   12.22    3.08
  -6   6 -10   16.41    4.10
  -6   6 -10   20.71    4.64
  -6   6  -9  313.69   16.65
  -6   6  -9  269.95   14.87
  -6   6  -9  331.37   16.31
  -6   6  -9  292.92   15.58
  -6   6  -9  314.42   15.81
  -6   6  -9  263.57   15.55
  -6   6  -9  334.34   16.15
  -6   6  -9  317.87   15.97
  -6   6  -8    1.34    3.42
  -6   6  -8    2.54    3.50
  -6   6  -8    2.26    3.93
  -6   6  -8    0.77    4.14
  -6   6  -8    7.11    3.67
  -6   6  -8    1.61    3.19
  -6   6  -8    0.35    2.58
  -6   6  -8    1.71    3.25
  -6   6  -8    4.84    3.09
  -6   6  -8   -1.72    4.26
  -6   6  -8    2.36    3.59
  -6   6  -7  293.04   15.54
  -6   6  -7  273.42   14.90
  -6   6  -7  286.19   14.66
  -6   6  -7  286.43   14.68
  -6   6  -7  248.21   14.45
  -6   6  -7  276.76   14.26
  -6   6  -7  264.84   14.13
  -6   6  -7  299.66   15.01
  -6   6  -7  299.82   15.08
  -6   6  -6  197.16   11.99
  -6   6  -6  209.63   11.80
  -6   6  -6  222.08   11.86
  -6   6  -6  214.60   12.30
  -6   6  -6  232.74   13.18
  -6   6  -6  205.84   12.43
  -6   6  -6  212.46   11.98
  -6   6  -6  227.15   12.23
  -6   6  -6  241.20   11.31
  -6   6  -6  222.74   11.11
  -6   6  -6  227.63   12.40
  -6   6  -5  535.10   23.64
  -6   6  -5  521.19   22.56
  -6   6  -5  551.46   24.66
  -6   6  -5  556.82   22.87
  -6   6  -5  533.56   22.73
  -6   6  -5  514.70   23.42
  -6   6  -5  537.40   23.54
  -6   6  -5  504.42   23.68
  -6   6  -5  488.50   22.91
  -6   6  -5  491.93   22.97
  -6   6  -5  546.41   23.81
  -6   6  -5  511.42   23.83
  -6   6  -4   14.68    3.46
  -6   6  -4    5.69    2.95
  -6   6  -4    5.12    2.52
  -6   6  -4    7.92    2.69
  -6   6  -4   15.54    4.20
  -6   6  -4    9.08    3.08
  -6   6  -4    9.40    3.11
  -6   6  -4    9.11    2.79
  -6   6  -4    5.51    2.94
  -6   6  -4   11.70    3.38
  -6   6  -4    7.75    2.81
  -6   6  -3  689.93   28.22
  -6   6  -3  659.10   29.34
  -6   6  -3  639.06   28.53
  -6   6  -3  629.66   28.30
  -6   6  -3  625.84   28.20
  -6   6  -3  600.11   27.89
  -6   6  -3  645.62   28.05
  -6   6  -3  720.78   29.15
  -6   6  -3  636.16   28.38
  -6   6  -3  774.31   28.65
  -6   6  -3  782.29   28.69
  -6   6  -2    5.03    3.59
  -6   6  -2    2.26    2.55
  -6   6  -2    4.76    2.76
  -6   6  -2    2.14    2.51
  -6   6  -1  339.41   15.61
  -6   6  -1  352.55   15.68
  -6   6   0  332.99   15.99
  -6   6   1  363.83   17.19
  -6   6   2  118.86    7.91
  -6   6   2  126.52    7.96
  -6   6   2  144.25    8.15
  -6   6   3  224.19   11.67
  -6   6   3  232.89   11.81
  -6   6   4  507.94   21.97
  -6   6   4  490.46   21.84
  -6   6   5   90.02    6.56
  -6   6   5  108.41    6.85
  -6   6   5   92.85    6.82
  -6   6   6   57.10    5.04
  -6   6   6   58.43    5.01
  -6   6   6   43.57    4.51
  -6   6   6   53.11    5.36
  -6   6   7   22.62    3.62
  -6   6   7   25.66    3.64
  -6   6   7   16.45    3.30
  -6   6   7   21.64    3.74
  -6   6   8  118.61    7.29
  -6   6   8  121.01    7.36
  -6   6   8  105.50    7.04
  -6   6   8  113.92    8.02
  -6   6   9   78.21    5.75
  -6   6   9   89.49    6.05
  -6   6   9   79.34    6.53
  -6   6  10  701.23   30.22
  -6   6  11    1.62    3.58
  -6   6  11    2.25    2.94
  -6   6  11   -3.59    3.92
  -6   6  12  145.89    9.55
  -6   6  12  126.80    8.52
  -6   6  12  161.11    9.77
  -6   6  13    3.48    3.58
  -6   6  13    5.41    3.60
  -6   6  14  120.72    8.52
  -6   6  14  122.91    8.39
  -6   6  15   -2.15    3.18
  -6   6  15    0.81    2.85
  -6   6  16   32.47    4.00
  -6   6  16   33.04    4.00
  -6   6  17   38.38    3.79
  -6   6  17   37.63    3.70
  -6   6  19   42.98    3.78
  -6   6  20  111.08    5.38
  -6   7 -15   -0.87    2.22
  -6   7 -15   -0.31    1.30
  -6   7 -15    1.07    2.00
  -6   7 -15    0.15    2.11
  -6   7 -14  121.76    7.62
  -6   7 -14  125.91    7.19
  -6   7 -14  139.00    7.79
  -6   7 -14  133.05    7.64
  -6   7 -14  127.19    7.57
  -6   7 -13    3.09    2.99
  -6   7 -13    1.42    2.89
  -6   7 -13    3.51    3.29
  -6   7 -13   -1.90    2.79
  -6   7 -13   -1.23    2.94
  -6   7 -13   -1.79    1.85
  -6   7 -12  107.54    7.75
  -6   7 -12  114.54    7.79
  -6   7 -12   99.19    7.03
  -6   7 -12  117.06    7.06
  -6   7 -12  119.49    8.08
  -6   7 -12  103.62    7.92
  -6   7 -12  119.83    7.90
  -6   7 -12  110.46    7.89
  -6   7 -11    6.03    3.52
  -6   7 -11    9.29    3.61
  -6   7 -11    4.22    3.78
  -6   7 -11    7.67    3.81
  -6   7 -11    7.40    3.70
  -6   7 -11    7.48    3.38
  -6   7 -11    7.31    3.62
  -6   7 -11    8.42    3.90
  -6   7 -10  160.97   10.29
  -6   7 -10  154.62    9.95
  -6   7 -10  161.46    9.82
  -6   7 -10  147.87    9.30
  -6   7 -10  147.62    9.76
  -6   7 -10  138.53    9.51
  -6   7 -10  131.57    9.49
  -6   7  -9    8.28    2.88
  -6   7  -9    2.17    4.12
  -6   7  -9   11.54    4.12
  -6   7  -9    8.53    3.98
  -6   7  -9   14.14    4.23
  -6   7  -9    8.17    3.91
  -6   7  -9    7.49    4.06
  -6   7  -9   11.34    4.04
  -6   7  -8  107.34    8.04
  -6   7  -8  105.11    7.92
  -6   7  -8  123.68    8.65
  -6   7  -8  109.26    8.18
  -6   7  -8  115.68    8.23
  -6   7  -8  111.81    8.35
  -6   7  -8   98.70    8.44
  -6   7  -7   26.36    4.98
  -6   7  -7   21.22    5.20
  -6   7  -7   26.61    4.57
  -6   7  -7   30.39    4.74
  -6   7  -7   19.70    3.65
  -6   7  -7   28.02    4.84
  -6   7  -7   32.41    5.18
  -6   7  -6  607.57   27.57
  -6   7  -6  620.05   26.97
  -6   7  -6  589.05   25.46
  -6   7  -6  601.89   26.82
  -6   7  -6  623.88   26.94
  -6   7  -6  598.86   25.73
  -6   7  -6  585.46   25.69
  -6   7  -6  536.03   26.25
  -6   7  -6  652.50   27.30
  -6   7  -6  625.88   27.20
  -6   7  -5  118.14    9.20
  -6   7  -5  135.34    8.95
  -6   7  -5  128.50    7.95
  -6   7  -5  133.19    8.85
  -6   7  -5  123.51    8.57
  -6   7  -5  138.73    8.28
  -6   7  -5  144.24    8.34
  -6   7  -5  112.96    8.14
  -6   7  -5  130.74    8.88
  -6   7  -5  126.18    8.91
  -6   7  -4  278.34   15.34
  -6   7  -4  282.27   14.87
  -6   7  -4  292.93   14.25
  -6   7  -4  292.57   14.84
  -6   7  -4  288.22   14.78
  -6   7  -4  315.20   14.58
  -6   7  -4  307.44   14.51
  -6   7  -4  262.87   14.37
  -6   7  -4  286.98   14.84
  -6   7  -4  282.31   15.01
  -6   7  -3   29.75    4.70
  -6   7  -3   31.12    3.88
  -6   7  -3   31.01    4.22
  -6   7  -3   32.08    4.21
  -6   7  -3   31.20    3.88
  -6   7  -3   33.37    4.67
  -6   7  -3   32.57    5.06
  -6   7  -3   25.03    4.10
  -6   7  -3   28.04    4.25
  -6   7  -3   28.46    4.03
  -6   7  -3   34.62    4.60
  -6   7  -2  180.50   11.08
  -6   7  -2  184.58   10.21
  -6   7  -2  181.02   10.38
  -6   7  -2  201.76   10.57
  -6   7  -2  171.22   10.30
  -6   7  -2  165.88   10.25
  -6   7  -2  212.78   10.75
  -6   7  -2  218.54   10.89
  -6   7  -2  189.62   10.48
  -6   7  -2  175.25   10.44
  -6   7  -2  164.19   10.53
  -6   7  -1    6.63    3.31
  -6   7  -1   11.06    2.86
  -6   7  -1   10.83    3.34
  -6   7  -1   10.55    3.14
  -6   7  -1    9.81    3.76
  -6   7  -1   10.83    3.28
  -6   7  -1    3.68    2.84
  -6   7  -1   12.39    3.24
  -6   7  -1    5.65    2.95
  -6   7  -1    8.96    3.15
  -6   7  -1    6.63    3.06
  -6   7   0  298.59   14.02
  -6   7   0  266.04   13.84
  -6   7   0  291.43   13.79
  -6   7   0  247.11   13.29
  -6   7   0  259.68   13.42
  -6   7   0  264.85   13.15
  -6   7   0  268.39   13.48
  -6   7   1  218.16   11.59
  -6   7   1  201.28   11.20
  -6   7   1  205.12   11.25
  -6   7   1  218.63   11.69
  -6   7   1  232.89   11.88
  -6   7   1  215.21   11.45
  -6   7   1  202.32   11.57
  -6   7   1  243.04   12.07
  -6   7   2  222.61   11.62
  -6   7   2  223.21   12.27
  -6   7   2  206.95   11.42
  -6   7   2  250.70   12.33
  -6   7   2  256.80   12.40
  -6   7   2  220.42   11.81
  -6   7   2  238.97   12.04
  -6   7   2  211.02   11.97
  -6   7   2  215.82   11.86
  -6   7   3  901.54   37.97
  -6   7   3  929.85   37.94
  -6   7   3 1005.66   38.44
  -6   7   3  994.49   38.41
  -6   7   3  850.44   37.36
  -6   7   3  951.88   38.22
  -6   7   3  903.92   37.92
  -6   7   3  876.10   38.02
  -6   7   4  133.94    8.66
  -6   7   4  143.65    8.74
  -6   7   4  140.50    8.73
  -6   7   4  140.16    8.64
  -6   7   4  142.52    8.72
  -6   7   4  145.10    8.85
  -6   7   5  222.35   12.52
  -6   7   5  214.34   12.29
  -6   7   5  253.50   12.64
  -6   7   5  265.20   12.78
  -6   7   5  250.52   13.11
  -6   7   5  231.92   12.35
  -6   7   5  244.47   12.84
  -6   7   6   96.10    7.27
  -6   7   6   95.66    7.39
  -6   7   6   96.92    7.27
  -6   7   6   95.71    6.88
  -6   7   6   94.09    6.88
  -6   7   6   89.96    6.72
  -6   7   7   22.27    3.70
  -6   7   7   22.27    3.59
  -6   7   7   18.28    3.92
  -6   7   7   21.83    3.78
  -6   7   8  138.09    8.32
  -6   7   8  135.73    8.29
  -6   7   8  137.94    9.11
  -6   7   8  121.11    7.96
  -6   7   9  356.64   17.64
  -6   7   9  350.65   17.44
  -6   7   9  357.80   17.74
  -6   7  10    8.72    3.69
  -6   7  10   13.19    3.51
  -6   7  10    9.65    4.02
  -6   7  11   67.08    6.51
  -6   7  11   74.02    6.29
  -6   7  11   67.20    6.51
  -6   7  12   14.62    4.02
  -6   7  12   11.45    3.19
  -6   7  12   18.35    4.33
  -6   7  13  307.07   15.82
  -6   7  13  322.78   16.05
  -6   7  14    4.42    3.31
  -6   7  14    4.47    3.25
  -6   7  15  406.61   18.47
  -6   7  15  401.13   18.48
  -6   7  16   63.52    5.04
  -6   7  16   61.16    4.92
  -6   7  17   42.14    3.66
  -6   7  17   49.28    3.78
  -6   7  18   33.62    3.44
  -6   7  19   19.53    2.14
  -6   8 -15   -0.88    0.95
  -6   8 -15  206.90    5.24
  -6   8 -14   65.17    4.51
  -6   8 -13   92.75    5.59
  -6   8 -13   98.63    5.72
  -6   8 -13   96.88    5.60
  -6   8 -13   97.85    5.80
  -6   8 -13   88.06    4.85
  -6   8 -12   -0.22    3.00
  -6   8 -12   -1.82    3.09
  -6   8 -12    1.46    2.98
  -6   8 -12   -1.46    3.15
  -6   8 -12    1.01    3.07
  -6   8 -12   -0.20    2.83
  -6   8 -12    1.57    2.53
  -6   8 -11   66.65    6.00
  -6   8 -11   63.23    6.11
  -6   8 -11   76.86    6.33
  -6   8 -11   78.43    6.42
  -6   8 -11   58.91    6.06
  -6   8 -11   66.28    5.73
  -6   8 -11   68.49    5.98
  -6   8 -10   13.34    3.97
  -6   8 -10   20.50    4.50
  -6   8 -10   15.16    3.98
  -6   8 -10   19.55    4.29
  -6   8 -10   12.73    4.12
  -6   8 -10   16.30    4.22
  -6   8 -10   19.82    3.01
  -6   8 -10   12.43    4.00
  -6   8  -9  106.12    8.14
  -6   8  -9   97.19    7.07
  -6   8  -9   96.16    7.69
  -6   8  -9   93.52    7.71
  -6   8  -9   99.07    7.78
  -6   8  -9   93.28    6.65
  -6   8  -9  104.99    8.09
  -6   8  -9  111.46    8.25
  -6   8  -9  116.37    8.32
  -6   8  -9  119.01    8.09
  -6   8  -8    6.92    3.79
  -6   8  -8    2.98    3.62
  -6   8  -8   -3.57    4.28
  -6   8  -8    8.64    4.23
  -6   8  -8    8.71    4.22
  -6   8  -8    5.46    3.71
  -6   8  -8    3.87    3.85
  -6   8  -7   84.58    7.39
  -6   8  -7   88.92    7.64
  -6   8  -7   81.14    7.23
  -6   8  -7   83.97    7.21
  -6   8  -7   74.94    7.20
  -6   8  -7   77.90    7.23
  -6   8  -7   89.18    7.45
  -6   8  -6  117.33    8.53
  -6   8  -6  104.97    7.27
  -6   8  -6  122.43    8.57
  -6   8  -6  128.87    8.69
  -6   8  -6  129.10    8.96
  -6   8  -6   93.26    7.22
  -6   8  -6   97.74    7.21
  -6   8  -6  133.93    9.06
  -6   8  -6  132.35    8.94
  -6   8  -6  128.28    9.06
  -6   8  -5  387.18   19.44
  -6   8  -5  379.73   18.39
  -6   8  -5  396.91   19.39
  -6   8  -5  414.48   19.56
  -6   8  -5  391.85   19.58
  -6   8  -5  395.59   18.86
  -6   8  -5  390.05   18.79
  -6   8  -5  411.55   19.49
  -6   8  -5  435.12   19.98
  -6   8  -5  420.53   19.78
  -6   8  -4  392.95   19.41
  -6   8  -4  351.01   17.94
  -6   8  -4  400.68   18.65
  -6   8  -4  406.28   19.34
  -6   8  -4  386.42   19.19
  -6   8  -4  391.39   19.50
  -6   8  -4  439.26   19.17
  -6   8  -4  431.56   19.09
  -6   8  -4  384.17   19.07
  -6   8  -4  391.46   19.33
  -6   8  -4  419.08   19.69
  -6   8  -3  210.23   11.31
  -6   8  -3  209.63   12.14
  -6   8  -3  216.54   11.63
  -6   8  -3  194.87   11.67
  -6   8  -3  192.16   11.68
  -6   8  -3  198.03   12.09
  -6   8  -3  233.82   12.02
  -6   8  -3  234.42   12.04
  -6   8  -3  199.01   11.68
  -6   8  -3  192.49   11.78
  -6   8  -3  208.29   12.21
  -6   8  -2    6.98    3.32
  -6   8  -2   13.57    3.80
  -6   8  -2   11.79    3.80
  -6   8  -2    4.34    3.80
  -6   8  -2    7.59    3.15
  -6   8  -2    9.72    3.17
  -6   8  -2    7.18    3.08
  -6   8  -2    6.82    3.55
  -6   8  -2    0.62    3.36
  -6   8  -2    5.30    3.99
  -6   8  -1   -2.26    3.12
  -6   8  -1   -2.11    3.11
  -6   8  -1   -0.91    3.21
  -6   8  -1    2.63    3.40
  -6   8  -1    1.83    2.85
  -6   8  -1    5.19    3.03
  -6   8  -1    4.92    3.05
  -6   8  -1    4.03    3.10
  -6   8  -1   -0.60    3.34
  -6   8  -1    0.30    3.74
  -6   8   0   49.49    5.65
  -6   8   0   44.98    5.15
  -6   8   0   48.46    5.29
  -6   8   0   43.19    5.12
  -6   8   0   45.77    5.56
  -6   8   0   47.34    4.96
  -6   8   0   46.76    5.26
  -6   8   1  116.17    7.62
  -6   8   1  125.04    8.58
  -6   8   1  122.25    7.64
  -6   8   1  107.27    7.91
  -6   8   1  118.90    8.16
  -6   8   1  120.63    8.58
  -6   8   1  127.08    8.49
  -6   8   1  124.87    8.38
  -6   8   1  119.11    8.22
  -6   8   1  122.12    8.22
  -6   8   1  107.47    7.90
  -6   8   2  156.60    9.61
  -6   8   2  172.00   10.48
  -6   8   2  184.06   10.08
  -6   8   2  161.58    9.96
  -6   8   2  160.90    9.90
  -6   8   2  166.60   10.41
  -6   8   2  182.78   10.55
  -6   8   2  194.86   10.71
  -6   8   2  161.99    9.95
  -6   8   2  173.65   10.28
  -6   8   3   27.48    4.42
  -6   8   3   23.43    4.14
  -6   8   3   33.93    4.38
  -6   8   3   34.01    4.37
  -6   8   3   17.87    4.23
  -6   8   3   31.21    4.54
  -6   8   3   28.13    4.41
  -6   8   3   31.18    4.42
  -6   8   3   39.37    4.68
  -6   8   4  932.72   37.92
  -6   8   4  913.80   37.39
  -6   8   4  849.58   36.74
  -6   8   4  847.75   36.77
  -6   8   4  959.29   37.64
  -6   8   4  933.69   37.50
  -6   8   4  890.04   37.30
  -6   8   4  818.76   37.30
  -6   8   4  868.93   37.04
  -6   8   5  137.52    9.13
  -6   8   5  130.66    9.01
  -6   8   5  141.76    8.95
  -6   8   5  134.53    8.77
  -6   8   5  130.75    9.25
  -6   8   5  134.45    8.72
  -6   8   5  127.88    8.78
  -6   8   6  179.47   10.89
  -6   8   6  185.91   11.14
  -6   8   6  175.87   10.73
  -6   8   6  185.57   10.59
  -6   8   6  180.28   10.52
  -6   8   6  166.08   10.28
  -6   8   7   -1.71    2.62
  -6   8   7    0.29    2.62
  -6   8   7   -0.99    3.63
  -6   8   7    0.26    2.94
  -6   8   8   37.71    4.46
  -6   8   8   39.54    4.54
  -6   8   8   36.03    5.22
  -6   8   8   35.41    4.39
  -6   8   9   80.13    6.74
  -6   8   9   84.25    7.19
  -6   8   9   96.15    7.32
  -6   8  10   17.40    4.37
  -6   8  10   20.14    3.94
  -6   8  10   16.56    4.11
  -6   8  11   68.25    6.49
  -6   8  11   60.31    5.75
  -6   8  11   75.44    6.57
  -6   8  12  173.39   10.15
  -6   8  12  183.61   10.35
  -6   8  13    6.33    3.34
  -6   8  13   13.03    3.70
  -6   8  14  336.25   16.08
  -6   8  14  347.10   16.14
  -6   8  15   76.73    6.05
  -6   8  15   72.37    5.48
  -6   8  15   75.19    5.54
  -6   8  16  128.59    6.87
  -6   8  16  118.95    6.74
  -6   8  17   44.13    3.74
  -6   9 -14  175.75    8.21
  -6   9 -14  193.21    8.57
  -6   9 -13   76.93    4.90
  -6   9 -13   64.86    4.42
  -6   9 -12  197.37   10.08
  -6   9 -12  184.16    9.66
  -6   9 -12  202.26   10.14
  -6   9 -12  190.62   10.09
  -6   9 -11    8.75    3.28
  -6   9 -11    9.17    3.31
  -6   9 -11    9.72    3.52
  -6   9 -11    5.11    3.18
  -6   9 -11    4.12    3.28
  -6   9 -10   27.76    3.65
  -6   9 -10   32.96    4.66
  -6   9 -10   40.49    4.86
  -6   9 -10   34.80    4.83
  -6   9 -10   37.78    4.76
  -6   9 -10   29.57    4.58
  -6   9 -10   36.76    4.78
  -6   9 -10   38.26    4.66
  -6   9  -9   20.99    3.82
  -6   9  -9   20.13    4.36
  -6   9  -9   19.07    4.39
  -6   9  -9   26.36    4.70
  -6   9  -9   23.94    3.68
  -6   9  -9   18.47    4.43
  -6   9  -9   27.59    4.77
  -6   9  -9   25.01    4.38
  -6   9  -8   29.22    4.43
  -6   9  -8   25.96    4.69
  -6   9  -8   33.89    4.98
  -6   9  -8   33.22    5.21
  -6   9  -8   27.16    4.13
  -6   9  -8   32.39    5.09
  -6   9  -8   36.08    5.15
  -6   9  -8   33.92    5.01
  -6   9  -7    3.57    3.87
  -6   9  -7    5.54    3.91
  -6   9  -7    8.55    3.78
  -6   9  -7    0.68    3.88
  -6   9  -7   -1.33    3.88
  -6   9  -7    0.32    4.07
  -6   9  -7    1.25    3.98
  -6   9  -6  184.66   11.51
  -6   9  -6  185.72   11.47
  -6   9  -6  189.69   11.42
  -6   9  -6  222.02   12.09
  -6   9  -6  184.75   11.55
  -6   9  -6  180.85   11.59
  -6   9  -5 1428.41   58.78
  -6   9  -5 1443.70   58.85
  -6   9  -5 1465.34   59.20
  -6   9  -5 1416.66   58.58
  -6   9  -5 1462.03   58.88
  -6   9  -5 1429.06   58.91
  -6   9  -5 1539.00   59.06
  -6   9  -4   67.97    5.87
  -6   9  -4   65.59    6.30
  -6   9  -4   78.84    7.03
  -6   9  -4   82.69    7.17
  -6   9  -4   81.60    7.37
  -6   9  -4   69.69    6.42
  -6   9  -4   80.98    6.67
  -6   9  -4   73.84    6.88
  -6   9  -4   93.08    7.89
  -6   9  -4   79.25    7.24
  -6   9  -4   92.53    7.60
  -6   9  -3  516.61   24.25
  -6   9  -3  566.33   24.74
  -6   9  -3  572.13   25.31
  -6   9  -3  565.07   25.32
  -6   9  -3  546.98   25.50
  -6   9  -3  550.79   25.01
  -6   9  -3  544.29   25.03
  -6   9  -3  541.93   24.84
  -6   9  -3  556.52   25.25
  -6   9  -3  553.35   25.15
  -6   9  -3  555.56   25.28
  -6   9  -2  195.19   10.77
  -6   9  -2  178.42   10.75
  -6   9  -2  168.78   10.85
  -6   9  -2  181.12   11.12
  -6   9  -2  187.75   11.51
  -6   9  -2  188.14   11.09
  -6   9  -2  181.22   10.99
  -6   9  -2  173.20   10.64
  -6   9  -2  193.68   11.39
  -6   9  -2  160.23   10.80
  -6   9  -2  167.72   10.78
  -6   9  -1   10.26    3.92
  -6   9  -1   15.73    4.27
  -6   9  -1   12.53    3.89
  -6   9  -1   11.05    4.31
  -6   9  -1   11.99    3.51
  -6   9  -1   15.02    3.82
  -6   9  -1   12.74    3.71
  -6   9  -1   13.78    3.95
  -6   9  -1   12.70    4.43
  -6   9  -1   10.34    4.20
  -6   9  -1   17.19    4.30
  -6   9   0  460.60   21.64
  -6   9   0  546.77   23.01
  -6   9   0  476.50   21.36
  -6   9   0  479.15   22.48
  -6   9   0  481.41   22.42
  -6   9   0  510.88   23.13
  -6   9   0  472.05   22.26
  -6   9   0  473.50   21.90
  -6   9   0  469.15   21.37
  -6   9   1   55.25    5.28
  -6   9   1   55.41    6.00
  -6   9   1   53.61    5.18
  -6   9   1   54.95    5.95
  -6   9   1   51.11    5.71
  -6   9   1   52.55    6.13
  -6   9   1   45.95    5.51
  -6   9   1   49.91    5.58
  -6   9   1   49.56    5.85
  -6   9   1   57.52    5.86
  -6   9   1   54.84    5.49
  -6   9   2   57.66    5.56
  -6   9   2   58.62    6.40
  -6   9   2   67.60    5.89
  -6   9   2   58.32    5.90
  -6   9   2   57.11    5.95
  -6   9   2   58.62    6.37
  -6   9   2   77.77    6.46
  -6   9   2   68.88    6.27
  -6   9   2   49.51    5.73
  -6   9   2   63.72    6.17
  -6   9   3  103.66    7.58
  -6   9   3  106.66    7.73
  -6   9   3  109.07    7.78
  -6   9   3  120.57    8.59
  -6   9   3   98.45    7.79
  -6   9   3   88.98    7.58
  -6   9   3  103.32    7.57
  -6   9   3  103.15    7.94
  -6   9   4   -1.38    3.62
  -6   9   4    5.29    3.48
  -6   9   4   -0.60    3.29
  -6   9   4    1.80    3.10
  -6   9   4    0.35    3.45
  -6   9   4    1.96    3.02
  -6   9   4    0.98    2.91
  -6   9   4    5.67    3.05
  -6   9   4   -0.59    3.21
  -6   9   5  171.40   10.93
  -6   9   5  161.47    9.96
  -6   9   5  167.19   10.06
  -6   9   5  164.71   10.42
  -6   9   5  158.45   10.37
  -6   9   5  165.96   10.49
  -6   9   5  167.62    9.74
  -6   9   5  172.65   10.50
  -6   9   5  183.89   10.50
  -6   9   6   27.15    4.96
  -6   9   6   34.51    4.58
  -6   9   6   28.87    4.42
  -6   9   6   36.06    4.70
  -6   9   6   31.41    4.86
  -6   9   6   37.12    5.06
  -6   9   6   35.65    4.51
  -6   9   7  507.54   22.50
  -6   9   7  444.63   21.20
  -6   9   7  475.95   21.77
  -6   9   8    1.27    3.43
  -6   9   8   -2.12    3.11
  -6   9   9  437.43   20.44
  -6   9   9  408.69   19.94
  -6   9   9  438.95   20.54
  -6   9   9  430.87   20.18
  -6   9  10   21.47    4.64
  -6   9  10   20.80    4.02
  -6   9  10   18.41    4.25
  -6   9  10   24.47    4.30
  -6   9  11   58.27    5.69
  -6   9  11   42.85    4.69
  -6   9  11   59.40    5.70
  -6   9  11   47.96    5.38
  -6   9  12   41.18    4.62
  -6   9  12   29.26    3.54
  -6   9  12   32.85    4.48
  -6   9  12   39.04    4.77
  -6   9  13  327.13   15.46
  -6   9  13  328.03   15.52
  -6   9  13  344.18   15.86
  -6   9  14   31.99    3.47
  -6   9  14   22.09    3.20
  -6   9  15  256.15   11.41
  -6   9  15  255.58   11.39
  -6   9  16   80.25    4.79
  -6  10 -12  271.95   11.97
  -6  10 -11  155.45    8.32
  -6  10 -11  150.77    8.51
  -6  10 -11  162.40    8.53
  -6  10 -11  161.09    8.54
  -6  10 -10  186.48    9.59
  -6  10 -10  201.44   10.46
  -6  10 -10  213.95   10.58
  -6  10 -10  209.52   10.53
  -6  10 -10  183.09   10.37
  -6  10  -9  107.98    6.88
  -6  10  -9  115.51    7.60
  -6  10  -9  108.94    7.45
  -6  10  -9  105.27    6.61
  -6  10  -9  107.19    7.42
  -6  10  -9  109.96    7.51
  -6  10  -8   20.89    3.82
  -6  10  -8   27.30    4.29
  -6  10  -8   18.36    4.00
  -6  10  -8   17.34    4.09
  -6  10  -8   18.09    3.49
  -6  10  -8   13.58    4.15
  -6  10  -8   26.16    4.44
  -6  10  -8   18.82    4.23
  -6  10  -7   36.23    4.91
  -6  10  -7   41.19    5.02
  -6  10  -7   38.86    5.17
  -6  10  -7   32.43    4.95
  -6  10  -7   33.83    4.65
  -6  10  -7   38.50    5.08
  -6  10  -7   37.16    5.13
  -6  10  -7   37.47    5.23
  -6  10  -6   12.08    4.12
  -6  10  -6    7.88    3.88
  -6  10  -6    6.93    3.98
  -6  10  -6    4.73    3.89
  -6  10  -6    0.54    3.79
  -6  10  -6    6.06    3.99
  -6  10  -6    8.60    4.01
  -6  10  -6    7.96    3.85
  -6  10  -5   26.80    4.68
  -6  10  -5   20.37    4.42
  -6  10  -5   21.73    4.82
  -6  10  -5   25.67    4.76
  -6  10  -5   21.24    4.60
  -6  10  -5   24.47    4.91
  -6  10  -5   18.54    4.42
  -6  10  -4  612.78   26.67
  -6  10  -4  606.30   26.65
  -6  10  -4  575.74   26.06
  -6  10  -4  613.61   26.38
  -6  10  -4  578.73   26.49
  -6  10  -4  589.54   26.47
  -6  10  -4  553.66   25.18
  -6  10  -4  618.66   27.07
  -6  10  -3    5.20    3.81
  -6  10  -3    3.60    3.73
  -6  10  -3    8.64    4.42
  -6  10  -3    5.94    4.24
  -6  10  -3    4.10    3.75
  -6  10  -3    5.16    3.73
  -6  10  -3    6.57    3.22
  -6  10  -2  168.51   10.64
  -6  10  -2  178.10   10.85
  -6  10  -2  165.84   10.09
  -6  10  -2  160.99   10.20
  -6  10  -2  177.37   10.26
  -6  10  -2  171.13   10.94
  -6  10  -1   14.95    4.00
  -6  10  -1   14.40    4.23
  -6  10  -1   16.90    4.59
  -6  10  -1   14.90    4.03
  -6  10  -1   11.15    3.65
  -6  10  -1   18.27    4.08
  -6  10   0  160.09    9.59
  -6  10   0  122.51    7.91
  -6  10   0  140.80    9.33
  -6  10   0  148.92    9.47
  -6  10   0  128.89    8.31
  -6  10   0  144.54    9.70
  -6  10   0  123.20    7.86
  -6  10   0  117.98    8.26
  -6  10   1   19.82    4.38
  -6  10   1   26.05    4.58
  -6  10   1   28.14    4.89
  -6  10   1   22.16    4.82
  -6  10   1   22.48    3.75
  -6  10   1   22.12    3.88
  -6  10   2  136.58    9.69
  -6  10   2  137.58    8.74
  -6  10   2  139.49    9.23
  -6  10   2  150.75    9.56
  -6  10   2  137.61    8.83
  -6  10   3   -2.28    2.98
  -6  10   3   -2.61    2.90
  -6  10   3    0.60    3.10
  -6  10   3   -2.74    3.28
  -6  10   4  128.73    8.67
  -6  10   4  126.22    8.46
  -6  10   4  143.84    9.40
  -6  10   4  132.28    8.75
  -6  10   4  127.70    8.60
  -6  10   5   15.56    4.30
  -6  10   5    8.92    2.55
  -6  10   5   10.33    3.72
  -6  10   5    7.76    3.58
  -6  10   6  517.20   23.03
  -6  10   6  522.79   22.95
  -6  10   6  446.83   21.54
  -6  10   6  520.93   22.83
  -6  10   7   58.41    5.84
  -6  10   7   50.17    5.01
  -6  10   8  154.09    9.37
  -6  10   8  145.64    8.86
  -6  10   9    4.59    3.05
  -6  10   9    8.28    3.13
  -6  10   9    7.80    3.53
  -6  10   9    6.87    3.57
  -6  10  10   93.30    6.52
  -6  10  10  106.56    6.98
  -6  10  10  110.28    7.31
  -6  10  10  103.31    7.14
  -6  10  11    9.99    2.44
  -6  10  11   11.28    3.14
  -6  10  11   12.28    2.84
  -6  10  11   11.06    3.05
  -6  10  12   91.25    5.93
  -6  10  12   85.75    5.88
  -6  10  12   89.66    5.89
  -6  10  13   11.96    2.49
  -6  10  13   11.71    2.55
  -6  10  13   11.83    2.29
  -6  10  14   24.67    2.41
  -6  10  14   19.12    2.27
  -6  11 -10   26.40    2.97
  -6  11 -10   26.36    2.93
  -6  11 -10   30.50    3.10
  -6  11 -10   31.68    3.20
  -6  11 -10   20.97    2.24
  -6  11  -9   85.07    5.43
  -6  11  -9   81.97    5.13
  -6  11  -9   95.87    5.85
  -6  11  -9   92.23    5.88
  -6  11  -9   89.53    5.77
  -6  11  -9   89.71    5.85
  -6  11  -8   67.56    5.18
  -6  11  -8   71.69    5.10
  -6  11  -8   84.66    5.68
  -6  11  -8   68.70    5.45
  -6  11  -8   69.45    5.42
  -6  11  -8   71.00    5.52
  -6  11  -7   77.19    5.82
  -6  11  -7   73.28    5.76
  -6  11  -7   75.33    5.85
  -6  11  -7   74.48    5.58
  -6  11  -7   75.16    5.79
  -6  11  -7   82.31    5.98
  -6  11  -6   27.79    4.02
  -6  11  -6   27.60    4.14
  -6  11  -6   26.61    4.18
  -6  11  -6   23.33    3.93
  -6  11  -6   24.52    4.13
  -6  11  -6   20.41    3.92
  -6  11  -5  532.64   22.52
  -6  11  -5  511.82   22.42
  -6  11  -5  533.25   22.60
  -6  11  -5  496.77   22.53
  -6  11  -5  459.00   21.78
  -6  11  -5  488.87   22.00
  -6  11  -4    1.31    3.41
  -6  11  -4    4.01    3.33
  -6  11  -4   -0.81    3.22
  -6  11  -4    5.34    3.63
  -6  11  -4   -3.23    3.86
  -6  11  -4    3.71    3.33
  -6  11  -4   -1.39    3.13
  -6  11  -3  458.81   19.81
  -6  11  -3  432.27   19.63
  -6  11  -3  404.69   19.45
  -6  11  -3  427.76   19.83
  -6  11  -3  438.15   19.46
  -6  11  -3  386.75   18.69
  -6  11  -3  393.77   18.80
  -6  11  -2   40.00    5.30
  -6  11  -2   47.87    5.11
  -6  11  -2   41.41    5.08
  -6  11  -2   35.04    5.15
  -6  11  -2   42.85    5.20
  -6  11  -2   41.15    4.55
  -6  11  -2   34.12    4.34
  -6  11  -2   37.27    4.59
  -6  11  -1  365.24   17.31
  -6  11  -1  366.92   17.48
  -6  11  -1  378.26   17.62
  -6  11  -1  393.50   17.70
  -6  11  -1  393.69   18.09
  -6  11  -1  397.21   17.59
  -6  11  -1  329.31   16.33
  -6  11  -1  317.85   16.22
  -6  11   0   84.15    7.08
  -6  11   0   72.16    6.39
  -6  11   0   74.45    6.50
  -6  11   0   84.85    6.69
  -6  11   0   75.34    6.46
  -6  11   1  196.00   10.63
  -6  11   1  173.86   10.13
  -6  11   1  187.10   10.33
  -6  11   1  153.34    8.93
  -6  11   1  158.06    9.11
  -6  11   1  169.86    9.92
  -6  11   2   19.82    3.97
  -6  11   2   21.56    4.01
  -6  11   2   22.43    3.51
  -6  11   2   16.65    3.68
  -6  11   2   14.58    3.28
  -6  11   3   62.81    5.35
  -6  11   3   60.88    5.31
  -6  11   3   67.54    5.41
  -6  11   3   51.98    5.03
  -6  11   4    1.99    2.48
  -6  11   4   -2.21    3.41
  -6  11   4    0.95    2.69
  -6  11   4    1.69    2.72
  -6  11   4    3.82    2.79
  -6  11   5   73.46    6.24
  -6  11   5   73.59    5.90
  -6  11   5   73.13    5.99
  -6  11   6   48.61    5.12
  -6  11   6   45.49    4.77
  -6  11   6   40.46    4.60
  -6  11   7  488.38   22.03
  -6  11   7  513.09   22.22
  -6  11   7  519.51   22.14
  -6  11   8   57.81    4.86
  -6  11   9  124.93    7.24
  -6  11   9  118.40    7.21
  -6  11  10    6.07    2.31
  -6  11  10    5.16    2.29
  -6  11  11   28.52    2.84
  -6  11  11   22.25    2.12
  -6  11  11   25.80    2.71
  -6  12  -7    5.70    1.98
  -6  12  -7    6.33    1.93
  -6  12  -7    3.72    1.96
  -6  12  -7    1.59    2.02
  -6  12  -6    4.62    2.24
  -6  12  -6    4.43    2.19
  -6  12  -6    6.24    2.32
  -6  12  -6    4.80    2.18
  -6  12  -5    7.30    2.53
  -6  12  -5    3.59    2.40
  -6  12  -5    5.72    2.34
  -6  12  -5    6.66    2.64
  -6  12  -5    4.05    2.54
  -6  12  -4  149.82    7.92
  -6  12  -4  137.96    7.82
  -6  12  -4  153.54    7.90
  -6  12  -4  151.03    8.13
  -6  12  -4  134.65    7.74
  -6  12  -3   -1.54    2.49
  -6  12  -3   -1.92    2.40
  -6  12  -3    2.01    1.82
  -6  12  -3   -1.14    2.21
  -6  12  -3    3.00    2.65
  -6  12  -3   -1.62    2.63
  -6  12  -2  331.79   14.58
  -6  12  -2  299.40   14.46
  -6  12  -2  319.07   14.67
  -6  12  -2  313.23   14.64
  -6  12  -1   23.11    3.58
  -6  12  -1   17.95    3.35
  -6  12  -1   18.44    3.48
  -6  12  -1   17.32    3.29
  -6  12   0  270.06   13.03
  -6  12   0  299.28   13.32
  -6  12   1   17.41    2.82
  -6  12   1   18.00    3.12
  -6  12   2   72.57    4.80
  -6  12   2   79.95    5.08
  -6  12   3    4.03    1.97
  -6  12   3    0.77    1.84
  -6  12   3    3.10    1.86
  -6  12   4    8.00    2.37
  -6  12   4   12.48    2.44
  -6  12   5   12.71    2.55
  -6  12   5   13.46    2.54
  -6  12   6  160.75    8.12
  -6  12   6  159.45    8.06
  -6  12   7   95.93    5.74
  -6  12   7  105.36    5.71
  -5  -8   3   25.13    2.22
  -5  -8   3   25.33    2.23
  -5  -8   4    4.28    1.42
  -5  -8   4    3.19    1.42
  -5  -8   5  106.18    5.14
  -5  -8   5   99.33    5.08
  -5  -8   6   62.31    3.49
  -5  -8   6   62.91    3.47
  -5  -7  -1   20.14    2.72
  -5  -7  -1   14.50    2.60
  -5  -7   0  217.58   10.50
  -5  -7   0  231.65   10.64
  -5  -7   1   10.19    2.65
  -5  -7   1    6.29    2.56
  -5  -7   2   50.76    4.32
  -5  -7   2   50.33    4.32
  -5  -7   3   17.56    2.99
  -5  -7   3   14.85    2.89
  -5  -7   4   31.51    3.64
  -5  -7   4   35.14    3.66
  -5  -7   5   14.48    2.86
  -5  -7   5   17.72    2.96
  -5  -7   6  182.50    9.17
  -5  -7   6  185.34    9.21
  -5  -7   7  116.80    6.73
  -5  -7   7  130.19    6.85
  -5  -7   8  107.59    5.98
  -5  -7   8  109.66    6.02
  -5  -7   9   73.82    4.45
  -5  -7   9   77.84    4.48
  -5  -6  -7   48.65    2.90
  -5  -6  -7   51.67    2.93
  -5  -6  -6   27.05    2.54
  -5  -6  -6   20.37    2.40
  -5  -6  -5   13.99    2.44
  -5  -6  -5   14.08    2.45
  -5  -6  -4   10.32    2.67
  -5  -6  -4   15.52    2.78
  -5  -6  -2   46.14    4.53
  -5  -6  -2   39.90    4.34
  -5  -6  -1  407.06   18.43
  -5  -6  -1  412.94   18.42
  -5  -6   0   60.22    5.31
  -5  -6   0   59.07    5.30
  -5  -6   1  227.14   11.89
  -5  -6   1  236.95   11.94
  -5  -6   2   18.87    3.73
  -5  -6   2   17.96    3.73
  -5  -6   3  309.13   15.06
  -5  -6   3  318.71   15.07
  -5  -6   4    2.31    3.03
  -5  -6   4    2.05    2.91
  -5  -6   5   17.14    3.59
  -5  -6   5   16.05    3.35
  -5  -5  -8  286.05   12.36
  -5  -5  -8  287.28   12.39
  -5  -5  -7   16.72    2.76
  -5  -5  -7   16.36    2.72
  -5  -5  -6  111.47    6.70
  -5  -5  -6  109.05    6.64
  -5  -5  -5   19.47    3.52
  -5  -5  -5   20.05    3.44
  -5  -5  -5   16.34    3.59
  -5  -5  -4   35.01    4.41
  -5  -5  -3   18.48    3.63
  -5  -5  -2  142.29    8.57
  -5  -5  -2  124.37    8.32
  -5  -5  -2  126.30    8.05
  -5  -5  -1   88.87    6.81
  -5  -5  -1   98.19    6.89
  -5  -5  -1   75.79    6.11
  -5  -5   0  171.25    9.96
  -5  -5   0  159.02    9.72
  -5  -5   1  381.85   18.04
  -5  -5   1  384.35   18.04
  -5  -5   2  255.13   14.41
  -5  -5   2  291.50   14.32
  -5  -5   2  296.24   14.32
  -5  -5   4   90.68    7.33
  -5  -5   5  110.68    8.06
  -5  -5   6   52.88    5.56
  -5  -5   7  113.56    8.18
  -5  -4 -10    5.58    1.65
  -5  -4 -10    6.07    1.75
  -5  -4  -9   93.03    5.68
  -5  -4  -9  102.89    5.86
  -5  -4  -8   12.63    2.91
  -5  -4  -8    9.50    2.75
  -5  -4  -7  330.94   15.61
  -5  -4  -7  312.55   14.71
  -5  -4  -7  303.51   14.66
  -5  -4  -6   27.44    4.60
  -5  -4  -6   33.06    4.22
  -5  -4  -6   26.15    4.09
  -5  -4  -5   28.46    4.72
  -5  -4  -5   33.79    4.40
  -5  -4  -5   25.33    4.20
  -5  -4  -4  209.38   11.84
  -5  -4  -3   87.26    7.60
  -5  -4  -3  111.97    7.80
  -5  -4  -3   93.30    6.81
  -5  -4  -2   75.39    6.37
  -5  -4  -2   66.24    6.45
  -5  -4  -2   78.50    6.15
  -5  -4  -2   72.68    6.39
  -5  -4  -2   79.17    6.54
  -5  -4  -1  284.97   14.54
  -5  -4  -1  268.55   14.42
  -5  -4  -1  292.59   14.62
  -5  -4  -1  314.66   14.89
  -5  -4   0  250.35   13.70
  -5  -4   0  288.28   14.37
  -5  -4   0  281.75   14.22
  -5  -4   0  300.92   14.36
  -5  -4   1  615.72   27.77
  -5  -4   1  645.24   27.64
  -5  -4   1  651.52   27.57
  -5  -4   2  328.74   16.32
  -5  -4   4   14.97    3.57
  -5  -4   5    1.88    2.73
  -5  -4   6    8.41    3.25
  -5  -4   7  156.94    9.74
  -5  -4   8  367.41   17.87
  -5  -4   9   63.04    5.77
  -5  -4  10  647.37   28.22
  -5  -3 -13    1.71    1.45
  -5  -3 -13    2.02    1.39
  -5  -3 -12   44.96    3.18
  -5  -3 -11    3.78    2.00
  -5  -3 -11    3.98    1.91
  -5  -3 -11    0.99    1.85
  -5  -3 -10  120.57    6.72
  -5  -3 -10  131.07    6.89
  -5  -3  -9  333.57   16.56
  -5  -3  -9  377.86   16.48
  -5  -3  -9  377.22   16.55
  -5  -3  -8  282.78   14.26
  -5  -3  -8  273.85   13.87
  -5  -3  -8  297.28   14.02
  -5  -3  -8  303.22   15.03
  -5  -3  -7  441.53   21.17
  -5  -3  -7  479.29   21.93
  -5  -3  -7  479.85   21.12
  -5  -3  -7  481.00   21.16
  -5  -3  -6  328.42   16.81
  -5  -3  -6  331.84   16.10
  -5  -3  -6  340.43   16.20
  -5  -3  -5   77.56    6.83
  -5  -3  -5   67.93    6.55
  -5  -3  -4  150.42    9.31
  -5  -3  -4  116.12    7.61
  -5  -3  -3   18.56    4.25
  -5  -3  -3   12.63    2.87
  -5  -3  -3   13.15    3.67
  -5  -3  -3   12.48    3.69
  -5  -3  -2   80.14    6.57
  -5  -3  -2   70.78    5.85
  -5  -3  -2   86.08    6.42
  -5  -3  -2   71.87    6.22
  -5  -3  -1    5.11    3.04
  -5  -3  -1    1.86    2.45
  -5  -3  -1    4.62    2.97
  -5  -3  -1    1.82    2.91
  -5  -3   0   18.04    3.51
  -5  -3   0   15.93    3.47
  -5  -3   0   16.63    3.55
  -5  -3   0    8.95    2.83
  -5  -3   1  578.10   25.27
  -5  -3   4   53.54    5.13
  -5  -3   5  533.32   23.79
  -5  -3   6    2.24    2.57
  -5  -3   7  170.53    9.97
  -5  -3   8   18.93    3.49
  -5  -3   9  159.06    9.42
  -5  -3  10    2.67    2.37
  -5  -2 -14   31.37    2.76
  -5  -2 -14   30.93    2.76
  -5  -2 -13  204.07   10.47
  -5  -2 -13  190.93   10.08
  -5  -2 -12   11.31    2.31
  -5  -2 -12   11.12    2.69
  -5  -2 -12    9.62    2.76
  -5  -2 -12    8.61    2.29
  -5  -2 -12   10.00    2.59
  -5  -2 -11  150.57    7.86
  -5  -2 -11  147.72    7.81
  -5  -2 -11  125.45    8.21
  -5  -2 -11  130.27    8.49
  -5  -2 -11  146.72    8.17
  -5  -2 -11  131.58    8.01
  -5  -2 -10    3.18    2.76
  -5  -2 -10    1.72    3.20
  -5  -2 -10    2.43    2.72
  -5  -2 -10   -1.11    3.18
  -5  -2 -10    3.43    3.02
  -5  -2  -9   33.85    4.43
  -5  -2  -9   40.00    4.49
  -5  -2  -9   33.60    4.80
  -5  -2  -9   29.51    4.26
  -5  -2  -9   42.14    4.54
  -5  -2  -8   85.68    6.95
  -5  -2  -8   74.80    6.45
  -5  -2  -8   74.73    6.92
  -5  -2  -8   71.71    6.00
  -5  -2  -8   74.71    6.17
  -5  -2  -8   84.10    6.36
  -5  -2  -7  460.43   23.12
  -5  -2  -7  539.46   23.81
  -5  -2  -7  550.70   23.00
  -5  -2  -7  532.66   22.98
  -5  -2  -7  478.65   23.00
  -5  -2  -6  190.26   11.32
  -5  -2  -6  192.80   11.69
  -5  -2  -6  223.55   11.59
  -5  -2  -6  211.58   12.10
  -5  -2  -6  216.86   11.51
  -5  -2  -5   75.07    6.70
  -5  -2  -5   69.88    6.03
  -5  -2  -4  680.13   29.59
  -5  -2  -4  713.42   28.56
  -5  -2  -4  646.79   28.93
  -5  -2  -3  483.04   21.29
  -5  -2  -3  484.29   21.28
  -5  -2  -3  465.67   20.78
  -5  -2  -3  469.08   21.61
  -5  -2  -2    5.06    2.82
  -5  -2  -2   11.20    3.09
  -5  -2  -2    5.60    2.48
  -5  -2  -2    6.12    3.17
  -5  -2  -1   61.81    5.25
  -5  -2  -1   67.05    5.37
  -5  -2  -1   59.98    5.06
  -5  -2  -1   65.27    5.53
  -5  -2   0  176.52    9.89
  -5  -2   0  209.36   10.42
  -5  -2   0  187.18    9.99
  -5  -2   1   68.78    5.55
  -5  -2   3   31.25    3.84
  -5  -2   4  759.91   31.65
  -5  -2   5   18.99    3.44
  -5  -2   6  986.09   36.92
  -5  -2   6  836.02   35.35
  -5  -2   7   38.26    4.33
  -5  -2   8  138.55    8.33
  -5  -2   9   14.23    2.94
  -5  -2  10    8.31    2.63
  -5  -2  11    8.26    2.54
  -5  -1 -15   18.21    2.42
  -5  -1 -15   16.80    2.35
  -5  -1 -15   21.07    2.49
  -5  -1 -15   17.08    2.26
  -5  -1 -14  137.76    7.42
  -5  -1 -14  147.37    7.53
  -5  -1 -14  111.61    7.45
  -5  -1 -14  106.77    7.22
  -5  -1 -14  147.94    7.35
  -5  -1 -13  204.19   10.34
  -5  -1 -13  206.38   10.20
  -5  -1 -13  201.18    9.73
  -5  -1 -13  153.34    8.27
  -5  -1 -13  160.37    8.33
  -5  -1 -12  196.69   11.22
  -5  -1 -12  185.33   11.03
  -5  -1 -12  201.73   10.90
  -5  -1 -12  199.13   10.86
  -5  -1 -12  216.33   10.23
  -5  -1 -12  209.36   10.22
  -5  -1 -11   45.70    5.30
  -5  -1 -11   34.12    4.81
  -5  -1 -11   38.99    4.19
  -5  -1 -11   40.27    4.99
  -5  -1 -11   35.82    4.45
  -5  -1 -11   42.48    4.35
  -5  -1 -10  130.40    7.75
  -5  -1 -10  114.62    7.51
  -5  -1 -10  105.42    7.93
  -5  -1 -10  111.07    8.24
  -5  -1 -10  114.18    8.49
  -5  -1  -9   19.58    3.72
  -5  -1  -9   22.41    3.51
  -5  -1  -9   28.51    4.22
  -5  -1  -9   31.79    4.27
  -5  -1  -9   25.72    4.59
  -5  -1  -9   19.76    4.18
  -5  -1  -9   32.01    5.06
  -5  -1  -8  174.48   10.66
  -5  -1  -8  178.78   10.36
  -5  -1  -8  187.92   10.44
  -5  -1  -8  181.21   10.52
  -5  -1  -8  195.72   11.24
  -5  -1  -7   70.17    6.50
  -5  -1  -7   73.19    6.36
  -5  -1  -7   85.12    7.30
  -5  -1  -7   82.20    6.59
  -5  -1  -7   78.96    6.38
  -5  -1  -7   85.12    6.46
  -5  -1  -6  366.22   17.26
  -5  -1  -6  366.37   17.38
  -5  -1  -6  358.95   16.63
  -5  -1  -6  354.17   16.42
  -5  -1  -6  369.85   16.77
  -5  -1  -5  273.15   12.72
  -5  -1  -5  247.49   13.15
  -5  -1  -4  102.19    6.81
  -5  -1  -4   87.23    6.20
  -5  -1  -4  105.48    7.35
  -5  -1  -4   98.25    6.76
  -5  -1  -4   97.89    6.15
  -5  -1  -3  667.19   27.59
  -5  -1  -3  658.49   27.96
  -5  -1  -3  658.34   27.50
  -5  -1  -3  591.63   26.97
  -5  -1  -3  704.54   27.36
  -5  -1  -2  102.84    6.27
  -5  -1  -2  102.23    6.49
  -5  -1  -1  103.45    6.33
  -5  -1  -1  120.74    6.91
  -5  -1   0    4.74    1.84
  -5  -1   0    5.53    2.49
  -5  -1   1  210.34   10.61
  -5  -1   1  251.30   11.48
  -5  -1   2    0.66    1.76
  -5  -1   3  114.23    6.60
  -5  -1   3  131.05    7.32
  -5  -1   4  124.10    7.27
  -5  -1   5  867.02   35.43
  -5  -1   5  929.93   36.26
  -5  -1   6  232.64   10.93
  -5  -1   6  250.62   11.84
  -5  -1   7 1094.94   44.19
  -5  -1   7 1220.14   45.57
  -5  -1   8    3.56    2.44
  -5  -1   9   25.56    3.35
  -5  -1  10   14.30    2.78
  -5  -1  11   84.24    5.71
  -5   0 -16    7.03    1.81
  -5   0 -16    9.11    1.90
  -5   0 -16    4.79    1.76
  -5   0 -16    4.70    1.79
  -5   0 -15  156.17    7.92
  -5   0 -15  147.65    7.75
  -5   0 -15  162.33    8.00
  -5   0 -15  164.68    8.01
  -5   0 -15  136.45    8.11
  -5   0 -15  131.37    8.03
  -5   0 -15  120.67    6.84
  -5   0 -14  162.99    8.66
  -5   0 -14  165.42    8.70
  -5   0 -14  155.43    8.50
  -5   0 -14  149.76    8.92
  -5   0 -14  139.06    7.74
  -5   0 -14  138.86    8.65
  -5   0 -14  121.66    7.85
  -5   0 -13  212.92   11.91
  -5   0 -13  208.69   11.77
  -5   0 -13  190.10   10.60
  -5   0 -13  221.76   10.52
  -5   0 -13  229.63   10.55
  -5   0 -13  243.69   11.75
  -5   0 -13  225.08   11.62
  -5   0 -13  173.98   10.78
  -5   0 -12  204.06   11.82
  -5   0 -12  193.31   11.80
  -5   0 -12  184.74   10.58
  -5   0 -12  218.79   10.66
  -5   0 -12  222.48   10.72
  -5   0 -12  206.83   11.34
  -5   0 -12  219.59   11.69
  -5   0 -12  176.57   11.01
  -5   0 -11  175.50   10.49
  -5   0 -11  157.15   10.29
  -5   0 -11  135.25    9.02
  -5   0 -11  182.36   10.13
  -5   0 -11  156.53    9.14
  -5   0 -11  164.57    9.29
  -5   0 -11  165.22   10.06
  -5   0 -11  142.47    9.61
  -5   0 -10   74.59    6.18
  -5   0 -10   76.58    6.69
  -5   0 -10   83.21    7.07
  -5   0 -10   99.93    6.82
  -5   0 -10   98.71    6.80
  -5   0 -10   98.45    7.63
  -5   0 -10   92.63    7.69
  -5   0 -10   86.78    6.63
  -5   0 -10  101.87    7.94
  -5   0  -9  151.08    9.67
  -5   0  -9  165.94    9.43
  -5   0  -9  154.86   10.06
  -5   0  -9  179.16   10.58
  -5   0  -9  176.77   10.56
  -5   0  -9  184.29   10.98
  -5   0  -9  162.63    9.72
  -5   0  -9  188.81   10.07
  -5   0  -9  167.24    9.78
  -5   0  -8    1.35    2.66
  -5   0  -8    1.24    2.50
  -5   0  -8    1.78    2.29
  -5   0  -8   -0.63    3.78
  -5   0  -8   -0.90    3.20
  -5   0  -8    2.07    3.08
  -5   0  -8    1.68    3.73
  -5   0  -8    0.26    2.95
  -5   0  -8    3.76    3.46
  -5   0  -7  301.01   15.36
  -5   0  -7  323.05   15.28
  -5   0  -7  306.70   15.19
  -5   0  -7  299.90   15.44
  -5   0  -7  352.39   16.44
  -5   0  -6   39.57    4.40
  -5   0  -6   35.70    4.57
  -5   0  -5  136.71    7.48
  -5   0  -5  133.35    8.26
  -5   0  -5  151.01    8.88
  -5   0  -4  373.10   16.11
  -5   0  -4  355.15   16.70
  -5   0  -3  152.96    7.87
  -5   0  -3  133.35    8.01
  -5   0  -2  315.71   13.80
  -5   0  -2  285.94   13.87
  -5   0  -1    4.68    2.30
  -5   0  -1   10.70    2.41
  -5   0   0  401.27   17.35
  -5   0   0  395.47   17.36
  -5   0   1    5.55    2.24
  -5   0   2  383.12   16.70
  -5   0   3    0.18    2.21
  -5   0   3   -0.78    1.96
  -5   0   4  793.92   30.45
  -5   0   4  709.64   29.80
  -5   0   5  447.30   18.81
  -5   0   5  425.59   18.14
  -5   0   6 1372.73   52.91
  -5   0   6 1336.13   52.10
  -5   0   7  278.83   12.50
  -5   0   7  255.94   11.50
  -5   0   8  253.73   12.06
  -5   0   9    1.67    2.09
  -5   0  10   26.51    3.11
  -5   1 -17    3.66    1.35
  -5   1 -17    5.24    1.57
  -5   1 -16  146.26    7.19
  -5   1 -16  140.20    7.13
  -5   1 -16  111.36    7.17
  -5   1 -16  128.66    6.69
  -5   1 -16  115.94    7.27
  -5   1 -16  127.88    7.01
  -5   1 -16  142.36    7.03
  -5   1 -16  107.54    6.71
  -5   1 -15    4.92    2.89
  -5   1 -15    0.61    2.43
  -5   1 -15    5.48    2.68
  -5   1 -15    4.07    2.54
  -5   1 -15    1.87    2.43
  -5   1 -15    2.49    2.46
  -5   1 -15    3.50    2.65
  -5   1 -15    3.09    2.49
  -5   1 -14  137.00    8.26
  -5   1 -14  145.57    8.42
  -5   1 -14  109.20    6.72
  -5   1 -14  120.33    6.87
  -5   1 -14  139.26    8.30
  -5   1 -14  123.83    8.34
  -5   1 -14  132.87    7.82
  -5   1 -14  102.04    7.86
  -5   1 -14  121.52    8.17
  -5   1 -13  235.49   13.25
  -5   1 -13  244.96   13.41
  -5   1 -13  236.88   12.49
  -5   1 -13  238.90   11.84
  -5   1 -13  245.05   11.87
  -5   1 -13  249.56   12.93
  -5   1 -13  246.86   13.05
  -5   1 -13  232.49   12.97
  -5   1 -12  123.23    9.03
  -5   1 -12  119.78    8.25
  -5   1 -12  120.04    9.03
  -5   1 -12  126.58    8.68
  -5   1 -12  141.73    8.09
  -5   1 -12  126.25    7.86
  -5   1 -12  113.71    8.68
  -5   1 -12  124.01    8.83
  -5   1 -11    7.83    3.93
  -5   1 -11    8.44    3.01
  -5   1 -11    5.38    3.45
  -5   1 -11    8.58    3.28
  -5   1 -11    8.35    4.30
  -5   1 -11    5.99    3.17
  -5   1 -11    3.27    3.46
  -5   1 -11    4.59    4.11
  -5   1 -11    2.30    3.38
  -5   1 -10  200.18   11.72
  -5   1 -10  189.47   11.63
  -5   1 -10  168.25   10.47
  -5   1 -10  162.36   10.76
  -5   1 -10  193.29   11.07
  -5   1 -10  183.71   10.33
  -5   1 -10  183.38   10.31
  -5   1 -10  186.89   11.23
  -5   1 -10  186.03   11.43
  -5   1  -9   39.14    5.39
  -5   1  -9   33.59    3.76
  -5   1  -9   29.09    4.27
  -5   1  -9   34.25    3.98
  -5   1  -9   39.22    5.35
  -5   1  -9   33.62    4.56
  -5   1  -9   42.62    4.70
  -5   1  -9   41.51    4.64
  -5   1  -9   37.90    5.59
  -5   1  -9   37.15    4.74
  -5   1  -8  336.09   17.18
  -5   1  -8  368.67   17.58
  -5   1  -8  338.07   16.47
  -5   1  -8  350.90   16.94
  -5   1  -8  347.24   16.40
  -5   1  -8  352.72   16.50
  -5   1  -8  348.55   16.05
  -5   1  -8  330.44   16.97
  -5   1  -7   48.97    5.20
  -5   1  -7   44.85    4.55
  -5   1  -7   36.12    4.47
  -5   1  -7   40.50    4.03
  -5   1  -7   33.53    4.23
  -5   1  -7   33.10    4.78
  -5   1  -7   28.32    4.09
  -5   1  -6   16.62    2.36
  -5   1  -6   21.00    3.37
  -5   1  -6   24.83    3.36
  -5   1  -5  587.47   25.12
  -5   1  -5  631.30   25.82
  -5   1  -5  632.12   26.42
  -5   1  -4   85.25    5.48
  -5   1  -4   92.01    6.27
  -5   1  -4   91.53    5.93
  -5   1  -3  761.65   30.18
  -5   1  -3  725.85   30.76
  -5   1  -2   27.91    3.19
  -5   1  -2   28.43    3.36
  -5   1  -1 1618.59   59.52
  -5   1  -1 1528.72   59.82
  -5   1  -1 1458.14   59.39
  -5   1   0  175.40    8.51
  -5   1   0  155.52    8.28
  -5   1   0  161.59    8.64
  -5   1   1  567.80   23.15
  -5   1   1  538.86   22.71
  -5   1   2   23.20    3.08
  -5   1   2   27.81    3.14
  -5   1   3   28.20    3.31
  -5   1   3   34.74    3.23
  -5   1   4    1.63    2.19
  -5   1   4    4.05    2.05
  -5   1   5  683.34   27.32
  -5   1   5  659.59   26.77
  -5   1   6 1127.39   43.74
  -5   1   6 1099.78   43.08
  -5   1   7 2376.70   90.53
  -5   1   7 2364.41   89.75
  -5   1   8  564.54   22.82
  -5   1   8  534.87   21.85
  -5   1   9  686.13   28.00
  -5   1  10   54.77    4.21
  -5   2 -17   93.71    5.33
  -5   2 -17   85.32    4.97
  -5   2 -17   92.48    5.17
  -5   2 -17   92.19    5.42
  -5   2 -16    2.99    2.76
  -5   2 -16    4.67    2.45
  -5   2 -16    6.42    2.40
  -5   2 -16    4.28    2.31
  -5   2 -16    8.58    2.63
  -5   2 -16    1.02    2.25
  -5   2 -15   46.43    4.55
  -5   2 -15   43.59    4.49
  -5   2 -15   47.88    4.46
  -5   2 -15   39.84    4.55
  -5   2 -15   50.87    4.38
  -5   2 -15   42.94    4.16
  -5   2 -15   -0.81    1.31
  -5   2 -15   -0.54    1.44
  -5   2 -15   44.53    4.28
  -5   2 -15   41.27    4.23
  -5   2 -14   22.68    4.51
  -5   2 -14   19.96    3.87
  -5   2 -14   18.18    3.82
  -5   2 -14   20.16    4.27
  -5   2 -14   23.37    4.07
  -5   2 -14   22.25    3.11
  -5   2 -14   19.89    4.00
  -5   2 -14   18.92    3.05
  -5   2 -13   34.17    5.39
  -5   2 -13   40.45    4.97
  -5   2 -13   33.15    4.73
  -5   2 -13   29.50    4.59
  -5   2 -13   31.84    4.93
  -5   2 -13   27.83    3.89
  -5   2 -13   34.52    4.03
  -5   2 -13   31.81    4.66
  -5   2 -12  183.28   11.66
  -5   2 -12  177.58   10.91
  -5   2 -12  185.91   11.48
  -5   2 -12  194.51   11.16
  -5   2 -12  207.39   11.42
  -5   2 -12  185.24   10.33
  -5   2 -12  185.98   10.32
  -5   2 -12  174.23   11.36
  -5   2 -12  196.18   11.35
  -5   2 -11   72.33    7.04
  -5   2 -11   55.67    6.05
  -5   2 -11   61.83    6.49
  -5   2 -11   55.48    5.92
  -5   2 -11   62.93    5.61
  -5   2 -11   63.00    5.70
  -5   2 -11   62.91    6.52
  -5   2 -11   64.41    6.17
  -5   2 -10  510.74   24.07
  -5   2 -10  442.03   23.32
  -5   2 -10  490.67   23.14
  -5   2 -10  551.85   24.06
  -5   2 -10  528.14   22.77
  -5   2 -10  549.28   22.96
  -5   2 -10  490.41   23.41
  -5   2 -10  516.25   23.44
  -5   2  -9   88.03    7.43
  -5   2  -9   69.27    6.61
  -5   2  -9   73.00    5.25
  -5   2  -9   70.04    6.33
  -5   2  -9   81.05    6.23
  -5   2  -9   84.27    6.35
  -5   2  -9   68.34    6.69
  -5   2  -9   82.42    6.64
  -5   2  -8  261.25   14.36
  -5   2  -8  251.13   13.99
  -5   2  -8  280.36   12.91
  -5   2  -8  280.80   13.88
  -5   2  -8  278.59   13.53
  -5   2  -8  275.93   13.47
  -5   2  -8  244.19   13.77
  -5   2  -8  266.84   13.79
  -5   2  -7   72.59    5.94
  -5   2  -7   80.21    5.43
  -5   2  -7   67.33    6.11
  -5   2  -7   82.40    6.70
  -5   2  -7   69.29    6.23
  -5   2  -7   75.27    5.89
  -5   2  -6   32.27    3.05
  -5   2  -6   31.44    4.00
  -5   2  -6   30.05    3.45
  -5   2  -5  108.53    6.36
  -5   2  -5  113.64    7.50
  -5   2  -5  120.09    6.83
  -5   2  -4  203.83   10.44
  -5   2  -4  206.10    9.76
  -5   2  -3    9.15    2.37
  -5   2  -3    6.05    2.45
  -5   2  -3    9.63    2.52
  -5   2  -2  290.99   13.56
  -5   2  -2  315.95   14.21
  -5   2  -1  550.44   23.03
  -5   2  -1  563.31   23.54
  -5   2   0  248.37   11.52
  -5   2   0  251.19   11.35
  -5   2   0  235.52   11.70
  -5   2   1   13.09    2.49
  -5   2   2  390.88   16.62
  -5   2   2  376.90   16.28
  -5   2   3    9.67    2.59
  -5   2   3    7.02    2.22
  -5   2   4  105.51    6.27
  -5   2   4  109.92    5.93
  -5   2   5  250.54   11.76
  -5   2   5  256.35   11.34
  -5   2   6 1349.52   53.51
  -5   2   6 1395.43   53.00
  -5   2   7  866.62   35.75
  -5   2   7  922.15   35.24
  -5   2   8 1528.69   59.28
  -5   2   9  704.04   28.61
  -5   2  10  654.29   26.67
  -5   3 -17  112.23    6.58
  -5   3 -17  134.96    6.84
  -5   3 -17  119.74    6.37
  -5   3 -17  118.90    6.99
  -5   3 -16  214.17   10.36
  -5   3 -16  189.50   10.48
  -5   3 -16  202.85    9.97
  -5   3 -16  174.47    9.93
  -5   3 -16  205.89   10.16
  -5   3 -16  180.01   10.09
  -5   3 -15   19.80    3.91
  -5   3 -15   12.52    3.58
  -5   3 -15   10.31    3.01
  -5   3 -15   14.46    4.20
  -5   3 -15    8.84    2.47
  -5   3 -15   11.86    2.57
  -5   3 -15   16.89    3.71
  -5   3 -15   19.81    3.68
  -5   3 -14  115.33    7.21
  -5   3 -14  111.79    8.51
  -5   3 -14  118.10    8.02
  -5   3 -14  120.62    8.06
  -5   3 -14  109.51    8.02
  -5   3 -14  115.09    8.10
  -5   3 -14  115.65    8.01
  -5   3 -14  111.47    6.99
  -5   3 -14   99.64    6.79
  -5   3 -14  125.85    8.23
  -5   3 -14  127.60    8.25
  -5   3 -13  197.75   11.80
  -5   3 -13  187.38   11.50
  -5   3 -13  201.86   11.76
  -5   3 -13  205.75   11.62
  -5   3 -13  218.96   11.83
  -5   3 -13  197.38   10.69
  -5   3 -13  196.02   10.66
  -5   3 -13  204.92   11.72
  -5   3 -13  207.15   12.39
  -5   3 -12   12.80    3.91
  -5   3 -12   19.94    4.24
  -5   3 -12   13.97    4.27
  -5   3 -12   16.61    4.75
  -5   3 -12   19.54    4.11
  -5   3 -12   17.86    4.14
  -5   3 -12    7.12    3.33
  -5   3 -12   16.80    3.53
  -5   3 -12   20.01    4.43
  -5   3 -12   16.62    3.72
  -5   3 -11  345.09   17.29
  -5   3 -11  369.38   17.50
  -5   3 -11  344.21   17.07
  -5   3 -11  343.05   16.92
  -5   3 -11  368.84   17.16
  -5   3 -11  282.94   16.74
  -5   3 -11  314.66   15.94
  -5   3 -11  329.11   16.10
  -5   3 -11  327.53   16.87
  -5   3 -11  340.65   17.69
  -5   3 -10   57.22    6.48
  -5   3 -10   57.65    6.08
  -5   3 -10   50.47    5.79
  -5   3 -10   47.69    5.67
  -5   3 -10   55.85    5.65
  -5   3 -10   51.69    5.58
  -5   3 -10   38.00    5.21
  -5   3 -10   59.63    5.38
  -5   3 -10   54.51    5.30
  -5   3 -10   57.31    5.65
  -5   3 -10   49.38    6.24
  -5   3  -9  831.56   35.58
  -5   3  -9  755.26   34.52
  -5   3  -9  846.06   34.80
  -5   3  -9  827.74   34.71
  -5   3  -9  799.37   34.03
  -5   3  -9  819.87   34.13
  -5   3  -9  828.03   34.85
  -5   3  -9  743.98   34.88
  -5   3  -9  876.85   35.40
  -5   3  -9  811.83   34.73
  -5   3  -9  891.33   35.24
  -5   3  -8    4.73    3.61
  -5   3  -8    2.28    1.87
  -5   3  -8    7.86    3.06
  -5   3  -8    1.15    2.97
  -5   3  -8    3.20    2.67
  -5   3  -8    4.14    2.81
  -5   3  -8    5.98    3.71
  -5   3  -8    7.17    3.48
  -5   3  -7  455.37   21.15
  -5   3  -7  460.33   20.44
  -5   3  -7  477.15   19.48
  -5   3  -7  436.42   20.71
  -5   3  -7  433.28   20.30
  -5   3  -7  426.13   20.33
  -5   3  -6   27.09    2.83
  -5   3  -6   28.62    2.84
  -5   3  -6   31.06    3.25
  -5   3  -6   31.83    4.13
  -5   3  -5   80.40    6.15
  -5   3  -5   84.44    5.39
  -5   3  -4  174.39    9.05
  -5   3  -4  191.07    9.15
  -5   3  -4  171.05    9.72
  -5   3  -3  130.28    7.31
  -5   3  -3  124.72    7.81
  -5   3  -3  141.21    7.35
  -5   3  -2   21.12    2.99
  -5   3  -2   15.38    3.06
  -5   3  -2   13.91    2.65
  -5   3  -1 2735.94  108.96
  -5   3  -1 3031.42  109.61
  -5   3   0  491.61   22.03
  -5   3   0  552.47   21.90
  -5   3   0  542.85   22.49
  -5   3   1 1984.84   75.87
  -5   3   2 1161.97   48.81
  -5   3   2 1331.27   48.65
  -5   3   3   53.00    4.36
  -5   3   3   51.80    3.96
  -5   3   4    1.70    2.35
  -5   3   4    3.62    2.09
  -5   3   5  787.58   32.90
  -5   3   5  844.45   32.53
  -5   3   6  130.28    7.50
  -5   3   6  141.17    7.13
  -5   3   7 1007.96   40.06
  -5   3   8 2960.09  112.53
  -5   3  10  655.75   26.70
  -5   3  10  672.01   26.74
  -5   4 -17   -1.43    2.01
  -5   4 -17    0.43    1.82
  -5   4 -17   -0.46    2.28
  -5   4 -17    2.02    2.13
  -5   4 -17    1.32    1.90
  -5   4 -17    4.46    2.73
  -5   4 -16  255.30   12.40
  -5   4 -16  264.38   12.01
  -5   4 -16  245.71   11.56
  -5   4 -16  209.67   11.32
  -5   4 -16  252.83   11.94
  -5   4 -16  202.11   11.13
  -5   4 -15   11.09    4.19
  -5   4 -15    7.47    3.25
  -5   4 -15   -1.49    1.75
  -5   4 -15    7.98    3.17
  -5   4 -15    6.13    2.95
  -5   4 -15   10.40    2.90
  -5   4 -15    6.36    3.57
  -5   4 -14   24.38    4.16
  -5   4 -14   19.89    3.52
  -5   4 -14   23.02    3.65
  -5   4 -14   25.87    5.23
  -5   4 -14   21.12    3.57
  -5   4 -14   18.99    4.19
  -5   4 -14   28.25    4.16
  -5   4 -14   20.19    3.85
  -5   4 -14   27.50    4.58
  -5   4 -13   79.18    6.81
  -5   4 -13   82.36    6.96
  -5   4 -13   81.29    7.18
  -5   4 -13   88.20    7.14
  -5   4 -13   99.17    7.30
  -5   4 -13   81.29    6.31
  -5   4 -13   96.50    6.69
  -5   4 -13   95.17    7.50
  -5   4 -13   94.23    6.87
  -5   4 -13   81.77    7.73
  -5   4 -12  153.66   10.52
  -5   4 -12  136.40    8.37
  -5   4 -12  154.16    9.73
  -5   4 -12  162.66    9.98
  -5   4 -12  123.84    9.48
  -5   4 -12  148.57    9.13
  -5   4 -12  152.51    9.24
  -5   4 -12  154.11   10.05
  -5   4 -12  154.14    9.75
  -5   4 -12  149.98    9.96
  -5   4 -12  154.83    9.71
  -5   4 -11    5.34    3.38
  -5   4 -11    0.34    4.04
  -5   4 -11    9.48    3.51
  -5   4 -11    6.19    4.11
  -5   4 -11    9.12    3.70
  -5   4 -11    9.82    3.52
  -5   4 -11    1.49    2.73
  -5   4 -11    8.11    3.53
  -5   4 -11    4.79    3.37
  -5   4 -11    6.43    3.22
  -5   4 -10  762.36   34.13
  -5   4 -10  773.75   33.52
  -5   4 -10  758.16   32.68
  -5   4 -10  775.53   32.75
  -5   4 -10  705.29   33.52
  -5   4 -10  822.87   33.55
  -5   4 -10  833.11   33.63
  -5   4 -10  819.52   33.88
  -5   4 -10  773.20   33.46
  -5   4 -10  722.60   33.33
  -5   4 -10  804.10   33.40
  -5   4  -9    7.00    3.33
  -5   4  -9    7.94    3.84
  -5   4  -9    6.43    3.48
  -5   4  -9   12.02    3.45
  -5   4  -9    2.92    3.94
  -5   4  -9    5.76    3.23
  -5   4  -9   10.67    3.62
  -5   4  -9   10.44    3.34
  -5   4  -9    7.60    3.23
  -5   4  -9   10.17    3.60
  -5   4  -9    6.65    3.37
  -5   4  -8  539.63   24.32
  -5   4  -8  570.70   24.46
  -5   4  -8  598.96   24.87
  -5   4  -8  543.62   24.73
  -5   4  -8  518.20   22.75
  -5   4  -8  555.21   24.58
  -5   4  -8  534.84   24.52
  -5   4  -8  547.57   24.26
  -5   4  -7  167.24    9.67
  -5   4  -7  171.72    9.73
  -5   4  -7  175.21    8.75
  -5   4  -7  181.97   10.33
  -5   4  -7  161.64    9.86
  -5   4  -7  158.49    9.74
  -5   4  -7  157.10    9.63
  -5   4  -6  167.02    8.39
  -5   4  -6  177.89    8.49
  -5   4  -6  167.60    9.87
  -5   4  -6  163.94    8.67
  -5   4  -5   -0.16    1.91
  -5   4  -5   -0.96    1.97
  -5   4  -5   -1.58    2.61
  -5   4  -5    0.18    1.86
  -5   4  -4    8.99    2.28
  -5   4  -4    5.21    2.19
  -5   4  -4    7.14    2.80
  -5   4  -4    6.42    2.17
  -5   4  -3   55.78    4.44
  -5   4  -3   63.11    4.54
  -5   4  -3   61.59    5.08
  -5   4  -3   52.32    4.26
  -5   4  -2  111.60    6.46
  -5   4  -2  113.08    7.06
  -5   4  -1 1168.70   46.07
  -5   4  -1 1151.86   45.43
  -5   4   0  842.00   34.20
  -5   4   1 1283.60   49.99
  -5   4   2 1689.60   63.28
  -5   4   2 1576.23   62.66
  -5   4   3  331.49   14.42
  -5   4   3  296.69   13.76
  -5   4   6  548.82   22.70
  -5   4   6  542.95   22.66
  -5   4   7    6.71    2.33
  -5   4   7    5.54    2.31
  -5   4   8    5.50    2.23
  -5   4   8    4.67    2.11
  -5   4   9 1297.72   50.38
  -5   4   9 1289.90   50.36
  -5   4  15  161.03    9.79
  -5   4  15  181.41   10.17
  -5   4  16  109.99    7.29
  -5   4  16  107.68    7.23
  -5   4  20    9.01    2.19
  -5   5 -17  346.40   15.14
  -5   5 -17  368.72   15.91
  -5   5 -17  372.14   15.44
  -5   5 -17  355.48   15.37
  -5   5 -16   54.75    4.57
  -5   5 -16   47.07    4.36
  -5   5 -16   50.61    4.45
  -5   5 -15  465.56   11.42
  -5   5 -15  445.00    9.53
  -5   5 -15  457.90   11.67
  -5   5 -14   25.77    3.61
  -5   5 -14   18.38    3.46
  -5   5 -14   30.69    4.13
  -5   5 -14   27.24    4.52
  -5   5 -14   24.60    4.28
  -5   5 -13  183.87   10.70
  -5   5 -13  180.95   10.80
  -5   5 -13  180.47    9.82
  -5   5 -13  205.45   11.62
  -5   5 -13  215.45   12.41
  -5   5 -13  221.25   11.26
  -5   5 -12    0.34    3.65
  -5   5 -12    4.75    3.15
  -5   5 -12    5.91    3.12
  -5   5 -12    1.86    2.93
  -5   5 -12    2.33    3.44
  -5   5 -12    5.30    4.23
  -5   5 -12   -1.63    3.52
  -5   5 -12    2.27    3.67
  -5   5 -12   10.45    3.14
  -5   5 -12    5.50    2.97
  -5   5 -12    6.52    3.31
  -5   5 -11  153.70    9.77
  -5   5 -11  152.38   10.54
  -5   5 -11  151.65    9.97
  -5   5 -11  141.27    9.07
  -5   5 -11  152.28    9.22
  -5   5 -11  126.81    9.54
  -5   5 -11  161.48    9.94
  -5   5 -11  155.32    9.86
  -5   5 -11  149.56    9.20
  -5   5 -11  143.10    9.07
  -5   5 -11  129.09    9.09
  -5   5 -11  156.35   10.08
  -5   5 -10   49.14    5.25
  -5   5 -10   41.20    4.88
  -5   5 -10   54.68    6.16
  -5   5 -10   46.09    6.39
  -5   5 -10   44.13    5.46
  -5   5 -10   54.32    5.78
  -5   5 -10   53.04    5.43
  -5   5 -10   56.81    5.56
  -5   5 -10   44.18    5.09
  -5   5 -10   53.88    5.78
  -5   5 -10   55.87    6.01
  -5   5  -9  275.12   14.88
  -5   5  -9  280.52   14.25
  -5   5  -9  266.30   14.07
  -5   5  -9  258.47   13.71
  -5   5  -9  261.32   14.27
  -5   5  -9  240.39   13.21
  -5   5  -9  255.52   14.14
  -5   5  -9  301.15   14.65
  -5   5  -9  265.26   14.27
  -5   5  -8  421.25   20.44
  -5   5  -8  416.57   19.56
  -5   5  -8  399.04   18.96
  -5   5  -8  420.57   20.03
  -5   5  -8  419.87   19.71
  -5   5  -8  441.93   19.93
  -5   5  -8  427.36   20.08
  -5   5  -8  422.94   20.04
  -5   5  -8  431.81   20.01
  -5   5  -7 1242.14   49.06
  -5   5  -7 1245.75   49.06
  -5   5  -7 1253.57   51.43
  -5   5  -7 1201.28   49.88
  -5   5  -7 1216.69   50.90
  -5   5  -7 1285.86   50.80
  -5   5  -7 1300.98   50.87
  -5   5  -7 1305.44   51.19
  -5   5  -7 1257.72   50.32
  -5   5  -7 1223.02   50.19
  -5   5  -7 1270.88   51.02
  -5   5  -7 1338.98   51.14
  -5   5  -6  915.17   33.37
  -5   5  -6  913.69   33.37
  -5   5  -6  789.24   34.82
  -5   5  -6  799.37   34.45
  -5   5  -6  803.19   34.15
  -5   5  -6  815.09   34.22
  -5   5  -6  854.89   34.68
  -5   5  -6  822.95   33.22
  -5   5  -6  804.64   33.82
  -5   5  -6  781.15   33.76
  -5   5  -6  799.54   34.30
  -5   5  -6  725.55   34.08
  -5   5  -5  201.29   10.20
  -5   5  -5  201.62   11.10
  -5   5  -5  220.32   10.43
  -5   5  -5  209.94   10.31
  -5   5  -4  120.40    7.87
  -5   5  -4  123.26    7.22
  -5   5  -4  148.88    7.61
  -5   5  -4  134.50    7.41
  -5   5  -3  358.89   16.44
  -5   5  -3  357.56   17.10
  -5   5  -3  386.55   16.67
  -5   5  -3  401.77   16.78
  -5   5  -2   22.71    3.37
  -5   5  -2   25.45    3.17
  -5   5  -2   30.01    3.56
  -5   5  -2   25.86    3.33
  -5   5  -1  971.99   39.77
  -5   5  -1  938.97   39.14
  -5   5  -1 1032.58   39.50
  -5   5  -1 1014.34   39.44
  -5   5   0  635.57   26.62
  -5   5   1  380.86   16.75
  -5   5   1  378.30   16.70
  -5   5   2  783.35   31.50
  -5   5   2  768.49   31.44
  -5   5   3  169.74    9.11
  -5   5   3  188.56    9.33
  -5   5   4  138.91    7.77
  -5   5   4  140.19    7.72
  -5   5   5   21.63    3.17
  -5   5   5   18.63    3.01
  -5   5   6  170.17    8.97
  -5   5   6  176.86    9.03
  -5   5   7   10.28    2.48
  -5   5   7    5.13    2.34
  -5   5   8  594.49   24.44
  -5   5   8  580.03   24.38
  -5   5   9    1.42    1.98
  -5   5   9    2.30    2.10
  -5   5  10 1069.54   43.31
  -5   5  12  480.76   22.07
  -5   5  13    5.99    3.07
  -5   5  13    5.06    3.23
  -5   5  14   58.01    5.56
  -5   5  14   51.29    5.44
  -5   5  15    2.69    2.88
  -5   5  15    3.20    2.80
  -5   5  16   14.72    3.31
  -5   5  16   21.51    3.38
  -5   5  19   89.34    5.86
  -5   5  20  167.64    7.85
  -5   6 -17    1.74    1.68
  -5   6 -17    2.22    1.63
  -5   6 -17    0.77    1.83
  -5   6 -17    0.38    1.89
  -5   6 -17   -0.41    1.48
  -5   6 -16  421.77   17.69
  -5   6 -16  397.89   17.94
  -5   6 -16  406.55   17.67
  -5   6 -16  405.11   17.69
  -5   6 -15    8.22    3.14
  -5   6 -15    7.59    2.99
  -5   6 -15    9.07    3.01
  -5   6 -15   17.08    3.69
  -5   6 -15   11.74    2.92
  -5   6 -15   12.28    3.54
  -5   6 -14  287.53   14.34
  -5   6 -14  302.09   15.07
  -5   6 -14  312.81   15.22
  -5   6 -14  315.91   15.55
  -5   6 -13    3.67    3.25
  -5   6 -13    5.94    3.65
  -5   6 -13    1.50    1.89
  -5   6 -13    2.95    2.71
  -5   6 -13   -0.60    3.58
  -5   6 -13    8.28    4.07
  -5   6 -13    4.25    3.72
  -5   6 -12  100.95    8.36
  -5   6 -12  118.12    8.47
  -5   6 -12  112.88    7.74
  -5   6 -12  108.86    7.40
  -5   6 -12  126.44    8.34
  -5   6 -12  113.05    8.71
  -5   6 -11   25.03    4.55
  -5   6 -11   29.24    4.41
  -5   6 -11   34.75    5.08
  -5   6 -11   30.71    5.22
  -5   6 -11   31.46    4.99
  -5   6 -11   22.43    4.65
  -5   6 -11   22.22    4.05
  -5   6 -11   32.25    5.36
  -5   6 -11   29.97    5.01
  -5   6 -10  208.97   11.41
  -5   6 -10  179.14   11.60
  -5   6 -10  179.62   11.25
  -5   6 -10  166.92   10.35
  -5   6 -10  188.14   11.14
  -5   6 -10  184.77   11.09
  -5   6 -10  158.13   10.65
  -5   6 -10  189.95   11.31
  -5   6 -10  193.57   11.13
  -5   6 -10  198.37   10.91
  -5   6 -10  181.84   11.32
  -5   6 -10  148.05    9.65
  -5   6  -9   21.22    3.55
  -5   6  -9   21.28    4.84
  -5   6  -9   32.23    5.32
  -5   6  -9   33.11    4.70
  -5   6  -9   26.69    4.49
  -5   6  -9   15.71    3.68
  -5   6  -9   28.82    4.90
  -5   6  -9   28.28    4.73
  -5   6  -8  201.12   12.09
  -5   6  -8  178.25   11.41
  -5   6  -8  190.59   10.52
  -5   6  -8  219.50   11.74
  -5   6  -8  194.58   11.43
  -5   6  -8  188.92   11.20
  -5   6  -8  184.77   10.96
  -5   6  -8  181.91   10.88
  -5   6  -8  213.93   11.77
  -5   6  -8  216.83   11.98
  -5   6  -7  371.01   18.73
  -5   6  -7  375.58   18.06
  -5   6  -7  389.98   18.24
  -5   6  -7  383.03   18.46
  -5   6  -7  414.35   18.85
  -5   6  -7  393.71   19.18
  -5   6  -7  376.01   17.73
  -5   6  -7  374.61   18.80
  -5   6  -7  413.00   18.84
  -5   6  -7  397.60   18.71
  -5   6  -7  400.66   17.34
  -5   6  -7  398.28   17.32
  -5   6  -7  379.66   18.71
  -5   6  -6  746.93   30.78
  -5   6  -6  745.36   31.31
  -5   6  -6  717.30   29.47
  -5   6  -6  742.63   29.55
  -5   6  -6  705.40   30.55
  -5   6  -6  723.83   30.63
  -5   6  -6  706.65   30.45
  -5   6  -6  641.06   29.86
  -5   6  -6  666.69   29.97
  -5   6  -6  725.59   30.86
  -5   6  -6  752.13   30.92
  -5   6  -5  212.07   12.42
  -5   6  -5  238.02   12.27
  -5   6  -5  232.06   12.25
  -5   6  -5  226.47   12.07
  -5   6  -5  220.96   12.03
  -5   6  -5  211.61   11.66
  -5   6  -5  202.91   11.55
  -5   6  -5  242.17   12.20
  -5   6  -5  262.12   11.73
  -5   6  -5  249.24   11.58
  -5   6  -5  226.19   12.28
  -5   6  -4  226.23   11.70
  -5   6  -4  221.43   11.27
  -5   6  -4  228.38   11.34
  -5   6  -3   84.17    6.13
  -5   6  -3   95.55    6.24
  -5   6  -3   96.46    6.31
  -5   6  -2  175.30    9.62
  -5   6  -2  181.19    9.58
  -5   6  -2  180.15    9.60
  -5   6  -1  360.61   16.97
  -5   6  -1  393.88   17.18
  -5   6  -1  378.21   17.08
  -5   6   0  167.46    9.05
  -5   6   1  385.47   17.43
  -5   6   1  401.32   17.55
  -5   6   1  382.85   17.40
  -5   6   2  268.56   12.99
  -5   6   2  270.48   13.05
  -5   6   3 1351.94   53.27
  -5   6   3 1348.14   53.25
  -5   6   4    4.06    2.57
  -5   6   4    7.05    2.74
  -5   6   5  480.76   20.69
  -5   6   5  466.36   20.58
  -5   6   6  100.61    6.40
  -5   6   6   90.82    6.30
  -5   6   7    7.34    2.98
  -5   6   7    8.33    2.61
  -5   6   7   13.03    2.72
  -5   6   7    8.11    2.91
  -5   6   8   15.13    3.62
  -5   6   8   15.42    3.49
  -5   6   8   14.31    2.73
  -5   6   8   13.89    2.75
  -5   6   8    9.08    3.29
  -5   6   9  256.03   12.95
  -5   6   9  250.96   13.28
  -5   6   9  243.82   12.01
  -5   6   9  249.12   12.07
  -5   6   9  238.83   13.14
  -5   6  10   14.19    3.64
  -5   6  10   13.17    3.60
  -5   6  10    9.54    3.19
  -5   6  11 1011.17   42.44
  -5   6  11 1030.55   42.54
  -5   6  11 1022.01   41.71
  -5   6  12    1.87    3.20
  -5   6  12    1.26    3.36
  -5   6  13  258.12   13.64
  -5   6  13  246.76   13.48
  -5   6  14   84.13    6.66
  -5   6  14   87.30    6.84
  -5   6  15   56.12    5.24
  -5   6  15   63.68    5.51
  -5   6  16    0.62    2.46
  -5   6  16   -0.21    2.29
  -5   6  17    8.60    3.14
  -5   6  18  116.72    7.20
  -5   6  19   93.08    5.51
  -5   7 -16    3.19    2.11
  -5   7 -16    2.42    1.99
  -5   7 -16    2.86    2.03
  -5   7 -16    4.37    2.12
  -5   7 -15  273.01   12.86
  -5   7 -15  285.17   12.98
  -5   7 -15  254.31   12.70
  -5   7 -15  263.04   12.26
  -5   7 -15  274.14   13.03
  -5   7 -15  274.36   12.86
  -5   7 -14   49.29    4.75
  -5   7 -14   51.94    5.05
  -5   7 -14   40.55    4.85
  -5   7 -14   49.57    4.97
  -5   7 -14   52.87    5.00
  -5   7 -13  125.11    7.85
  -5   7 -13  133.56    8.64
  -5   7 -13  120.77    8.19
  -5   7 -13  143.95    8.94
  -5   7 -12   17.72    4.34
  -5   7 -12   22.80    4.10
  -5   7 -12   21.81    3.74
  -5   7 -12   22.81    4.53
  -5   7 -12   19.92    4.40
  -5   7 -11   31.87    5.25
  -5   7 -11   42.85    5.45
  -5   7 -11   41.99    4.99
  -5   7 -11   39.21    5.25
  -5   7 -11   41.71    5.59
  -5   7 -10   24.59    5.05
  -5   7 -10   26.77    4.87
  -5   7 -10   19.95    3.78
  -5   7 -10   23.33    4.57
  -5   7 -10   20.06    4.49
  -5   7 -10   24.14    3.42
  -5   7 -10   28.90    4.64
  -5   7 -10   30.33    5.05
  -5   7 -10   25.99    5.02
  -5   7 -10   26.41    4.99
  -5   7  -9  195.88   11.02
  -5   7  -9  135.62    8.79
  -5   7  -9  156.88   10.30
  -5   7  -9  147.29    9.30
  -5   7  -9  164.93   10.33
  -5   7  -9  159.63   10.21
  -5   7  -9  118.86    9.07
  -5   7  -9  162.29   10.29
  -5   7  -9  168.85   10.47
  -5   7  -9  163.28   10.30
  -5   7  -9  168.04   10.20
  -5   7  -8   33.06    5.47
  -5   7  -8   41.80    5.43
  -5   7  -8   31.98    5.15
  -5   7  -8   40.38    5.69
  -5   7  -8   43.69    5.33
  -5   7  -8   27.08    3.95
  -5   7  -8   35.51    5.41
  -5   7  -8   31.60    4.96
  -5   7  -8   39.55    5.17
  -5   7  -8   31.01    5.32
  -5   7  -7  619.81   27.21
  -5   7  -7  614.01   27.19
  -5   7  -7  663.28   28.70
  -5   7  -7  704.80   29.00
  -5   7  -7  671.03   29.00
  -5   7  -7  558.18   27.45
  -5   7  -7  648.48   28.77
  -5   7  -7  696.33   28.82
  -5   7  -7  720.39   29.04
  -5   7  -7  647.19   28.71
  -5   7  -6  511.97   23.22
  -5   7  -6  499.26   23.27
  -5   7  -6  475.04   21.96
  -5   7  -6  503.80   23.19
  -5   7  -6  516.73   23.30
  -5   7  -6  544.36   23.72
  -5   7  -6  455.05   22.16
  -5   7  -6  516.02   23.44
  -5   7  -6  499.55   23.19
  -5   7  -6  540.51   22.39
  -5   7  -6  527.21   22.29
  -5   7  -5  299.33   15.11
  -5   7  -5  316.11   15.17
  -5   7  -5  282.78   14.08
  -5   7  -5  285.59   14.85
  -5   7  -5  284.33   14.83
  -5   7  -5  278.67   15.03
  -5   7  -5  282.75   14.10
  -5   7  -5  261.97   14.71
  -5   7  -5  320.73   14.49
  -5   7  -5  304.69   14.33
  -5   7  -4  356.22   17.59
  -5   7  -4  356.07   17.48
  -5   7  -4  379.05   17.16
  -5   7  -4  355.04   17.52
  -5   7  -4  357.41   17.54
  -5   7  -4  340.72   17.68
  -5   7  -4  347.15   16.73
  -5   7  -4  365.49   17.71
  -5   7  -4  342.51   17.48
  -5   7  -4  406.27   17.50
  -5   7  -3  100.71    6.94
  -5   7  -3   98.39    6.83
  -5   7  -3   89.70    6.57
  -5   7  -3  104.89    7.20
  -5   7  -3   95.93    7.02
  -5   7  -3   88.52    7.09
  -5   7  -3   86.96    6.14
  -5   7  -3   94.48    6.89
  -5   7  -3   99.94    7.21
  -5   7  -3   98.84    7.42
  -5   7  -2   55.10    5.08
  -5   7  -2   59.41    5.21
  -5   7  -2   46.35    4.62
  -5   7  -2   43.51    4.78
  -5   7  -2   43.27    4.79
  -5   7  -2   49.09    4.20
  -5   7  -2   46.48    4.91
  -5   7  -2   51.44    5.29
  -5   7  -2   42.91    4.83
  -5   7  -2   40.25    4.90
  -5   7  -1    2.55    3.04
  -5   7  -1   -1.05    1.72
  -5   7  -1    3.11    2.65
  -5   7  -1    3.04    2.86
  -5   7  -1    6.34    2.96
  -5   7  -1   -0.26    3.20
  -5   7   0   14.03    2.46
  -5   7   1   49.97    4.97
  -5   7   1   52.26    4.92
  -5   7   1   45.20    4.72
  -5   7   1   49.24    4.18
  -5   7   2  328.84   15.18
  -5   7   2  330.32   15.20
  -5   7   2  292.81   14.76
  -5   7   2  298.79   14.27
  -5   7   3  190.67   10.40
  -5   7   3  191.97   10.41
  -5   7   3  189.19    9.80
  -5   7   3  176.19   10.10
  -5   7   4 1242.49   49.20
  -5   7   4 1204.16   49.10
  -5   7   4 1270.94   48.79
  -5   7   4 1280.25   48.85
  -5   7   4 1173.83   48.70
  -5   7   4 1188.23   48.79
  -5   7   4 1131.75   48.30
  -5   7   5   20.02    3.84
  -5   7   5   20.90    3.87
  -5   7   5   15.19    3.32
  -5   7   5   14.67    3.34
  -5   7   5   15.62    3.62
  -5   7   5   20.53    3.71
  -5   7   5   20.17    3.61
  -5   7   6   76.41    6.01
  -5   7   6   81.20    6.08
  -5   7   6   74.81    5.88
  -5   7   6   78.34    6.52
  -5   7   7   12.43    3.05
  -5   7   7    9.46    2.95
  -5   7   7    4.62    2.73
  -5   7   7    7.06    3.33
  -5   7   8   83.16    6.77
  -5   7   8   72.44    6.38
  -5   7   8   67.22    5.63
  -5   7   8   74.38    5.77
  -5   7   8   85.10    6.72
  -5   7   9    1.46    2.98
  -5   7   9   -1.29    3.47
  -5   7   9   -2.93    3.42
  -5   7  10  271.98   14.27
  -5   7  10  283.96   14.93
  -5   7  10  291.56   15.00
  -5   7  11   14.06    3.33
  -5   7  11   15.24    3.97
  -5   7  11   14.41    4.30
  -5   7  12  371.06   18.62
  -5   7  12  405.33   18.96
  -5   7  13  191.30   11.03
  -5   7  13  188.82   11.08
  -5   7  14  228.55   12.04
  -5   7  14  220.61   12.02
  -5   7  15   54.19    4.88
  -5   7  15   52.96    4.92
  -5   7  15   60.73    5.93
  -5   7  16   28.47    3.36
  -5   7  16   34.19    3.53
  -5   7  17    9.67    2.76
  -5   7  18   17.40    2.60
  -5   8 -16  124.43    6.34
  -5   8 -16  134.08    6.54
  -5   8 -16  132.62    6.52
  -5   8 -15   27.72    3.22
  -5   8 -15   27.30    3.14
  -5   8 -15   25.00    3.14
  -5   8 -15   27.92    2.83
  -5   8 -15   33.69    3.39
  -5   8 -14   98.82    6.41
  -5   8 -14   92.61    6.28
  -5   8 -14   91.53    6.33
  -5   8 -14   92.39    6.09
  -5   8 -14   96.54    6.47
  -5   8 -13  173.75    9.94
  -5   8 -13  166.16    9.31
  -5   8 -13  168.76    9.86
  -5   8 -13  178.30   10.04
  -5   8 -13  177.77    9.76
  -5   8 -13  184.29   10.12
  -5   8 -12  213.52    9.47
  -5   8 -12  212.87    9.13
  -5   8 -12  199.60    8.33
  -5   8 -11   16.71    3.16
  -5   8 -11   19.16    3.74
  -5   8 -11   21.47    4.47
  -5   8 -11   19.16    3.98
  -5   8 -11   16.97    4.22
  -5   8 -10   91.49    6.93
  -5   8 -10   99.31    7.81
  -5   8 -10  103.73    7.61
  -5   8 -10  104.98    8.09
  -5   8 -10   99.67    7.89
  -5   8 -10   88.71    7.07
  -5   8 -10   98.24    6.74
  -5   8  -9    6.79    3.80
  -5   8  -9   10.93    3.79
  -5   8  -9   10.02    4.10
  -5   8  -9    6.47    4.01
  -5   8  -9    7.33    4.25
  -5   8  -9   11.69    3.81
  -5   8  -9   13.84    3.82
  -5   8  -9    3.57    3.35
  -5   8  -8  145.82    9.50
  -5   8  -8  157.61   10.22
  -5   8  -8  143.27    9.90
  -5   8  -8  144.13    9.64
  -5   8  -8  155.94   10.30
  -5   8  -8  150.07    9.95
  -5   8  -8  161.61   10.42
  -5   8  -8  142.41   10.00
  -5   8  -7   44.91    5.90
  -5   8  -7   47.27    5.45
  -5   8  -7   41.29    5.64
  -5   8  -7   56.88    6.00
  -5   8  -7   47.15    5.90
  -5   8  -7   49.19    6.05
  -5   8  -7   59.49    6.22
  -5   8  -7   44.33    5.92
  -5   8  -6  294.33   15.65
  -5   8  -6  293.46   14.61
  -5   8  -6  310.30   15.86
  -5   8  -6  317.69   16.01
  -5   8  -6  288.57   15.11
  -5   8  -6  310.64   16.16
  -5   8  -6  309.08   15.99
  -5   8  -6  314.58   16.07
  -5   8  -6  292.79   14.86
  -5   8  -6  290.81   14.83
  -5   8  -5  472.28   22.49
  -5   8  -5  455.07   21.55
  -5   8  -5  490.41   22.67
  -5   8  -5  491.18   22.65
  -5   8  -5  470.68   21.99
  -5   8  -5  498.98   23.03
  -5   8  -5  482.55   22.70
  -5   8  -5  508.49   22.90
  -5   8  -5  487.51   21.99
  -5   8  -5  488.57   21.99
  -5   8  -4  306.41   16.05
  -5   8  -4  322.87   15.68
  -5   8  -4  331.47   16.43
  -5   8  -4  327.10   16.42
  -5   8  -4  300.76   15.28
  -5   8  -4  328.25   16.68
  -5   8  -4  329.14   16.55
  -5   8  -4  333.59   16.57
  -5   8  -4  303.16   16.27
  -5   8  -4  312.86   15.81
  -5   8  -4  334.32   16.01
  -5   8  -3  398.96   19.28
  -5   8  -3  413.49   19.07
  -5   8  -3  427.36   19.80
  -5   8  -3  402.86   19.60
  -5   8  -3  402.76   19.10
  -5   8  -3  399.05   19.86
  -5   8  -3  404.91   19.60
  -5   8  -3  403.23   19.56
  -5   8  -3  390.64   19.53
  -5   8  -3  428.67   19.41
  -5   8  -3  427.06   19.44
  -5   8  -2   34.87    4.52
  -5   8  -2   25.61    4.38
  -5   8  -2   29.57    4.39
  -5   8  -2   35.47    5.01
  -5   8  -2   29.67    4.68
  -5   8  -2   28.40    4.93
  -5   8  -2   39.24    4.75
  -5   8  -2   33.03    4.54
  -5   8  -2   24.38    4.70
  -5   8  -2   31.91    4.88
  -5   8  -2   29.02    5.01
  -5   8  -1   45.10    5.11
  -5   8  -1   40.25    4.98
  -5   8  -1   43.37    5.28
  -5   8  -1   47.74    5.49
  -5   8  -1   50.52    5.71
  -5   8  -1   59.00    5.52
  -5   8  -1   48.36    5.52
  -5   8  -1   50.19    5.41
  -5   8  -1   53.85    5.61
  -5   8  -1   46.96    5.12
  -5   8   0   -0.30    2.77
  -5   8   0    0.76    2.87
  -5   8   0   -0.98    2.61
  -5   8   0    1.52    3.27
  -5   8   0    1.53    3.22
  -5   8   0   -0.33    3.22
  -5   8   0    0.72    3.28
  -5   8   0    3.30    3.32
  -5   8   0   -1.56    3.27
  -5   8   0    1.13    3.59
  -5   8   0    0.50    2.42
  -5   8   1   14.24    3.96
  -5   8   1   17.54    3.77
  -5   8   1   12.89    3.77
  -5   8   1   17.68    3.60
  -5   8   1   17.39    3.82
  -5   8   1   14.59    3.30
  -5   8   1   16.20    3.77
  -5   8   1   20.52    4.21
  -5   8   1   15.69    4.21
  -5   8   1   20.70    3.92
  -5   8   1   15.91    3.83
  -5   8   1   15.29    3.71
  -5   8   1   19.64    3.94
  -5   8   2   39.39    4.69
  -5   8   2   29.54    4.57
  -5   8   2   41.65    4.64
  -5   8   2   31.25    4.67
  -5   8   2   38.93    4.86
  -5   8   2   34.07    4.93
  -5   8   2   43.56    4.66
  -5   8   2   40.57    4.84
  -5   8   2   32.91    4.68
  -5   8   2   27.85    4.40
  -5   8   3  591.55   25.83
  -5   8   3  602.15   26.33
  -5   8   3  597.92   25.88
  -5   8   3  611.07   26.10
  -5   8   3  601.07   26.03
  -5   8   3  559.18   25.26
  -5   8   3  591.50   25.95
  -5   8   3  551.84   25.67
  -5   8   3  616.09   26.61
  -5   8   3  538.94   25.45
  -5   8   4   19.86    4.20
  -5   8   4   22.37    4.24
  -5   8   4   24.86    4.29
  -5   8   4   17.86    4.01
  -5   8   4   30.38    4.83
  -5   8   4   15.93    3.66
  -5   8   4   23.92    3.94
  -5   8   4   28.45    4.37
  -5   8   4   21.20    3.78
  -5   8   4   19.03    4.13
  -5   8   5 1287.05   54.18
  -5   8   5 1308.37   53.97
  -5   8   5 1356.45   53.88
  -5   8   5 1374.66   53.96
  -5   8   5 1385.16   54.64
  -5   8   5 1379.51   53.93
  -5   8   5 1359.22   53.85
  -5   8   5 1334.93   54.16
  -5   8   5 1232.00   53.34
  -5   8   6  125.56    8.43
  -5   8   6  134.41    8.57
  -5   8   6  128.22    8.46
  -5   8   6  138.42    8.77
  -5   8   6  131.19    8.73
  -5   8   6  133.57    9.12
  -5   8   7  197.44   10.79
  -5   8   7  190.53   10.61
  -5   8   7  178.96   11.01
  -5   8   7  169.36   10.29
  -5   8   8   17.30    4.07
  -5   8   8   12.77    4.05
  -5   8   8   16.32    4.18
  -5   8   9   88.63    7.21
  -5   8   9   99.23    7.77
  -5   8   9   97.01    7.75
  -5   8  10   61.66    6.01
  -5   8  10   82.90    6.88
  -5   8  10   80.97    6.97
  -5   8  11  150.37    9.43
  -5   8  11  177.24   10.55
  -5   8  11  174.30   10.84
  -5   8  11  168.40   10.51
  -5   8  12   44.56    5.21
  -5   8  12   40.77    5.20
  -5   8  13  102.05    7.18
  -5   8  13   94.74    7.13
  -5   8  14  167.87    9.48
  -5   8  14  168.60    9.59
  -5   8  14  190.68   10.55
  -5   8  15  115.01    6.82
  -5   8  15  113.99    6.88
  -5   8  15  131.17    7.86
  -5   8  16   96.47    6.25
  -5   8  17   19.32    2.59
  -5   9 -15   38.52    2.80
  -5   9 -15   32.51    2.75
  -5   9 -15   42.43    2.92
  -5   9 -14   40.45    3.60
  -5   9 -14   40.99    3.67
  -5   9 -14   47.42    3.87
  -5   9 -14   39.15    3.56
  -5   9 -14   40.54    3.66
  -5   9 -13  154.07    8.23
  -5   9 -13  136.04    8.02
  -5   9 -13  133.10    7.69
  -5   9 -13  157.80    8.42
  -5   9 -13  141.74    8.02
  -5   9 -13  146.79    8.23
  -5   9 -12  183.16   10.18
  -5   9 -12  180.78    9.88
  -5   9 -12  180.80   10.12
  -5   9 -12  180.26    9.99
  -5   9 -11  257.30    9.19
  -5   9 -11  265.65    9.68
  -5   9 -10   70.08    5.48
  -5   9 -10   51.46    5.41
  -5   9  -9   20.91    4.77
  -5   9  -9   21.99    4.78
  -5   9  -9   20.59    4.36
  -5   9  -9   16.94    4.51
  -5   9  -9   24.94    4.08
  -5   9  -9   20.26    4.87
  -5   9  -9   20.98    4.51
  -5   9  -8   48.22    5.65
  -5   9  -8   43.48    5.64
  -5   9  -8   42.13    5.29
  -5   9  -8   35.30    5.50
  -5   9  -8   35.98    4.93
  -5   9  -8   38.47    5.57
  -5   9  -8   39.07    5.55
  -5   9  -8   31.49    5.13
  -5   9  -7   68.04    7.12
  -5   9  -7   88.94    7.66
  -5   9  -7   89.16    7.51
  -5   9  -7   79.27    7.14
  -5   9  -7   88.55    7.53
  -5   9  -7   77.76    7.19
  -5   9  -7   95.11    7.28
  -5   9  -7   90.40    7.57
  -5   9  -7   56.19    5.18
  -5   9  -6   29.32    5.00
  -5   9  -6   28.09    4.99
  -5   9  -6   33.61    5.49
  -5   9  -6   37.17    4.42
  -5   9  -6   31.83    4.31
  -5   9  -6   19.64    4.89
  -5   9  -6   28.65    5.23
  -5   9  -6   40.35    5.46
  -5   9  -5   40.22    5.57
  -5   9  -5   33.67    5.35
  -5   9  -5   40.48    5.80
  -5   9  -5   32.41    4.53
  -5   9  -5   34.68    4.59
  -5   9  -5   37.55    5.51
  -5   9  -5   37.11    5.70
  -5   9  -5   37.76    5.79
  -5   9  -5   33.29    5.51
  -5   9  -5   28.58    3.92
  -5   9  -4  559.90   25.58
  -5   9  -4  575.49   25.37
  -5   9  -4  560.09   25.38
  -5   9  -4  563.45   25.54
  -5   9  -4  564.68   25.58
  -5   9  -4  572.39   25.91
  -5   9  -4  518.56   24.83
  -5   9  -4  526.09   24.90
  -5   9  -4  558.05   25.17
  -5   9  -4  543.27   24.45
  -5   9  -3   -1.17    3.31
  -5   9  -3   -0.35    3.69
  -5   9  -3    6.31    4.09
  -5   9  -3    2.56    4.20
  -5   9  -3    4.25    3.22
  -5   9  -3    5.91    3.03
  -5   9  -3    2.21    3.93
  -5   9  -3    1.76    3.95
  -5   9  -3    0.33    4.16
  -5   9  -3   -2.65    3.30
  -5   9  -3    2.51    3.85
  -5   9  -2  613.72   25.86
  -5   9  -2  551.99   25.36
  -5   9  -2  602.90   26.23
  -5   9  -2  590.54   26.17
  -5   9  -2  567.69   26.23
  -5   9  -2  589.49   25.95
  -5   9  -2  579.75   25.88
  -5   9  -2  526.54   25.22
  -5   9  -2  568.19   25.52
  -5   9  -2  526.18   25.50
  -5   9  -2  550.64   25.89
  -5   9  -1    4.36    3.65
  -5   9  -1   -0.32    3.36
  -5   9  -1    2.72    2.59
  -5   9  -1    0.35    3.72
  -5   9  -1    6.18    3.67
  -5   9  -1    1.09    3.84
  -5   9  -1    3.18    3.58
  -5   9  -1    0.96    4.02
  -5   9  -1    1.76    2.36
  -5   9   0  159.90   10.29
  -5   9   0  149.39    9.47
  -5   9   0  156.79    9.73
  -5   9   0  163.18   10.35
  -5   9   0  163.21    9.61
  -5   9   0  173.69   10.63
  -5   9   0  160.07   10.46
  -5   9   0  164.00   10.73
  -5   9   0  171.18   10.48
  -5   9   0  168.64   10.39
  -5   9   0  151.83    9.36
  -5   9   0  156.11   10.13
  -5   9   1   98.43    7.67
  -5   9   1   82.37    6.64
  -5   9   1   83.58    7.26
  -5   9   1   85.80    7.27
  -5   9   1   95.64    7.91
  -5   9   1   75.67    6.89
  -5   9   1   69.49    6.59
  -5   9   1   80.29    6.71
  -5   9   1   77.24    6.92
  -5   9   2   88.79    6.94
  -5   9   2   78.50    6.90
  -5   9   2   79.99    7.04
  -5   9   2   80.45    7.49
  -5   9   2   83.47    6.91
  -5   9   2   80.54    6.86
  -5   9   2   78.26    6.62
  -5   9   2   70.38    6.56
  -5   9   3   91.35    7.75
  -5   9   3  112.02    7.84
  -5   9   3  105.10    7.93
  -5   9   3  100.51    7.79
  -5   9   3   96.23    8.15
  -5   9   3   92.40    7.46
  -5   9   3   89.04    7.43
  -5   9   3  112.19    7.95
  -5   9   3   95.65    7.65
  -5   9   4  265.22   14.43
  -5   9   4  261.80   14.10
  -5   9   4  265.21   14.23
  -5   9   4  255.29   13.44
  -5   9   4  245.56   13.89
  -5   9   4  252.90   14.08
  -5   9   4  285.51   14.40
  -5   9   4  264.94   14.21
  -5   9   5    4.10    3.61
  -5   9   5    4.63    3.57
  -5   9   5    4.93    3.15
  -5   9   5    5.71    3.74
  -5   9   5    3.80    3.06
  -5   9   5    6.31    3.02
  -5   9   5    4.82    3.38
  -5   9   5    0.65    3.46
  -5   9   6  152.16    9.38
  -5   9   6  157.62   10.06
  -5   9   6  126.15    8.95
  -5   9   6  132.92    9.09
  -5   9   7   11.03    3.57
  -5   9   7   17.51    4.09
  -5   9   8   66.64    6.70
  -5   9   8   66.48    6.34
  -5   9   8   76.64    6.58
  -5   9   8   65.69    6.48
  -5   9   9   95.29    7.46
  -5   9   9   81.62    7.07
  -5   9   9   71.63    6.51
  -5   9   9   88.41    7.31
  -5   9  10  106.85    7.84
  -5   9  10  110.95    8.11
  -5   9  10   92.33    7.12
  -5   9  10  122.15    8.27
  -5   9  11  107.34    7.57
  -5   9  11  107.12    7.71
  -5   9  11   90.40    6.54
  -5   9  11  111.21    7.54
  -5   9  12   62.64    5.48
  -5   9  12   57.69    5.43
  -5   9  13   63.56    4.93
  -5   9  13   47.27    4.59
  -5   9  14  195.44    9.63
  -5   9  14  183.54    9.51
  -5   9  15   58.40    3.74
  -5   9  15   57.29    3.65
  -5  10 -13   21.83    2.57
  -5  10 -13   23.06    2.63
  -5  10 -13   23.16    2.63
  -5  10 -13   28.52    2.84
  -5  10 -13   22.15    2.61
  -5  10 -12  131.91    7.42
  -5  10 -12  133.66    7.43
  -5  10 -12  134.34    7.47
  -5  10 -12  128.59    7.38
  -5  10 -12  145.36    7.53
  -5  10 -11  271.10   13.18
  -5  10 -11  319.68   14.10
  -5  10 -11  310.35   14.15
  -5  10 -10   33.63    3.88
  -5  10 -10   39.21    4.18
  -5  10 -10   34.50    4.62
  -5  10 -10   32.02    4.37
  -5  10  -9  683.06   29.15
  -5  10  -9  686.82   29.64
  -5  10  -9  686.09   28.91
  -5  10  -9  715.74   29.69
  -5  10  -9  669.46   29.70
  -5  10  -9  717.99   29.66
  -5  10  -8    3.51    3.68
  -5  10  -8    0.58    3.58
  -5  10  -8    0.27    3.25
  -5  10  -8   -1.23    3.42
  -5  10  -8   -2.78    3.99
  -5  10  -8   -0.89    3.69
  -5  10  -8   -1.40    3.79
  -5  10  -7   19.16    4.48
  -5  10  -7   18.34    4.51
  -5  10  -7   13.76    4.41
  -5  10  -7   13.92    4.31
  -5  10  -7   17.60    4.14
  -5  10  -7   11.50    4.35
  -5  10  -7   -0.19    1.65
  -5  10  -6   35.85    4.20
  -5  10  -6   43.93    5.50
  -5  10  -6   48.10    5.80
  -5  10  -6   33.42    5.07
  -5  10  -6   41.54    5.65
  -5  10  -6   48.27    5.67
  -5  10  -5  143.04    9.67
  -5  10  -5  150.14    9.98
  -5  10  -5  146.72    9.87
  -5  10  -5  160.40    9.95
  -5  10  -5  139.53    9.85
  -5  10  -4   92.46    7.87
  -5  10  -4  100.62    7.97
  -5  10  -4   90.31    7.74
  -5  10  -4   95.71    7.60
  -5  10  -4   89.77    6.81
  -5  10  -4  104.22    7.83
  -5  10  -3  500.67   22.77
  -5  10  -3  488.60   22.82
  -5  10  -3  479.91   22.76
  -5  10  -3  459.13   22.01
  -5  10  -3  474.16   22.10
  -5  10  -3  491.95   22.13
  -5  10  -3  479.79   22.96
  -5  10  -2    3.11    3.73
  -5  10  -2    6.95    3.99
  -5  10  -2    9.75    4.46
  -5  10  -2   -1.14    4.15
  -5  10  -2    1.47    3.66
  -5  10  -2    2.77    3.43
  -5  10  -1  155.85    9.82
  -5  10  -1  191.30   11.06
  -5  10  -1  171.33   10.82
  -5  10  -1  179.60   10.32
  -5  10  -1  188.26   11.29
  -5  10  -1  174.41   10.54
  -5  10  -1  148.85    9.20
  -5  10  -1  139.42    9.06
  -5  10   0   21.27    3.76
  -5  10   0   19.70    4.52
  -5  10   0   23.70    4.57
  -5  10   0   17.03    3.75
  -5  10   0   23.55    4.75
  -5  10   0   28.07    5.04
  -5  10   0   15.17    3.83
  -5  10   0   19.56    3.73
  -5  10   1   66.35    6.71
  -5  10   1   44.05    5.22
  -5  10   1   55.48    5.54
  -5  10   1   51.31    5.94
  -5  10   1   57.45    6.14
  -5  10   2    1.45    3.83
  -5  10   2    0.60    3.09
  -5  10   2   -0.59    3.04
  -5  10   2    1.68    3.38
  -5  10   2    2.36    3.42
  -5  10   3   12.15    3.76
  -5  10   3   12.68    3.67
  -5  10   3   14.20    4.45
  -5  10   3   19.80    4.41
  -5  10   3   10.82    4.13
  -5  10   4  103.56    7.85
  -5  10   4   92.51    7.34
  -5  10   4   78.62    6.02
  -5  10   4   89.60    7.23
  -5  10   4   75.84    6.25
  -5  10   5  538.92   24.21
  -5  10   5  523.06   24.36
  -5  10   5  560.90   24.50
  -5  10   5  514.80   23.34
  -5  10   6   75.86    6.75
  -5  10   6   76.84    6.18
  -5  10   7  260.40   14.01
  -5  10   7  282.99   13.94
  -5  10   8  238.14   12.27
  -5  10   8  192.82   11.50
  -5  10   8  225.46   12.21
  -5  10   8  220.15   11.75
  -5  10   9  219.74   11.49
  -5  10   9  180.33   10.63
  -5  10   9  217.29   11.50
  -5  10   9  217.70   11.34
  -5  10  10  117.88    7.50
  -5  10  10  115.25    7.49
  -5  10  10  110.50    7.41
  -5  10  11   28.83    3.83
  -5  10  11   31.23    3.84
  -5  10  11   26.50    3.66
  -5  10  12   16.60    2.81
  -5  10  12   15.00    2.79
  -5  10  12   16.84    2.96
  -5  10  13   28.42    2.92
  -5  10  13   32.72    3.39
  -5  10  13   31.16    2.89
  -5  11 -11   17.91    2.35
  -5  11 -11   20.50    2.51
  -5  11 -11   22.91    2.54
  -5  11 -11   16.16    1.96
  -5  11 -10  362.87   15.96
  -5  11 -10  382.98   16.37
  -5  11 -10  379.01   16.36
  -5  11 -10  354.54   15.72
  -5  11 -10  408.09   16.51
  -5  11 -10  390.09   16.45
  -5  11 -10  365.57   16.20
  -5  11  -9    1.66    2.47
  -5  11  -9    7.43    2.60
  -5  11  -9    6.31    2.73
  -5  11  -9    2.20    2.66
  -5  11  -9    2.42    2.84
  -5  11  -8   95.03    6.70
  -5  11  -8  107.44    6.65
  -5  11  -8  107.91    6.98
  -5  11  -8  102.17    6.82
  -5  11  -7   40.07    4.77
  -5  11  -7   45.46    4.82
  -5  11  -7   45.71    4.87
  -5  11  -7   44.60    4.88
  -5  11  -7   42.73    4.83
  -5  11  -6    1.67    3.21
  -5  11  -6    6.40    3.50
  -5  11  -6    2.08    3.28
  -5  11  -6    2.07    3.42
  -5  11  -6    3.11    3.24
  -5  11  -6    3.59    1.98
  -5  11  -6    5.83    3.40
  -5  11  -5    7.14    3.37
  -5  11  -5    3.86    3.31
  -5  11  -5   10.13    3.56
  -5  11  -5    1.56    3.36
  -5  11  -5    4.21    3.37
  -5  11  -5    6.32    2.64
  -5  11  -5    7.16    3.38
  -5  11  -4  214.31   11.64
  -5  11  -4  203.40   11.50
  -5  11  -4  211.75   11.54
  -5  11  -4  200.12   11.29
  -5  11  -4  192.24   10.91
  -5  11  -4  193.77   10.92
  -5  11  -3    6.15    3.67
  -5  11  -3    3.24    3.41
  -5  11  -3    4.35    3.66
  -5  11  -3    4.21    3.74
  -5  11  -3    8.36    3.47
  -5  11  -3    3.69    3.36
  -5  11  -2  278.89   14.61
  -5  11  -2  312.65   15.22
  -5  11  -2  299.02   15.04
  -5  11  -2  297.57   14.71
  -5  11  -2  281.10   13.90
  -5  11  -2  274.20   14.08
  -5  11  -1   -1.92    1.76
  -5  11  -1    7.47    3.46
  -5  11  -1    5.53    3.46
  -5  11  -1    4.48    3.63
  -5  11  -1    2.11    3.77
  -5  11  -1    2.81    3.64
  -5  11  -1    3.37    3.56
  -5  11  -1    3.02    2.86
  -5  11  -1   -1.69    1.63
  -5  11   0  323.29   15.20
  -5  11   0  299.28   14.87
  -5  11   0  276.73   14.21
  -5  11   0  296.74   14.39
  -5  11   0  263.26   13.53
  -5  11   0  259.72   13.43
  -5  11   0  303.12   14.89
  -5  11   1   62.18    5.74
  -5  11   1   58.83    5.60
  -5  11   1   59.24    5.37
  -5  11   1   60.35    5.20
  -5  11   1   63.00    6.15
  -5  11   1   80.49    6.48
  -5  11   2  143.55    8.38
  -5  11   2  132.18    8.16
  -5  11   2  123.84    7.88
  -5  11   2  114.79    7.62
  -5  11   3    3.47    3.01
  -5  11   3    4.30    3.08
  -5  11   3    2.27    3.66
  -5  11   3    5.17    2.76
  -5  11   4   11.40    3.30
  -5  11   4    9.54    3.69
  -5  11   4   13.41    3.38
  -5  11   5   38.42    4.49
  -5  11   5   37.15    4.74
  -5  11   5   33.00    4.42
  -5  11   6  354.36   16.64
  -5  11   7    3.58    1.46
  -5  11   8  149.16    8.14
  -5  11   8  173.78    9.05
  -5  11   8  163.67    8.88
  -5  11   9  128.89    7.31
  -5  11   9  148.33    7.82
  -5  11   9  147.46    7.96
  -5  11  10   50.32    3.85
  -5  11  10   42.23    3.77
  -5  11  10   37.63    3.32
  -5  11  11   16.10    2.09
  -5  11  11   10.72    1.77
  -5  11  11   15.01    2.13
  -5  12  -8    5.45    1.94
  -5  12  -8    4.50    1.97
  -5  12  -7   81.05    5.15
  -5  12  -7   82.34    5.03
  -5  12  -6    8.57    2.47
  -5  12  -6    8.12    2.52
  -5  12  -6    7.97    2.47
  -5  12  -6    7.23    2.49
  -5  12  -6   11.07    2.72
  -5  12  -5   59.12    4.67
  -5  12  -5   60.37    4.71
  -5  12  -5   48.81    3.78
  -5  12  -5   51.60    4.16
  -5  12  -5   60.59    4.67
  -5  12  -5   58.58    4.60
  -5  12  -4    0.98    2.44
  -5  12  -4    0.58    2.53
  -5  12  -4    3.23    1.95
  -5  12  -4   -0.67    2.14
  -5  12  -4    0.70    2.53
  -5  12  -4   -1.02    2.64
  -5  12  -3  109.81    6.89
  -5  12  -3  112.36    6.93
  -5  12  -3  109.84    6.50
  -5  12  -3   93.33    5.72
  -5  12  -3  107.07    6.64
  -5  12  -3  103.79    6.50
  -5  12  -2   45.57    4.45
  -5  12  -2   48.48    4.40
  -5  12  -2   45.72    4.67
  -5  12  -2   52.72    4.82
  -5  12  -1  249.29   12.03
  -5  12  -1  266.73   12.23
  -5  12   0  124.78    7.18
  -5  12   0  147.42    7.56
  -5  12   1  228.39   10.50
  -5  12   1  240.20   10.79
  -5  12   2   71.60    4.96
  -5  12   2   69.02    4.84
  -5  12   3   14.80    2.76
  -5  12   3   19.98    2.88
  -5  12   4    5.40    2.32
  -5  12   4    6.95    2.25
  -5  12   5   24.86    2.97
  -5  12   5   24.75    2.99
  -5  12   6    5.64    1.96
  -5  12   6    2.23    1.91
  -4  -8  -3   31.49    2.56
  -4  -8  -3   31.94    2.55
  -4  -8  -2  251.52   10.95
  -4  -8  -2  246.74   10.89
  -4  -8   0  232.17   10.55
  -4  -8   0  217.33   10.48
  -4  -8   1   23.65    3.13
  -4  -8   1   22.45    3.11
  -4  -8   2   62.18    4.81
  -4  -8   2   73.49    4.91
  -4  -8   3   21.69    3.10
  -4  -8   3   25.12    3.24
  -4  -8   4   33.22    3.69
  -4  -8   4   34.91    3.67
  -4  -8   5   12.53    2.74
  -4  -8   5   14.27    2.84
  -4  -8   6   72.46    5.00
  -4  -8   6   69.44    4.90
  -4  -8   7  124.31    6.93
  -4  -8   7  135.35    7.07
  -4  -8   8   26.42    2.87
  -4  -8   8   24.20    2.86
  -4  -8   9   55.80    3.86
  -4  -8   9   59.01    3.83
  -4  -8  10   21.86    2.10
  -4  -8  10   21.98    2.07
  -4  -7  -6   54.71    3.51
  -4  -7  -6   55.12    3.51
  -4  -7  -5   89.19    5.17
  -4  -7  -5   85.79    5.09
  -4  -7  -4   21.46    2.91
  -4  -7  -4   15.31    2.81
  -4  -7  -3   81.84    5.34
  -4  -7  -3   76.28    5.22
  -4  -7   0  145.27    8.55
  -4  -7   0  142.83    8.46
  -4  -7   1  199.03   10.78
  -4  -7   1  201.06   10.73
  -4  -7   2    7.93    3.12
  -4  -7   2   10.36    3.29
  -4  -6  -8  178.45    8.35
  -4  -6  -8  178.11    8.33
  -4  -6  -8  194.09    9.37
  -4  -6  -7   36.48    3.43
  -4  -6  -7   32.90    3.29
  -4  -6  -7   30.93    3.89
  -4  -6  -6  277.97   12.90
  -4  -6  -6  282.61   12.88
  -4  -6  -6  268.20   13.33
  -4  -6  -5   86.80    6.05
  -4  -6  -5   83.08    5.88
  -4  -6  -5   80.57    6.20
  -4  -6  -4   48.10    4.79
  -4  -6  -4   45.97    4.69
  -4  -6  -4   43.22    4.76
  -4  -6  -3    3.40    3.06
  -4  -6  -2  119.11    7.70
  -4  -6  -1  232.53   12.19
  -4  -6  -1  246.14   12.35
  -4  -6  -1  203.99   11.44
  -4  -6   0   27.11    4.33
  -4  -6   0   24.13    4.27
  -4  -6   4  146.43    9.66
  -4  -6   5   24.35    4.15
  -4  -6   6   37.52    5.01
  -4  -5 -11   57.53    3.38
  -4  -5  -9  222.24   10.72
  -4  -5  -9  228.09   10.76
  -4  -5  -8  238.84   12.33
  -4  -5  -8  236.66   11.36
  -4  -5  -8  231.59   11.36
  -4  -5  -7  283.34   14.11
  -4  -5  -7  265.35   13.12
  -4  -5  -7  274.04   13.17
  -4  -5  -6   94.67    7.49
  -4  -5  -6  110.30    7.11
  -4  -5  -6   99.72    6.95
  -4  -5  -5  272.22   14.38
  -4  -5  -5  280.65   13.96
  -4  -5  -5  286.30   14.09
  -4  -5  -4   -0.89    3.53
  -4  -5  -4    2.87    3.34
  -4  -5  -4    3.44    3.18
  -4  -5  -3  145.87    9.40
  -4  -5  -3  157.22   10.11
  -4  -5  -2   35.27    4.24
  -4  -5  -2   34.95    4.71
  -4  -5  -2   42.22    4.96
  -4  -5  -1  377.35   17.52
  -4  -5  -1  336.56   17.46
  -4  -5  -1  366.12   17.27
  -4  -5   0  318.67   16.94
  -4  -5   0  386.14   17.41
  -4  -5   1   49.50    5.31
  -4  -5   1   59.65    5.53
  -4  -5   2  169.57   10.38
  -4  -5   2  209.03   11.32
  -4  -5   4   70.87    6.31
  -4  -5   5   71.66    6.28
  -4  -5   6  249.09   13.51
  -4  -5   7   12.77    3.41
  -4  -5   8  599.54   26.64
  -4  -5   9    2.67    2.38
  -4  -5  10  909.80   38.02
  -4  -4 -13   14.15    1.92
  -4  -4 -10  111.74    7.79
  -4  -4 -10  110.60    6.57
  -4  -4 -10  114.95    6.56
  -4  -4  -9  158.38    9.70
  -4  -4  -9  156.27    8.56
  -4  -4  -9  148.77    8.51
  -4  -4  -8  116.05    8.41
  -4  -4  -8  105.58    7.22
  -4  -4  -8  117.84    7.39
  -4  -4  -7  164.11   10.32
  -4  -4  -7  147.90    9.15
  -4  -4  -7  163.66    9.35
  -4  -4  -6   30.43    4.85
  -4  -4  -6   40.31    5.34
  -4  -4  -6   43.01    4.82
  -4  -4  -6   43.80    4.87
  -4  -4  -5    0.66    3.35
  -4  -4  -5    7.59    3.85
  -4  -4  -5    6.10    3.36
  -4  -4  -5    2.41    3.28
  -4  -4  -4  304.29   14.47
  -4  -4  -4  261.11   14.53
  -4  -4  -4  248.03   13.43
  -4  -4  -4  305.11   14.47
  -4  -4  -4  304.89   14.94
  -4  -4  -3    1.47    3.35
  -4  -4  -3    0.25    2.33
  -4  -4  -3    2.84    3.04
  -4  -4  -2   13.12    3.86
  -4  -4  -2   14.25    3.17
  -4  -4  -2   17.67    3.68
  -4  -4  -2   19.19    3.72
  -4  -4  -1  230.26   12.23
  -4  -4  -1  232.06   12.23
  -4  -4   0    3.16    2.54
  -4  -4   0    5.39    2.68
  -4  -4   1  824.22   34.46
  -4  -4   3 1081.69   44.14
  -4  -4   4  112.20    7.59
  -4  -4   5  219.45   11.96
  -4  -4   6   84.25    6.59
  -4  -4   7   84.88    6.59
  -4  -4   8   42.53    4.68
  -4  -4   9  143.88    8.77
  -4  -4  10  111.88    7.45
  -4  -3 -15  235.67    9.44
  -4  -3 -15  227.12    9.39
  -4  -3 -14   71.12    4.65
  -4  -3 -13   76.63    5.08
  -4  -3 -13   63.39    4.63
  -4  -3 -13   74.66    4.89
  -4  -3 -12    7.72    2.58
  -4  -3 -12   13.88    2.94
  -4  -3 -12   11.38    3.29
  -4  -3 -11  137.74    7.59
  -4  -3 -11  138.42    7.58
  -4  -3 -11  118.35    7.90
  -4  -3 -11  129.49    8.19
  -4  -3 -11  136.97    8.14
  -4  -3 -10    3.64    2.75
  -4  -3 -10    1.61    2.93
  -4  -3 -10    5.53    2.88
  -4  -3 -10    9.10    2.75
  -4  -3 -10    2.29    3.14
  -4  -3  -9   37.97    4.40
  -4  -3  -9   29.34    4.15
  -4  -3  -9   26.89    4.43
  -4  -3  -9   28.88    4.27
  -4  -3  -9   30.10    4.24
  -4  -3  -8  793.46   34.69
  -4  -3  -8  843.43   35.12
  -4  -3  -8  862.16   35.67
  -4  -3  -8  786.72   34.28
  -4  -3  -8  875.18   34.66
  -4  -3  -8  873.14   34.72
  -4  -3  -8  792.49   35.33
  -4  -3  -7   83.46    6.55
  -4  -3  -7   90.37    7.05
  -4  -3  -7   97.02    6.96
  -4  -3  -7   92.43    6.82
  -4  -3  -7   97.40    7.74
  -4  -3  -6  695.43   31.34
  -4  -3  -6  748.19   32.41
  -4  -3  -6  770.86   31.76
  -4  -3  -6  790.00   31.78
  -4  -3  -5  175.90   10.53
  -4  -3  -5  162.01    9.04
  -4  -3  -5  166.78   10.32
  -4  -3  -5  179.50   10.11
  -4  -3  -5  197.43   10.32
  -4  -3  -4  650.10   28.33
  -4  -3  -4  653.83   27.26
  -4  -3  -3  425.74   19.91
  -4  -3  -3  439.79   19.23
  -4  -3  -2   41.97    4.04
  -4  -3  -2   28.33    4.09
  -4  -3  -2   30.88    4.00
  -4  -3  -2   31.44    3.87
  -4  -3  -1  278.16   13.53
  -4  -3   0  113.31    7.16
  -4  -3   1   20.91    3.25
  -4  -3   3   10.60    2.86
  -4  -3   4 1288.61   51.23
  -4  -3   5   44.22    4.41
  -4  -3   6  888.35   36.38
  -4  -3   7   10.55    2.99
  -4  -3   8  536.93   23.34
  -4  -3   9    1.16    2.23
  -4  -3  10  337.19   15.72
  -4  -2 -16  111.76    5.50
  -4  -2 -16  105.60    5.54
  -4  -2 -15  202.83   10.43
  -4  -2 -15  195.28   10.38
  -4  -2 -14  100.81    6.27
  -4  -2 -14  100.38    6.22
  -4  -2 -14   81.54    6.05
  -4  -2 -14   69.73    5.76
  -4  -2 -13  189.55    9.93
  -4  -2 -13  170.93    9.90
  -4  -2 -13  163.16    9.84
  -4  -2 -12  124.43    8.39
  -4  -2 -12  125.84    8.48
  -4  -2 -12  127.09    8.49
  -4  -2 -12  123.91    7.23
  -4  -2 -12  130.50    7.31
  -4  -2 -11   54.40    5.77
  -4  -2 -11   59.56    6.00
  -4  -2 -11   69.05    6.28
  -4  -2 -11   58.24    5.91
  -4  -2 -11   57.56    4.96
  -4  -2 -11   63.84    5.14
  -4  -2 -10   56.25    5.88
  -4  -2 -10   43.64    5.37
  -4  -2 -10   56.12    5.94
  -4  -2 -10   49.15    5.59
  -4  -2 -10   44.61    4.72
  -4  -2 -10   46.54    4.75
  -4  -2 -10   37.95    4.75
  -4  -2  -9   23.83    3.85
  -4  -2  -9   24.23    4.60
  -4  -2  -9   18.12    3.61
  -4  -2  -9   25.57    4.48
  -4  -2  -9   18.24    3.89
  -4  -2  -9   19.65    3.79
  -4  -2  -8   67.40    5.61
  -4  -2  -8   53.95    5.67
  -4  -2  -8   61.15    5.44
  -4  -2  -8   64.91    6.00
  -4  -2  -8   69.27    6.26
  -4  -2  -8   53.06    5.59
  -4  -2  -7  309.13   14.68
  -4  -2  -7  273.15   14.64
  -4  -2  -7  292.90   13.97
  -4  -2  -7  262.86   13.78
  -4  -2  -7  283.19   13.89
  -4  -2  -7  265.57   14.24
  -4  -2  -6   38.58    5.05
  -4  -2  -6   39.70    4.35
  -4  -2  -6   30.29    4.23
  -4  -2  -6   37.23    4.26
  -4  -2  -5  785.91   33.85
  -4  -2  -5  819.22   33.35
  -4  -2  -5  791.37   33.52
  -4  -2  -5  826.56   33.40
  -4  -2  -5  807.25   32.49
  -4  -2  -4  135.05    7.66
  -4  -2  -4  145.86    8.42
  -4  -2  -4  156.05    8.96
  -4  -2  -3  482.96   20.61
  -4  -2  -2    2.08    2.10
  -4  -2  -1   23.80    3.15
  -4  -2   0   30.62    3.55
  -4  -2   3 1370.72   53.72
  -4  -2   4  417.43   18.23
  -4  -2   5 1506.14   58.74
  -4  -2   6   18.86    2.98
  -4  -2   7 1040.87   41.50
  -4  -2   8   14.94    2.78
  -4  -2   9  270.49   12.81
  -4  -2  10   39.94    3.76
  -4  -1 -17  103.18    5.10
  -4  -1 -17   86.37    4.61
  -4  -1 -16   36.31    3.75
  -4  -1 -16   31.71    2.86
  -4  -1 -16   31.42    3.65
  -4  -1 -16   38.66    3.49
  -4  -1 -16   41.00    3.45
  -4  -1 -15  140.71    7.66
  -4  -1 -15  103.56    7.40
  -4  -1 -15  104.49    7.32
  -4  -1 -15  118.61    6.66
  -4  -1 -15  126.03    7.55
  -4  -1 -14  632.42   25.87
  -4  -1 -14  552.77   25.42
  -4  -1 -14  578.17   24.50
  -4  -1 -14  628.41   25.46
  -4  -1 -14  611.23   25.45
  -4  -1 -14  521.23   24.43
  -4  -1 -13   67.99    6.26
  -4  -1 -13   67.75    4.86
  -4  -1 -13   69.30    4.85
  -4  -1 -13   58.09    5.97
  -4  -1 -13   59.68    6.16
  -4  -1 -13   58.07    5.32
  -4  -1 -13   57.65    5.32
  -4  -1 -12  339.85   17.02
  -4  -1 -12  310.43   16.51
  -4  -1 -12  360.69   16.01
  -4  -1 -12  358.83   16.06
  -4  -1 -12  348.13   17.51
  -4  -1 -12  343.62   16.48
  -4  -1 -12  374.69   17.73
  -4  -1 -11  183.15   10.72
  -4  -1 -11  202.70   11.09
  -4  -1 -11  147.92    9.61
  -4  -1 -11  131.79    9.82
  -4  -1 -11  158.26   10.18
  -4  -1 -11  183.57    9.72
  -4  -1 -11  186.29    9.79
  -4  -1 -11  193.99   11.19
  -4  -1 -11  175.75    9.99
  -4  -1 -11  191.39   11.22
  -4  -1 -10   34.46    4.35
  -4  -1 -10   44.45    5.34
  -4  -1 -10   45.98    5.63
  -4  -1 -10   30.96    4.20
  -4  -1 -10   34.16    4.34
  -4  -1 -10   39.12    5.31
  -4  -1 -10   41.53    5.32
  -4  -1 -10   35.60    4.33
  -4  -1 -10   30.31    4.18
  -4  -1  -9   74.44    6.51
  -4  -1  -9   65.04    6.34
  -4  -1  -9   51.58    5.27
  -4  -1  -9   56.00    5.40
  -4  -1  -9   57.91    5.97
  -4  -1  -9   61.65    6.11
  -4  -1  -9   63.19    5.50
  -4  -1  -9   57.66    5.33
  -4  -1  -8   29.82    4.60
  -4  -1  -8   33.63    4.33
  -4  -1  -8   26.36    3.64
  -4  -1  -8   21.30    4.30
  -4  -1  -8   26.24    4.36
  -4  -1  -8   22.36    3.69
  -4  -1  -8   24.05    3.77
  -4  -1  -7  194.25   10.78
  -4  -1  -7  220.65   11.03
  -4  -1  -7  188.62   10.86
  -4  -1  -7  215.09   10.95
  -4  -1  -7  208.35   11.47
  -4  -1  -6  298.80   14.39
  -4  -1  -6  294.49   13.83
  -4  -1  -6  291.98   12.70
  -4  -1  -6  275.88   13.68
  -4  -1  -6  277.24   13.73
  -4  -1  -5    0.15    1.55
  -4  -1  -5    2.94    2.10
  -4  -1  -4 1491.61   55.12
  -4  -1  -4 1341.62   55.34
  -4  -1  -3   81.26    5.00
  -4  -1  -3   67.53    4.86
  -4  -1  -2  464.37   19.21
  -4  -1  -2  446.24   19.08
  -4  -1  -1    3.92    2.22
  -4  -1  -1    2.31    1.64
  -4  -1   0  423.66   17.94
  -4  -1   0  418.77   17.54
  -4  -1   1  273.55   11.98
  -4  -1   2 1423.50   55.27
  -4  -1   2 1429.38   54.85
  -4  -1   3    4.19    2.21
  -4  -1   4  780.22   31.25
  -4  -1   5  222.95   10.57
  -4  -1   6  380.16   15.59
  -4  -1   6  337.11   14.58
  -4  -1   7  158.34    8.03
  -4  -1   7  151.08    7.01
  -4  -1   8  171.49    8.64
  -4  -1   9   13.84    2.49
  -4  -1  10   61.50    4.30
  -4   0 -17   10.88    2.29
  -4   0 -17   12.08    2.24
  -4   0 -17    6.48    2.30
  -4   0 -17    9.09    2.34
  -4   0 -17    9.84    2.23
  -4   0 -17    8.99    2.30
  -4   0 -17    7.77    1.99
  -4   0 -17    8.49    1.92
  -4   0 -16   78.88    5.43
  -4   0 -16   73.88    5.88
  -4   0 -16   65.38    5.65
  -4   0 -16   85.20    5.41
  -4   0 -16   77.53    5.51
  -4   0 -16   60.60    5.13
  -4   0 -16   75.15    5.77
  -4   0 -15   30.98    4.68
  -4   0 -15   26.20    4.04
  -4   0 -15   28.03    4.18
  -4   0 -15   24.03    3.95
  -4   0 -15   29.60    4.36
  -4   0 -15   30.56    4.00
  -4   0 -14   88.92    7.48
  -4   0 -14  100.46    7.62
  -4   0 -14   93.10    6.83
  -4   0 -14   92.86    5.71
  -4   0 -14   89.72    5.69
  -4   0 -14   88.56    7.46
  -4   0 -14  106.86    7.38
  -4   0 -14   87.94    7.12
  -4   0 -13  265.37   14.69
  -4   0 -13  288.61   14.14
  -4   0 -13  281.88   14.94
  -4   0 -13  267.11   14.38
  -4   0 -13  267.00   12.96
  -4   0 -13  275.40   13.01
  -4   0 -13  281.88   14.51
  -4   0 -13  245.30   14.13
  -4   0 -12  172.47   10.80
  -4   0 -12  179.55   10.76
  -4   0 -12  177.14    9.47
  -4   0 -12  175.24    9.51
  -4   0 -12  168.84   10.89
  -4   0 -12  172.59   10.23
  -4   0 -12  192.85   11.35
  -4   0 -11  358.63   18.17
  -4   0 -11  321.52   17.81
  -4   0 -11  386.86   18.61
  -4   0 -11  392.93   17.39
  -4   0 -11  381.94   17.33
  -4   0 -11  363.24   17.86
  -4   0 -11  380.58   18.82
  -4   0 -11  404.46   18.98
  -4   0 -10  115.66    8.17
  -4   0 -10  108.58    8.24
  -4   0 -10  100.44    7.83
  -4   0 -10   95.41    6.68
  -4   0 -10  106.22    7.25
  -4   0 -10  121.39    8.51
  -4   0 -10  126.87    8.74
  -4   0 -10  108.15    7.73
  -4   0 -10  122.85    8.71
  -4   0 -10  133.61    7.73
  -4   0 -10  136.99    7.85
  -4   0  -9   43.61    5.45
  -4   0  -9   37.55    4.58
  -4   0  -9   39.67    4.30
  -4   0  -9   47.85    5.34
  -4   0  -9   46.79    4.90
  -4   0  -9   47.20    4.65
  -4   0  -9   45.06    4.56
  -4   0  -9   39.74    5.16
  -4   0  -9   41.22    5.04
  -4   0  -8  129.32    8.18
  -4   0  -8  123.05    8.21
  -4   0  -8  107.93    7.63
  -4   0  -8  112.42    7.35
  -4   0  -8  115.09    7.50
  -4   0  -8  131.76    8.47
  -4   0  -8  118.89    7.94
  -4   0  -8  113.32    7.37
  -4   0  -8  122.79    7.54
  -4   0  -7  344.49   16.74
  -4   0  -7  378.15   17.28
  -4   0  -6    0.93    2.04
  -4   0  -6    3.08    1.57
  -4   0  -5  705.65   29.75
  -4   0  -5  732.31   28.75
  -4   0  -4  187.05    9.94
  -4   0  -4  214.19    9.53
  -4   0  -3 1731.80   68.67
  -4   0  -3 1824.12   68.24
  -4   0  -2   21.43    2.90
  -4   0  -2   24.80    2.80
  -4   0  -1  375.61   16.24
  -4   0  -1  386.95   16.17
  -4   0   0    3.08    1.89
  -4   0   0    5.04    2.22
  -4   0   1  554.02   22.54
  -4   0   2  273.77   12.13
  -4   0   3  206.21    9.62
  -4   0   4  142.99    7.01
  -4   0   4  148.91    7.42
  -4   0   5  432.58   17.99
  -4   0   5  462.90   18.61
  -4   0   6  299.69   12.76
  -4   0   6  321.80   13.49
  -4   0   7  801.23   31.11
  -4   0   7  811.83   31.90
  -4   0   8  446.70   18.58
  -4   0   9  273.61   12.17
  -4   0  10    2.99    1.75
  -4   1 -18   89.62    3.70
  -4   1 -18   88.86    3.65
  -4   1 -18   76.33    3.80
  -4   1 -18   86.41    3.92
  -4   1 -18   87.98    3.77
  -4   1 -17   53.77    4.20
  -4   1 -17   47.10    4.14
  -4   1 -17   46.94    4.45
  -4   1 -17   53.96    4.09
  -4   1 -17   49.03    4.40
  -4   1 -17   53.76    4.36
  -4   1 -16    6.35    2.98
  -4   1 -16    5.69    3.05
  -4   1 -16    3.45    3.29
  -4   1 -16    2.32    2.59
  -4   1 -15  110.10    7.63
  -4   1 -15  114.35    8.04
  -4   1 -15  110.91    7.88
  -4   1 -15  103.35    7.88
  -4   1 -14  112.55    8.01
  -4   1 -14  101.60    6.51
  -4   1 -14   99.30    6.47
  -4   1 -14  106.26    8.20
  -4   1 -14  116.23    8.12
  -4   1 -14  113.60    8.44
  -4   1 -13  161.60   10.27
  -4   1 -13  159.03   10.47
  -4   1 -13  165.47    9.20
  -4   1 -13  167.22    9.16
  -4   1 -13  171.31   10.53
  -4   1 -13  158.00   10.65
  -4   1 -12  359.89   18.11
  -4   1 -12  370.34   17.65
  -4   1 -12  300.22   17.40
  -4   1 -12  349.12   17.69
  -4   1 -12  371.15   16.54
  -4   1 -12  357.94   16.52
  -4   1 -12  373.72   17.92
  -4   1 -12  341.91   18.04
  -4   1 -11   88.63    6.40
  -4   1 -11   89.60    6.41
  -4   1 -11   73.06    6.87
  -4   1 -11   71.60    7.15
  -4   1 -11   99.77    7.73
  -4   1 -11   97.34    7.73
  -4   1 -11   77.86    6.87
  -4   1 -10  285.43   13.32
  -4   1 -10  297.12   13.44
  -4   1 -10  253.79   14.02
  -4   1 -10  246.50   12.24
  -4   1 -10  239.55   12.38
  -4   1 -10  249.64   14.19
  -4   1 -10  289.14   14.65
  -4   1 -10  264.34   13.76
  -4   1 -10  273.89   14.09
  -4   1  -9   31.48    4.84
  -4   1  -9   34.95    4.03
  -4   1  -9   32.70    4.85
  -4   1  -9   32.16    3.39
  -4   1  -9   37.28    4.54
  -4   1  -9   31.32    3.55
  -4   1  -9   35.41    4.46
  -4   1  -9   38.56    4.90
  -4   1  -9   35.78    4.16
  -4   1  -8   11.03    3.30
  -4   1  -8    9.32    2.90
  -4   1  -8    6.99    2.22
  -4   1  -8   11.13    3.68
  -4   1  -7  121.86    7.82
  -4   1  -7  127.20    7.08
  -4   1  -6  171.63    8.22
  -4   1  -6  188.08    9.76
  -4   1  -5   14.19    2.17
  -4   1  -5   14.91    2.89
  -4   1  -4  440.07   18.15
  -4   1  -4  435.26   18.98
  -4   1  -3  856.21   32.88
  -4   1  -3  807.00   33.50
  -4   1  -2 1933.52   72.47
  -4   1  -2 1860.35   72.91
  -4   1  -1   13.10    2.32
  -4   1  -1   14.98    2.56
  -4   1   0 1271.03   48.12
  -4   1   0 1220.16   48.35
  -4   1   1   62.83    4.07
  -4   1   2  867.70   32.73
  -4   1   2  802.22   32.43
  -4   1   3   51.23    3.71
  -4   1   3   48.21    3.41
  -4   1   4  519.32   20.50
  -4   1   4  489.49   20.07
  -4   1   5   62.68    4.11
  -4   1   5   57.07    3.62
  -4   1   6   11.64    2.32
  -4   1   6    9.60    1.74
  -4   1   7  490.94   20.04
  -4   1   7  488.69   19.43
  -4   1   8 1348.24   51.94
  -4   1   9  941.51   36.84
  -4   1  10   25.48    2.52
  -4   2 -18   24.34    3.21
  -4   2 -18   28.70    2.74
  -4   2 -18   32.76    2.83
  -4   2 -18   24.85    3.02
  -4   2 -18   35.02    3.18
  -4   2 -17  107.81    7.06
  -4   2 -17   88.82    6.66
  -4   2 -17  108.06    6.89
  -4   2 -17  110.73    6.92
  -4   2 -17  108.98    6.58
  -4   2 -17  113.48    6.69
  -4   2 -17  110.53    7.27
  -4   2 -17  111.60    6.49
  -4   2 -16   81.06    6.43
  -4   2 -16   65.21    6.12
  -4   2 -16   72.54    6.18
  -4   2 -16   83.06    6.11
  -4   2 -16   86.80    6.23
  -4   2 -16   75.81    6.58
  -4   2 -16   81.71    6.01
  -4   2 -16   77.89    6.22
  -4   2 -15    5.25    4.06
  -4   2 -15    4.65    3.27
  -4   2 -15    4.58    2.12
  -4   2 -15    3.87    2.02
  -4   2 -15    5.94    3.52
  -4   2 -15    2.51    3.07
  -4   2 -15    2.30    3.62
  -4   2 -15   -2.98    3.64
  -4   2 -14  133.00    9.03
  -4   2 -14  129.62    7.75
  -4   2 -14  125.00    7.69
  -4   2 -14  133.81    9.18
  -4   2 -14  127.71    9.16
  -4   2 -14  131.41    9.04
  -4   2 -14  140.70    9.70
  -4   2 -13  122.36    9.74
  -4   2 -13  163.97   10.27
  -4   2 -13  159.38    9.01
  -4   2 -13  159.56    9.00
  -4   2 -13  170.01   10.68
  -4   2 -13  157.74   10.43
  -4   2 -13  161.56   10.29
  -4   2 -13  171.83   10.89
  -4   2 -12   50.08    6.02
  -4   2 -12   38.99    5.07
  -4   2 -12   38.87    4.57
  -4   2 -12   47.38    4.80
  -4   2 -12   48.58    5.62
  -4   2 -12   39.69    5.50
  -4   2 -12   43.94    5.57
  -4   2 -12   42.10    5.43
  -4   2 -11  514.47   22.37
  -4   2 -11  448.43   21.53
  -4   2 -11  514.17   22.37
  -4   2 -11  417.54   21.72
  -4   2 -11  456.17   21.66
  -4   2 -11  473.88   20.77
  -4   2 -11  458.50   20.66
  -4   2 -11  464.63   21.81
  -4   2 -11  436.92   22.04
  -4   2 -10    9.88    3.84
  -4   2 -10   14.01    3.54
  -4   2 -10   12.32    3.60
  -4   2 -10   10.02    3.06
  -4   2 -10    6.17    3.79
  -4   2 -10   11.32    3.21
  -4   2 -10   12.74    3.75
  -4   2 -10   15.16    3.76
  -4   2 -10    9.13    3.71
  -4   2  -9  515.69   22.55
  -4   2  -9  533.22   22.67
  -4   2  -9  473.44   21.96
  -4   2  -9  506.00   20.59
  -4   2  -9  478.74   22.33
  -4   2  -9  508.60   22.31
  -4   2  -9  478.17   21.42
  -4   2  -9  503.55   21.57
  -4   2  -9  443.47   21.73
  -4   2  -9  465.84   22.51
  -4   2  -8    2.48    1.72
  -4   2  -8    5.34    2.61
  -4   2  -7  301.42   13.47
  -4   2  -7  302.89   14.68
  -4   2  -6   20.07    3.28
  -4   2  -6   19.46    2.73
  -4   2  -5  239.52   11.74
  -4   2  -5  248.18   11.05
  -4   2  -5  232.67   10.69
  -4   2  -4    0.19    2.29
  -4   2  -4    1.94    1.91
  -4   2  -4    0.89    1.82
  -4   2  -3 1868.22   68.57
  -4   2  -3 1832.11   67.88
  -4   2  -3 1660.16   67.71
  -4   2  -2  436.02   18.32
  -4   2  -2  436.34   17.84
  -4   2  -2  419.26   17.82
  -4   2  -1 1851.20   71.81
  -4   2  -1 1893.56   71.47
  -4   2   0 1083.50   41.89
  -4   2   1  762.02   29.92
  -4   2   2 1677.35   64.35
  -4   2   2 1707.54   64.64
  -4   2   3   20.08    2.34
  -4   2   3   17.60    2.59
  -4   2   4  127.94    6.25
  -4   2   4  125.89    6.60
  -4   2   5  570.22   22.11
  -4   2   5  535.16   22.43
  -4   2   6  132.21    6.28
  -4   2   6  122.05    6.59
  -4   2   7  327.74   14.07
  -4   2   8 2411.27   91.47
  -4   2   9  684.11   27.23
  -4   3 -18  243.70   11.28
  -4   3 -18  240.96   11.26
  -4   3 -18  249.71   12.04
  -4   3 -18  268.39   11.82
  -4   3 -17   17.78    3.02
  -4   3 -17   15.16    3.01
  -4   3 -17   18.20    3.90
  -4   3 -17   12.27    3.12
  -4   3 -17   13.00    2.91
  -4   3 -17   13.56    3.41
  -4   3 -17   12.67    2.79
  -4   3 -16    3.67    2.85
  -4   3 -16    1.95    2.73
  -4   3 -16    7.04    2.93
  -4   3 -16    7.79    3.95
  -4   3 -16    2.08    2.81
  -4   3 -16    1.34    2.95
  -4   3 -16    1.84    3.46
  -4   3 -15  217.49   12.16
  -4   3 -15  198.59   11.90
  -4   3 -15  215.30   12.19
  -4   3 -15  245.27   12.22
  -4   3 -15  231.09   12.09
  -4   3 -15  188.71   10.43
  -4   3 -15  195.08   10.49
  -4   3 -15  238.41   13.08
  -4   3 -15  223.28   12.31
  -4   3 -15  249.96   12.28
  -4   3 -14    4.64    3.53
  -4   3 -14    8.16    4.48
  -4   3 -14    6.08    2.95
  -4   3 -14    5.26    2.76
  -4   3 -14    5.05    2.84
  -4   3 -14    0.33    3.07
  -4   3 -14    6.28    3.89
  -4   3 -14    6.85    4.13
  -4   3 -14    2.66    3.41
  -4   3 -13   50.28    6.26
  -4   3 -13   43.95    5.99
  -4   3 -13   34.04    4.42
  -4   3 -13   39.91    4.57
  -4   3 -13   45.24    5.47
  -4   3 -13   37.20    5.22
  -4   3 -13   44.13    5.69
  -4   3 -13   57.74    5.80
  -4   3 -13   45.47    5.66
  -4   3 -12  244.66   13.04
  -4   3 -12  219.20   12.65
  -4   3 -12  217.37   12.67
  -4   3 -12  212.24   13.14
  -4   3 -12  211.71   11.62
  -4   3 -12  219.72   11.74
  -4   3 -12  249.72   13.19
  -4   3 -12  214.46   12.67
  -4   3 -11   -0.73    3.84
  -4   3 -11    2.51    3.10
  -4   3 -11    1.87    3.10
  -4   3 -11   -1.32    3.19
  -4   3 -11    0.64    3.31
  -4   3 -11    0.97    3.51
  -4   3 -11    1.74    2.82
  -4   3 -11   -1.65    3.38
  -4   3 -11    1.23    2.79
  -4   3 -10  388.45   18.24
  -4   3 -10  370.65   18.09
  -4   3 -10  378.95   18.18
  -4   3 -10  384.84   18.03
  -4   3 -10  403.18   18.19
  -4   3 -10  345.58   17.11
  -4   3 -10  362.49   17.24
  -4   3 -10  380.01   18.20
  -4   3 -10  366.75   18.60
  -4   3  -9  269.23   12.32
  -4   3  -9  303.77   14.54
  -4   3  -9  277.08   14.23
  -4   3  -9  304.72   14.48
  -4   3  -9  275.39   13.60
  -4   3  -9  264.94   13.49
  -4   3  -9  281.05   14.68
  -4   3  -9  280.36   14.26
  -4   3  -8  542.67   22.25
  -4   3  -7   14.95    1.87
  -4   3  -7   15.59    1.88
  -4   3  -7   17.22    2.37
  -4   3  -6  305.38   13.00
  -4   3  -6  297.83   12.95
  -4   3  -6  314.02   13.39
  -4   3  -5   65.49    4.19
  -4   3  -5   66.33    4.25
  -4   3  -5   66.36    4.34
  -4   3  -4   87.74    5.17
  -4   3  -3  143.56    7.31
  -4   3  -3  142.65    7.17
  -4   3  -2  438.91   19.01
  -4   3  -2  476.02   18.88
  -4   3  -1   31.76    3.30
  -4   3   1 1109.95   44.28
  -4   3   1 1164.41   44.02
  -4   3   2 2275.95   90.73
  -4   3   2 2493.04   90.54
  -4   3   3 1364.37   53.58
  -4   3   3 1409.39   53.29
  -4   3   4 1453.96   55.43
  -4   3   4 1423.21   55.07
  -4   3   5  175.26    8.54
  -4   3   6    4.93    2.12
  -4   3   8  771.66   29.98
  -4   3   8  748.72   29.93
  -4   3   9 1598.97   61.08
  -4   3   9 1600.60   61.07
  -4   4 -18    0.94    1.79
  -4   4 -18    0.41    1.80
  -4   4 -18   -0.45    1.13
  -4   4 -18    0.78    2.03
  -4   4 -17  483.84   20.64
  -4   4 -17  464.38   20.03
  -4   4 -17  495.44   20.34
  -4   4 -17  469.08   20.21
  -4   4 -17  435.94   20.11
  -4   4 -16   30.19    4.05
  -4   4 -16   34.86    4.27
  -4   4 -16   31.27    4.23
  -4   4 -16   34.27    4.21
  -4   4 -16   22.67    3.67
  -4   4 -15  269.82   13.11
  -4   4 -15  291.43   14.33
  -4   4 -15  318.03   14.68
  -4   4 -15  302.62   14.52
  -4   4 -15  263.52   14.14
  -4   4 -15  242.03   13.71
  -4   4 -14   -0.62    3.32
  -4   4 -14   -0.62    3.30
  -4   4 -14    0.30    2.99
  -4   4 -14   -3.97    3.64
  -4   4 -14    0.31    3.17
  -4   4 -14   -0.72    2.89
  -4   4 -13  101.82    7.43
  -4   4 -13   95.62    7.96
  -4   4 -13  105.61    7.90
  -4   4 -13  102.43    7.72
  -4   4 -13  117.76    8.20
  -4   4 -13  107.61    7.26
  -4   4 -13  107.91    7.30
  -4   4 -12   55.66    5.71
  -4   4 -12   72.47    6.41
  -4   4 -12   62.89    6.02
  -4   4 -12   55.83    5.45
  -4   4 -12   65.74    5.63
  -4   4 -12   60.64    6.23
  -4   4 -12   65.64    6.41
  -4   4 -12   65.52    6.24
  -4   4 -12   56.19    5.04
  -4   4 -11  215.12   12.39
  -4   4 -11  228.19   12.53
  -4   4 -11  208.21   12.63
  -4   4 -11  218.88   11.96
  -4   4 -11  231.34   12.09
  -4   4 -11  242.94   12.94
  -4   4 -11  258.66   13.36
  -4   4 -10   16.02    3.58
  -4   4 -10   20.91    3.78
  -4   4 -10   21.01    3.91
  -4   4 -10   15.38    3.74
  -4   4 -10   20.47    3.67
  -4   4 -10   16.21    3.54
  -4   4 -10   15.30    3.49
  -4   4 -10   14.34    3.66
  -4   4  -9  270.19   13.96
  -4   4  -9  296.40   14.14
  -4   4  -9  286.27   14.28
  -4   4  -9  300.56   14.42
  -4   4  -9  267.88   13.71
  -4   4  -9  258.31   13.62
  -4   4  -9  280.52   14.49
  -4   4  -9  273.35   14.73
  -4   4  -9  307.41   14.78
  -4   4  -8  426.53   18.82
  -4   4  -8  431.69   19.07
  -4   4  -8  423.63   19.38
  -4   4  -8  400.59   17.37
  -4   4  -7  788.97   32.49
  -4   4  -7  771.27   31.24
  -4   4  -7  802.05   31.30
  -4   4  -7  808.17   31.59
  -4   4  -7  808.32   33.17
  -4   4  -6  248.85   11.00
  -4   4  -6  242.71   10.94
  -4   4  -6  230.22   12.07
  -4   4  -6  248.05   11.08
  -4   4  -5  253.15   11.39
  -4   4  -5  250.06   11.36
  -4   4  -5  258.10   11.45
  -4   4  -5  255.73   12.36
  -4   4  -4  199.58    9.02
  -4   4  -4  183.82    8.89
  -4   4  -4  184.45    9.55
  -4   4  -4  181.93    8.88
  -4   4  -3  124.66    6.69
  -4   4  -3  127.31    6.70
  -4   4  -3  125.71    7.16
  -4   4  -3  124.96    6.60
  -4   4  -2  245.09   10.69
  -4   4  -2  232.99   10.61
  -4   4  -2  214.81   10.36
  -4   4  -2  230.83   10.93
  -4   4  -1  162.93    7.98
  -4   4  -1  170.61    8.03
  -4   4  -1  146.84    7.75
  -4   4  -1  157.77    8.19
  -4   4   1  915.62   35.11
  -4   4   1  911.71   35.09
  -4   4   1  847.62   34.89
  -4   4   2 4653.11  174.94
  -4   4   2 4657.00  174.93
  -4   4   3  436.06   18.40
  -4   4   3  447.22   18.44
  -4   4   4 1730.33   66.32
  -4   4   4 1733.12   66.33
  -4   4   5  516.38   21.26
  -4   4   5  521.21   21.28
  -4   4   6  158.56    7.88
  -4   4   6  160.64    7.93
  -4   4   7   17.18    2.43
  -4   4   7   13.90    2.39
  -4   4   8  644.54   26.04
  -4   4   8  653.04   26.06
  -4   4   9   13.26    2.14
  -4   4   9   12.87    2.17
  -4   4  13    5.25    2.82
  -4   4  13    1.58    2.86
  -4   4  14  355.68   16.60
  -4   4  14  338.32   16.49
  -4   4  19   19.87    3.11
  -4   5 -18  149.73    7.66
  -4   5 -18  154.29    8.04
  -4   5 -18  156.22    7.80
  -4   5 -18  143.71    7.30
  -4   5 -18  147.37    7.33
  -4   5 -17    4.47    2.36
  -4   5 -17    3.06    2.49
  -4   5 -17    7.71    2.98
  -4   5 -17    6.56    2.66
  -4   5 -17    6.00    2.48
  -4   5 -17    1.11    2.95
  -4   5 -16  293.72   14.32
  -4   5 -16  287.90   14.27
  -4   5 -16  297.55   14.98
  -4   5 -16  309.99   14.72
  -4   5 -16  303.09   14.29
  -4   5 -16  298.36   14.66
  -4   5 -15   12.17    4.19
  -4   5 -15    8.48    3.53
  -4   5 -15    7.43    3.49
  -4   5 -15    8.79    2.91
  -4   5 -15    9.40    3.72
  -4   5 -15    6.76    3.43
  -4   5 -15   10.81    2.75
  -4   5 -15   12.08    4.04
  -4   5 -14  312.42   15.21
  -4   5 -14  322.05   15.33
  -4   5 -14  264.81   14.25
  -4   5 -14  312.02   15.48
  -4   5 -14  311.77   15.23
  -4   5 -14  306.04   14.49
  -4   5 -14  328.50   16.04
  -4   5 -13   54.44    6.52
  -4   5 -13   47.43    4.98
  -4   5 -13   59.75    5.49
  -4   5 -13   56.57    6.30
  -4   5 -13   53.79    5.65
  -4   5 -13   59.33    5.97
  -4   5 -13   55.93    5.99
  -4   5 -13   46.28    4.74
  -4   5 -13   50.43    5.39
  -4   5 -12  118.37    8.57
  -4   5 -12  129.72    9.29
  -4   5 -12  142.58    8.72
  -4   5 -12  113.94    7.89
  -4   5 -12  107.08    7.71
  -4   5 -12  131.13    8.92
  -4   5 -12  108.32    7.73
  -4   5 -12  112.85    7.55
  -4   5 -12  112.58    7.85
  -4   5 -12  108.07    7.73
  -4   5 -12  134.75    9.13
  -4   5 -11    2.98    3.46
  -4   5 -11    2.66    3.31
  -4   5 -11   -0.26    3.04
  -4   5 -11    2.21    3.95
  -4   5 -11    2.38    2.62
  -4   5 -11    2.08    3.47
  -4   5 -11    0.80    3.14
  -4   5 -11    4.89    2.62
  -4   5 -11    2.38    2.73
  -4   5 -11    5.35    3.70
  -4   5 -10   19.69    4.09
  -4   5 -10   19.89    4.18
  -4   5 -10   18.34    4.50
  -4   5 -10   16.45    3.49
  -4   5 -10   13.34    3.62
  -4   5 -10   15.57    4.11
  -4   5 -10   15.70    3.31
  -4   5 -10    9.01    3.05
  -4   5 -10   12.53    4.08
  -4   5  -9   68.30    5.67
  -4   5  -9   70.51    6.43
  -4   5  -9   64.06    5.38
  -4   5  -9   73.90    6.22
  -4   5  -9   77.39    6.32
  -4   5  -9   70.61    6.09
  -4   5  -9   81.14    6.20
  -4   5  -9   59.64    5.59
  -4   5  -9   81.78    6.99
  -4   5  -9   70.82    6.17
  -4   5  -9   68.58    6.24
  -4   5  -8  261.38   14.12
  -4   5  -8  300.25   15.17
  -4   5  -8  300.64   14.12
  -4   5  -8  315.97   15.14
  -4   5  -8  327.43   15.25
  -4   5  -8  306.41   15.03
  -4   5  -8  298.89   15.39
  -4   5  -8  309.55   15.32
  -4   5  -8  323.21   15.36
  -4   5  -7  155.73    7.94
  -4   5  -7  160.48    8.00
  -4   5  -7  157.08    9.12
  -4   5  -6  590.24   24.20
  -4   5  -6  588.19   24.20
  -4   5  -6  592.34   25.22
  -4   5  -5 1525.91   58.45
  -4   5  -5 1506.24   58.42
  -4   5  -5 1489.56   59.11
  -4   5  -4  140.47    7.42
  -4   5  -4  134.16    7.32
  -4   5  -4  135.02    7.68
  -4   5  -3  723.12   28.50
  -4   5  -3  698.69   28.41
  -4   5  -3  677.55   28.60
  -4   5  -2  207.50    9.76
  -4   5  -2  200.09    9.68
  -4   5  -2  205.63    9.82
  -4   5  -2  180.88    9.53
  -4   5  -1  242.53   10.85
  -4   5  -1  212.75   10.51
  -4   5   0  127.21    6.81
  -4   5   0  109.77    6.46
  -4   5   1 1154.52   44.04
  -4   5   1 1169.79   44.08
  -4   5   1 1057.56   43.48
  -4   5   2  292.12   12.82
  -4   5   2  267.81   12.65
  -4   5   3 1449.72   56.12
  -4   5   3 1442.54   56.11
  -4   5   4   94.23    5.81
  -4   5   4   93.91    5.83
  -4   5   5  291.73   13.29
  -4   5   5  298.71   13.34
  -4   5   6   10.61    2.57
  -4   5   6   12.25    2.60
  -4   5   7   97.68    5.96
  -4   5   7  103.58    6.00
  -4   5   8   -0.16    1.85
  -4   5   8   -0.48    1.87
  -4   5  10   21.51    3.75
  -4   5  10   19.76    3.77
  -4   5  11 1472.44   59.37
  -4   5  11 1508.35   59.47
  -4   5  12    1.40    2.74
  -4   5  12    4.81    3.02
  -4   5  13 1224.07   49.53
  -4   5  13 1222.64   49.55
  -4   5  14  127.31    8.30
  -4   5  14  134.50    8.47
  -4   5  15   35.98    4.26
  -4   5  15   36.14    4.21
  -4   5  18   21.68    3.48
  -4   5  19   95.34    5.78
  -4   6 -18    0.97    1.55
  -4   6 -18    2.98    1.15
  -4   6 -18    1.76    1.17
  -4   6 -18   -0.90    0.99
  -4   6 -17  245.50   11.02
  -4   6 -17  210.15   10.75
  -4   6 -17  214.15   10.36
  -4   6 -17  228.37   10.63
  -4   6 -17  225.57   10.63
  -4   6 -16   66.51    5.21
  -4   6 -16   66.47    5.21
  -4   6 -16   58.02    5.36
  -4   6 -16   62.91    5.35
  -4   6 -16   62.05    5.05
  -4   6 -16   63.56    5.34
  -4   6 -15  191.57   11.12
  -4   6 -15  202.30   11.20
  -4   6 -15  221.64   11.39
  -4   6 -15  205.97   11.49
  -4   6 -15  224.80   11.65
  -4   6 -15  207.61   11.16
  -4   6 -15  196.79   10.51
  -4   6 -14   38.40    5.32
  -4   6 -14   40.16    4.90
  -4   6 -14   42.14    4.87
  -4   6 -14   38.91    5.06
  -4   6 -14   28.35    4.75
  -4   6 -14   35.59    4.80
  -4   6 -14   31.17    3.59
  -4   6 -14   31.94    4.39
  -4   6 -13  237.00   12.72
  -4   6 -13  216.07   12.24
  -4   6 -13  210.69   12.10
  -4   6 -13  222.13   12.25
  -4   6 -13  208.17   12.30
  -4   6 -13  196.44   10.62
  -4   6 -13  221.16   12.28
  -4   6 -13  200.91   11.25
  -4   6 -13  213.15   11.76
  -4   6 -12  243.55   12.73
  -4   6 -12  227.71   12.51
  -4   6 -12  213.06   12.30
  -4   6 -12  219.24   12.16
  -4   6 -12  207.62   11.30
  -4   6 -12  213.60   11.78
  -4   6 -12  218.68   12.41
  -4   6 -12  226.69   12.72
  -4   6 -11  107.13    8.04
  -4   6 -11   94.82    7.67
  -4   6 -11  106.48    7.99
  -4   6 -11   98.24    7.40
  -4   6 -11   96.36    7.06
  -4   6 -11   95.78    7.53
  -4   6 -10   56.91    5.83
  -4   6 -10   46.62    4.99
  -4   6 -10   44.22    5.62
  -4   6 -10   43.63    4.72
  -4   6 -10   48.61    5.53
  -4   6 -10   53.83    5.55
  -4   6 -10   49.85    5.74
  -4   6  -9   75.77    6.74
  -4   6  -9   63.89    5.74
  -4   6  -9   85.69    6.68
  -4   6  -9   82.96    6.96
  -4   6  -9   75.71    6.69
  -4   6  -9   82.14    7.08
  -4   6  -8  407.74   19.58
  -4   6  -8  409.14   19.68
  -4   6  -8  415.93   19.70
  -4   6  -8  406.49   19.13
  -4   6  -8  435.71   19.54
  -4   6  -8  431.93   19.96
  -4   6  -7  387.70   18.72
  -4   6  -7  386.41   18.45
  -4   6  -7  415.07   18.74
  -4   6  -7  389.90   18.51
  -4   6  -7  402.68   18.87
  -4   6  -7  360.67   17.78
  -4   6  -7  406.54   18.76
  -4   6  -7  398.88   17.36
  -4   6  -7  395.73   17.33
  -4   6  -6 1143.88   43.26
  -4   6  -6 1156.03   43.27
  -4   6  -6 1063.72   44.02
  -4   6  -6 1067.21   44.05
  -4   6  -6 1100.78   43.55
  -4   6  -6 1033.82   43.88
  -4   6  -6 1020.17   44.11
  -4   6  -6 1048.41   44.11
  -4   6  -5  283.43   13.86
  -4   6  -5  307.39   13.96
  -4   6  -5  304.02   13.91
  -4   6  -4  625.03   26.21
  -4   6  -4  643.58   26.40
  -4   6  -4  627.58   26.34
  -4   6  -3   16.14    3.31
  -4   6  -3   18.70    2.77
  -4   6  -3   17.33    2.95
  -4   6  -3   19.92    3.20
  -4   6  -2  142.59    8.18
  -4   6  -2  159.61    8.03
  -4   6  -2  159.96    8.50
  -4   6  -2  147.02    8.33
  -4   6  -1  137.37    7.85
  -4   6  -1  151.63    7.72
  -4   6   0   23.07    2.73
  -4   6   0   23.16    3.46
  -4   6   1    0.64    1.73
  -4   6   1    1.44    2.64
  -4   6   1    0.99    2.41
  -4   6   1    0.59    2.35
  -4   6   2 1483.61   59.44
  -4   6   2 1574.80   60.15
  -4   6   2 1582.13   60.17
  -4   6   3    1.35    2.53
  -4   6   3    0.20    2.37
  -4   6   3    0.40    2.43
  -4   6   4  660.21   27.39
  -4   6   4  694.98   28.22
  -4   6   4  697.84   28.25
  -4   6   5   37.68    3.90
  -4   6   5   43.51    4.06
  -4   6   6  700.39   29.24
  -4   6   6  721.01   29.33
  -4   6   7   -0.20    2.08
  -4   6   7    1.20    2.13
  -4   6   8    3.72    2.63
  -4   6   8    8.88    3.27
  -4   6   8    9.42    2.46
  -4   6   8    5.71    2.31
  -4   6   8    8.54    3.16
  -4   6   9   59.88    5.67
  -4   6   9   51.66    5.41
  -4   6   9   56.03    5.08
  -4   6  10  394.79   19.44
  -4   6  10  436.07   19.85
  -4   6  11    5.40    3.40
  -4   6  11    8.78    3.60
  -4   6  12 1081.28   44.50
  -4   6  12 1081.20   44.55
  -4   6  13   57.47    5.67
  -4   6  13   66.52    5.94
  -4   6  14  458.05   20.63
  -4   6  14  445.02   20.61
  -4   6  15   34.07    3.98
  -4   6  15   34.78    4.13
  -4   6  16   13.26    3.52
  -4   6  17    0.70    2.74
  -4   6  18    5.22    2.35
  -4   6  19   15.56    2.05
  -4   7 -17   22.53    2.72
  -4   7 -17   26.24    2.63
  -4   7 -17   25.83    2.65
  -4   7 -16  153.97    8.06
  -4   7 -16  136.58    7.60
  -4   7 -16  136.90    7.71
  -4   7 -16  142.67    7.73
  -4   7 -15  127.04    6.43
  -4   7 -15  133.40    6.56
  -4   7 -15  117.85    5.78
  -4   7 -15  126.12    6.66
  -4   7 -15  124.26    6.30
  -4   7 -14  253.08   12.85
  -4   7 -14  257.21   12.93
  -4   7 -14  232.79   12.46
  -4   7 -14  254.73   13.01
  -4   7 -14  226.18   11.80
  -4   7 -14  234.39   12.68
  -4   7 -14  251.71   12.50
  -4   7 -13  162.75   10.03
  -4   7 -13  170.81   10.26
  -4   7 -13  180.51   10.51
  -4   7 -13  153.98    9.90
  -4   7 -13  173.24   10.39
  -4   7 -13  164.18    9.65
  -4   7 -13  166.28   10.26
  -4   7 -13  165.24    9.96
  -4   7 -12  145.77    9.17
  -4   7 -12  116.97    8.65
  -4   7 -12  102.53    7.31
  -4   7 -12  147.97    9.28
  -4   7 -12  140.73    9.23
  -4   7 -12  135.28    9.18
  -4   7 -12  121.19    8.74
  -4   7 -12  139.52    8.95
  -4   7 -12  137.67    9.19
  -4   7 -12  136.74    8.33
  -4   7 -11   93.26    7.54
  -4   7 -11   85.63    7.30
  -4   7 -11   76.89    6.40
  -4   7 -11   93.55    7.63
  -4   7 -11  106.08    7.83
  -4   7 -11   82.76    6.07
  -4   7 -11   85.84    6.90
  -4   7 -11   85.44    7.51
  -4   7 -11   96.83    7.57
  -4   7 -11   85.37    7.46
  -4   7 -11  102.75    7.62
  -4   7 -10   79.76    7.27
  -4   7 -10   90.58    7.14
  -4   7 -10   99.16    7.81
  -4   7 -10   82.47    6.36
  -4   7 -10   83.82    7.23
  -4   7 -10   90.25    7.12
  -4   7 -10   85.04    7.20
  -4   7 -10   67.71    6.25
  -4   7  -9   51.16    5.46
  -4   7  -9   45.95    5.67
  -4   7  -9   49.94    5.49
  -4   7  -9   47.51    5.09
  -4   7  -9   42.80    5.60
  -4   7  -9   46.71    5.82
  -4   7  -8  105.82    7.78
  -4   7  -8  114.98    8.17
  -4   7  -8  105.81    8.12
  -4   7  -8  102.16    7.91
  -4   7  -7  315.34   15.98
  -4   7  -7  319.98   16.07
  -4   7  -7  324.08   14.91
  -4   7  -7  303.59   14.73
  -4   7  -7  286.09   15.35
  -4   7  -7  324.65   16.04
  -4   7  -7  314.63   16.03
  -4   7  -7  307.49   15.74
  -4   7  -6  113.98    7.19
  -4   7  -6  110.02    7.09
  -4   7  -6  109.30    7.83
  -4   7  -6  107.45    7.85
  -4   7  -6   88.17    6.61
  -4   7  -6  103.00    7.88
  -4   7  -6  111.40    8.18
  -4   7  -6  118.92    8.13
  -4   7  -6  115.50    8.14
  -4   7  -5  813.12   32.54
  -4   7  -5  822.12   32.58
  -4   7  -5  786.35   33.14
  -4   7  -5  760.90   33.03
  -4   7  -5  743.79   32.19
  -4   7  -5  776.53   33.33
  -4   7  -5  727.77   32.80
  -4   7  -5  771.08   33.20
  -4   7  -5  812.67   33.33
  -4   7  -4   79.14    5.88
  -4   7  -4   71.95    5.78
  -4   7  -4   71.61    5.65
  -4   7  -4   70.72    6.06
  -4   7  -4   77.70    6.28
  -4   7  -4   75.85    6.35
  -4   7  -4   79.18    6.39
  -4   7  -4   73.21    6.26
  -4   7  -4   77.19    6.46
  -4   7  -4   66.80    6.05
  -4   7  -3  343.01   16.09
  -4   7  -3  373.92   16.34
  -4   7  -3  346.88   16.50
  -4   7  -3  344.97   16.47
  -4   7  -3  330.17   15.81
  -4   7  -3  330.27   16.21
  -4   7  -3  355.05   16.79
  -4   7  -3  313.77   16.17
  -4   7  -3  337.38   16.34
  -4   7  -3  340.50   16.56
  -4   7  -2   20.32    3.45
  -4   7  -2   24.73    3.82
  -4   7  -2   25.58    3.81
  -4   7  -1  115.36    7.26
  -4   7   0  458.38   20.43
  -4   7   0  472.08   20.49
  -4   7   0  441.70   19.80
  -4   7   1    5.14    2.74
  -4   7   1    5.87    2.95
  -4   7   1    9.65    3.19
  -4   7   2  207.49   11.05
  -4   7   2  209.68   11.06
  -4   7   2  204.20   10.45
  -4   7   3  721.87   29.87
  -4   7   3  738.17   29.95
  -4   7   3  677.47   28.90
  -4   7   4   34.84    4.53
  -4   7   4   47.92    4.68
  -4   7   4   31.41    4.58
  -4   7   4   37.36    4.03
  -4   7   4   41.70    4.71
  -4   7   4   43.02    4.50
  -4   7   4   42.81    4.49
  -4   7   5 1680.16   67.05
  -4   7   5 1724.70   67.12
  -4   7   5 1738.01   67.66
  -4   7   5 1828.02   66.91
  -4   7   5 1800.67   66.84
  -4   7   5 1558.81   66.38
  -4   7   5 1591.11   66.91
  -4   7   6   81.89    6.61
  -4   7   6   78.68    6.38
  -4   7   6   84.39    6.52
  -4   7   6   77.87    5.88
  -4   7   6   79.18    6.01
  -4   7   6   74.22    6.26
  -4   7   6   73.81    6.38
  -4   7   6   74.37    5.82
  -4   7   7  454.26   20.57
  -4   7   7  467.52   20.02
  -4   7   7  493.44   20.19
  -4   7   7  388.11   19.56
  -4   7   7  437.82   20.61
  -4   7   7  432.56   20.66
  -4   7   8    4.24    3.26
  -4   7   8   11.85    3.47
  -4   7   8    3.78    3.30
  -4   7   9  126.09    8.08
  -4   7   9  114.60    8.36
  -4   7   9  113.68    8.30
  -4   7  10   16.11    3.49
  -4   7  10   12.14    4.04
  -4   7  10   16.48    4.05
  -4   7  11   25.44    4.61
  -4   7  11   30.86    4.76
  -4   7  12   46.96    5.22
  -4   7  12   46.05    5.41
  -4   7  13  138.52    8.95
  -4   7  13  141.82    9.77
  -4   7  13  146.33    9.06
  -4   7  14  380.43   17.36
  -4   7  14  360.23   17.30
  -4   7  14  382.81   18.41
  -4   7  15   28.53    3.44
  -4   7  15   29.44    3.46
  -4   7  15   31.42    4.50
  -4   7  16   77.78    6.05
  -4   7  17   25.44    3.41
  -4   7  18   19.19    2.32
  -4   8 -16    2.19    1.77
  -4   8 -16    1.21    1.75
  -4   8 -16    1.13    1.83
  -4   8 -16    2.50    1.50
  -4   8 -15   46.42    4.08
  -4   8 -15   45.63    4.13
  -4   8 -15   43.27    4.07
  -4   8 -15   48.62    4.29
  -4   8 -15   47.35    3.93
  -4   8 -14   80.04    5.94
  -4   8 -14   72.86    5.73
  -4   8 -14   73.49    5.46
  -4   8 -14   87.70    6.09
  -4   8 -14   75.83    5.98
  -4   8 -14   72.57    5.73
  -4   8 -13  322.24   15.65
  -4   8 -13  322.26   15.65
  -4   8 -13  312.75   15.43
  -4   8 -13  304.17   15.19
  -4   8 -13  325.89   15.78
  -4   8 -13  336.59   15.87
  -4   8 -12  242.20   12.09
  -4   8 -12  295.86   13.72
  -4   8 -12  279.72   13.52
  -4   8 -12  278.48   13.45
  -4   8 -12  286.76   13.75
  -4   8 -12  288.73   13.33
  -4   8 -12  293.61   13.78
  -4   8 -11   65.32    6.05
  -4   8 -11   89.36    7.25
  -4   8 -11   81.18    7.02
  -4   8 -11   83.62    7.13
  -4   8 -11   78.92    6.06
  -4   8 -11   68.77    6.76
  -4   8 -11   83.83    7.29
  -4   8 -11   84.32    7.05
  -4   8 -11   67.46    6.24
  -4   8 -10   91.78    7.48
  -4   8 -10   90.64    7.55
  -4   8 -10   93.19    6.72
  -4   8 -10   78.77    7.26
  -4   8 -10   71.61    7.14
  -4   8 -10   79.07    7.23
  -4   8 -10   81.13    6.97
  -4   8 -10   93.03    7.09
  -4   8  -9  164.57    9.87
  -4   8  -9  173.28   10.82
  -4   8  -9  156.21   10.24
  -4   8  -9  150.54   10.08
  -4   8  -8    7.97    3.86
  -4   8  -8    4.42    2.37
  -4   8  -8    2.07    3.55
  -4   8  -8    3.03    3.96
  -4   8  -8    2.13    3.67
  -4   8  -8    6.02    3.97
  -4   8  -7   29.21    4.92
  -4   8  -7   33.31    5.25
  -4   8  -7   37.64    5.35
  -4   8  -7   28.01    5.08
  -4   8  -7   28.27    5.26
  -4   8  -7   27.02    3.77
  -4   8  -7   28.23    3.81
  -4   8  -6  228.14   13.41
  -4   8  -6  240.98   12.92
  -4   8  -6  235.81   12.83
  -4   8  -6  257.47   13.88
  -4   8  -6  254.91   13.97
  -4   8  -6  263.88   13.94
  -4   8  -6  248.30   13.71
  -4   8  -5   12.80    4.01
  -4   8  -5   19.09    4.46
  -4   8  -5   11.42    3.20
  -4   8  -5   18.10    4.70
  -4   8  -5   15.43    4.23
  -4   8  -5   13.01    4.15
  -4   8  -5   10.93    3.12
  -4   8  -5   15.87    3.57
  -4   8  -4  627.73   28.22
  -4   8  -4  651.62   27.83
  -4   8  -4  609.76   27.70
  -4   8  -4  655.14   28.62
  -4   8  -4  662.80   28.69
  -4   8  -4  668.34   27.87
  -4   8  -4  575.30   28.05
  -4   8  -4  616.06   28.15
  -4   8  -4  643.52   28.67
  -4   8  -4  664.71   28.20
  -4   8  -4  720.95   28.49
  -4   8  -3   19.56    3.75
  -4   8  -3   13.25    4.07
  -4   8  -3   11.86    3.49
  -4   8  -3   19.13    4.12
  -4   8  -3   20.31    4.38
  -4   8  -3   18.43    4.37
  -4   8  -3   17.42    4.02
  -4   8  -3   12.70    3.54
  -4   8  -3   14.51    3.58
  -4   8  -3   21.61    4.53
  -4   8  -3   16.41    4.19
  -4   8  -3   13.10    4.13
  -4   8  -2  749.32   30.73
  -4   8  -2  747.89   30.71
  -4   8  -2  697.95   30.81
  -4   8  -2  675.74   30.43
  -4   8  -2  674.03   30.26
  -4   8  -2  678.40   30.25
  -4   8  -2  732.85   30.60
  -4   8  -2  680.95   29.45
  -4   8  -2  742.18   30.91
  -4   8  -2  746.19   31.01
  -4   8  -2  718.44   31.08
  -4   8  -2  751.11   30.14
  -4   8  -2  649.17   30.02
  -4   8  -2  697.40   29.61
  -4   8  -1    5.72    3.40
  -4   8  -1    7.65    3.16
  -4   8  -1   11.76    2.97
  -4   8  -1    7.86    3.67
  -4   8  -1   11.71    3.94
  -4   8  -1    9.89    3.74
  -4   8  -1    9.62    3.79
  -4   8  -1    4.41    3.47
  -4   8  -1    8.75    3.51
  -4   8  -1   10.13    4.10
  -4   8  -1    7.98    2.84
  -4   8   0   87.12    6.84
  -4   8   0   81.19    6.66
  -4   8   0   67.38    5.97
  -4   8   0   83.34    6.81
  -4   8   0   75.44    6.36
  -4   8   0   81.74    6.93
  -4   8   0   79.20    6.28
  -4   8   0   96.22    7.25
  -4   8   0   90.51    7.15
  -4   8   0   76.39    6.98
  -4   8   0   89.66    6.58
  -4   8   0   79.16    6.57
  -4   8   0   95.50    6.67
  -4   8   1    5.56    3.00
  -4   8   1    6.95    3.19
  -4   8   1    6.02    3.07
  -4   8   1    9.98    3.54
  -4   8   1    4.70    3.40
  -4   8   1    5.62    3.57
  -4   8   1    5.46    3.25
  -4   8   1    4.64    3.15
  -4   8   1    4.77    3.02
  -4   8   1    2.99    2.99
  -4   8   2   10.67    2.80
  -4   8   2   11.60    3.41
  -4   8   2   12.12    3.72
  -4   8   2   12.58    3.44
  -4   8   2   14.07    3.78
  -4   8   2   14.16    3.78
  -4   8   2    7.35    3.66
  -4   8   2   12.33    3.34
  -4   8   2    5.71    3.21
  -4   8   2    8.62    3.23
  -4   8   2   10.74    3.18
  -4   8   3    9.68    3.34
  -4   8   3    7.68    3.06
  -4   8   3   15.69    3.84
  -4   8   3   14.31    3.63
  -4   8   3   10.08    3.67
  -4   8   3    9.50    3.56
  -4   8   3   14.25    4.04
  -4   8   3   10.16    3.24
  -4   8   3    9.73    3.47
  -4   8   3   10.05    3.43
  -4   8   3   10.68    3.47
  -4   8   4  151.26    9.60
  -4   8   4  132.31    8.93
  -4   8   4  135.03    9.42
  -4   8   4  141.60    9.36
  -4   8   4  164.84    9.85
  -4   8   4  154.35    9.64
  -4   8   4  166.62   10.38
  -4   8   4  142.30    8.30
  -4   8   4  147.82    9.06
  -4   8   4  144.74    9.09
  -4   8   4  129.57    8.80
  -4   8   5   90.34    7.27
  -4   8   5   96.38    7.57
  -4   8   5  108.99    7.77
  -4   8   5   89.94    7.44
  -4   8   5   94.75    7.13
  -4   8   5   91.84    7.11
  -4   8   6  916.56   38.64
  -4   8   6  915.76   38.57
  -4   8   6  914.24   38.06
  -4   8   6  895.59   38.00
  -4   8   6  909.43   38.68
  -4   8   6  928.74   38.64
  -4   8   7   58.61    6.08
  -4   8   7   58.93    5.93
  -4   8   7   40.66    4.93
  -4   8   7   49.33    5.08
  -4   8   7   53.32    5.91
  -4   8   7   56.33    6.12
  -4   8   8  140.67    9.26
  -4   8   8  148.37    9.82
  -4   8   8  133.07    9.49
  -4   8   8  149.64    9.68
  -4   8   9  207.89   11.91
  -4   8   9  231.02   12.72
  -4   8   9  212.29   12.68
  -4   8   9  221.16   12.58
  -4   8  10   41.13    4.85
  -4   8  10   46.63    5.59
  -4   8  10   45.03    5.41
  -4   8  11  108.96    7.79
  -4   8  11   99.71    7.72
  -4   8  12   24.44    4.17
  -4   8  12   26.16    4.75
  -4   8  12   17.41    3.85
  -4   8  13   41.05    4.60
  -4   8  13   39.14    5.08
  -4   8  13   49.19    4.81
  -4   8  14  106.18    6.90
  -4   8  14  119.39    7.16
  -4   8  15  104.39    6.02
  -4   8  15  103.94    5.98
  -4   8  16  132.14    7.32
  -4   8  17   24.98    2.43
  -4   9 -15   22.02    2.34
  -4   9 -15   23.59    2.40
  -4   9 -14   38.93    3.73
  -4   9 -14   37.86    3.71
  -4   9 -14   41.73    3.75
  -4   9 -14   36.29    3.52
  -4   9 -14   33.95    3.63
  -4   9 -14   34.26    3.63
  -4   9 -13  142.66    8.14
  -4   9 -13  145.83    8.27
  -4   9 -13  136.65    8.13
  -4   9 -13  149.05    8.22
  -4   9 -13  128.14    8.02
  -4   9 -13  124.34    7.83
  -4   9 -12  118.60    6.26
  -4   9 -12  128.06    7.13
  -4   9 -12  117.88    6.96
  -4   9 -12  126.29    7.21
  -4   9 -12  131.52    7.24
  -4   9 -12  139.68    7.38
  -4   9 -12  122.44    7.12
  -4   9 -11  309.80   15.34
  -4   9 -11  326.51   15.94
  -4   9 -11  315.20   15.91
  -4   9 -11  344.47   16.17
  -4   9 -11  306.10   14.97
  -4   9 -11  325.44   16.12
  -4   9 -11  331.38   15.92
  -4   9 -11  317.36   15.90
  -4   9 -10   57.05    6.02
  -4   9 -10   71.28    6.43
  -4   9 -10   69.09    6.45
  -4   9 -10   59.40    5.57
  -4   9 -10   64.11    6.05
  -4   9 -10   59.68    6.29
  -4   9  -9  252.85   13.66
  -4   9  -9  275.05   13.91
  -4   9  -9  268.34   13.23
  -4   9  -9  250.24   13.60
  -4   9  -9  242.13   13.18
  -4   9  -8    0.64    3.68
  -4   9  -8    5.54    2.54
  -4   9  -8   -0.60    3.96
  -4   9  -8    4.95    4.32
  -4   9  -8    1.67    4.35
  -4   9  -8    2.75    3.80
  -4   9  -7    2.40    2.67
  -4   9  -7    0.62    3.91
  -4   9  -7    5.41    4.14
  -4   9  -7    3.35    4.18
  -4   9  -7    7.12    4.18
  -4   9  -7    3.89    4.16
  -4   9  -6    3.64    2.78
  -4   9  -6    0.91    2.62
  -4   9  -6   -0.36    3.92
  -4   9  -6   -3.02    4.31
  -4   9  -6    0.36    3.90
  -4   9  -6    3.05    4.05
  -4   9  -5    7.06    4.55
  -4   9  -5    8.25    3.30
  -4   9  -5    5.14    4.33
  -4   9  -5   12.12    4.36
  -4   9  -5   12.55    4.37
  -4   9  -5    3.27    4.26
  -4   9  -5    5.12    4.29
  -4   9  -5    9.60    4.10
  -4   9  -5    8.57    3.20
  -4   9  -5    8.92    3.18
  -4   9  -4    2.95    3.23
  -4   9  -4    8.90    3.33
  -4   9  -4   -1.79    4.16
  -4   9  -4    7.91    4.13
  -4   9  -4    4.18    3.91
  -4   9  -4    3.96    3.86
  -4   9  -4    5.31    3.13
  -4   9  -4    2.55    3.95
  -4   9  -4    3.55    3.81
  -4   9  -3  357.42   18.53
  -4   9  -3  369.66   18.68
  -4   9  -3  408.24   19.20
  -4   9  -3  382.44   19.02
  -4   9  -3  380.52   18.64
  -4   9  -3  408.96   18.44
  -4   9  -3  390.63   19.24
  -4   9  -3  345.41   18.24
  -4   9  -3  380.02   18.46
  -4   9  -2   -4.05    4.11
  -4   9  -2    1.93    3.36
  -4   9  -2   -1.52    2.80
  -4   9  -2   -4.61    4.31
  -4   9  -2   -0.71    3.69
  -4   9  -2    1.30    2.64
  -4   9  -2   -0.54    4.06
  -4   9  -2    1.35    3.21
  -4   9  -2    1.02    3.24
  -4   9  -2   -1.79    3.67
  -4   9  -1  405.97   19.17
  -4   9  -1  425.85   19.72
  -4   9  -1  402.81   18.74
  -4   9  -1  404.07   19.75
  -4   9  -1  405.54   19.83
  -4   9  -1  414.42   18.88
  -4   9  -1  365.86   18.61
  -4   9  -1  390.86   18.76
  -4   9   0  378.68   18.96
  -4   9   0  402.59   19.48
  -4   9   0  438.16   20.39
  -4   9   0  422.07   19.56
  -4   9   0  407.63   20.29
  -4   9   0  449.57   20.64
  -4   9   0  407.78   20.55
  -4   9   0  458.81   19.62
  -4   9   0  433.99   19.77
  -4   9   0  382.47   19.83
  -4   9   0  415.03   20.19
  -4   9   1   78.39    6.85
  -4   9   1   66.20    6.48
  -4   9   1   79.07    6.67
  -4   9   1   83.39    7.20
  -4   9   1   78.59    7.14
  -4   9   1   73.76    7.24
  -4   9   1   79.85    6.46
  -4   9   1   79.30    6.64
  -4   9   1   71.91    6.30
  -4   9   2   -0.34    3.77
  -4   9   2   -0.63    3.09
  -4   9   2   -0.70    3.51
  -4   9   2    0.71    3.72
  -4   9   2   -1.48    3.82
  -4   9   2    1.69    3.16
  -4   9   2    2.25    3.14
  -4   9   2    2.55    2.61
  -4   9   2    1.01    3.09
  -4   9   2   -0.34    2.84
  -4   9   3   44.62    5.34
  -4   9   3   42.95    5.61
  -4   9   3   49.00    5.79
  -4   9   3   42.15    5.58
  -4   9   3   53.90    5.04
  -4   9   3   45.38    5.44
  -4   9   3   39.94    4.82
  -4   9   3   43.03    5.15
  -4   9   3   40.54    5.14
  -4   9   4  151.51    9.86
  -4   9   4  158.97   10.21
  -4   9   4  162.94   10.22
  -4   9   4  157.08    8.76
  -4   9   4  154.11    9.99
  -4   9   4  148.23    9.44
  -4   9   4  142.11   10.02
  -4   9   4  142.69    9.63
  -4   9   4  136.55    9.43
  -4   9   5  569.81   24.70
  -4   9   5  520.55   24.74
  -4   9   5  546.96   24.71
  -4   9   5  523.24   24.53
  -4   9   6  187.96   11.39
  -4   9   6  184.39   11.48
  -4   9   6  202.86   11.47
  -4   9   6  179.46   10.97
  -4   9   6  173.57   10.87
  -4   9   6  201.86   11.71
  -4   9   7  286.34   15.09
  -4   9   7  294.10   15.06
  -4   9   7  298.14   15.21
  -4   9   7  250.82   14.41
  -4   9   8   33.77    4.93
  -4   9   8   35.80    5.39
  -4   9   8   46.17    5.51
  -4   9   8   33.38    4.76
  -4   9   9   -1.28    3.71
  -4   9   9    4.36    3.59
  -4   9   9   -2.14    3.54
  -4   9   9    0.52    3.19
  -4   9  10  114.08    7.95
  -4   9  10  120.11    8.28
  -4   9  10  115.93    7.89
  -4   9  10   95.33    6.95
  -4   9  11    1.02    3.06
  -4   9  11    3.00    2.90
  -4   9  12   23.49    3.67
  -4   9  12   29.79    3.93
  -4   9  13    4.18    2.33
  -4   9  13    1.73    2.55
  -4   9  13   -2.13    2.19
  -4   9  14   72.51    4.56
  -4   9  14   75.52    4.56
  -4   9  15   15.60    2.40
  -4  10 -14    5.42    1.10
  -4  10 -14    5.61    1.13
  -4  10 -13   24.48    3.11
  -4  10 -13   23.43    2.46
  -4  10 -13   26.28    2.82
  -4  10 -13   25.00    2.85
  -4  10 -13   27.78    3.07
  -4  10 -12   91.94    5.88
  -4  10 -12  105.75    6.41
  -4  10 -12  100.22    6.32
  -4  10 -12  101.86    6.23
  -4  10 -12  120.37    6.75
  -4  10 -12  100.56    6.49
  -4  10 -11   29.07    3.49
  -4  10 -11   32.91    3.92
  -4  10 -11   28.91    3.94
  -4  10 -11   30.61    3.98
  -4  10 -11   25.41    3.59
  -4  10 -10  115.92    7.70
  -4  10 -10  130.10    8.19
  -4  10 -10  137.41    8.36
  -4  10 -10  124.35    8.25
  -4  10 -10  139.04    8.23
  -4  10  -9   27.12    4.45
  -4  10  -9   31.90    4.64
  -4  10  -9   34.04    4.85
  -4  10  -9   35.02    4.49
  -4  10  -9   30.42    4.63
  -4  10  -9   39.38    5.22
  -4  10  -9   34.48    5.01
  -4  10  -8   77.31    6.46
  -4  10  -8   77.16    6.81
  -4  10  -8   67.05    6.42
  -4  10  -8   65.04    5.27
  -4  10  -8   73.35    6.53
  -4  10  -7    1.84    3.76
  -4  10  -7    1.80    3.81
  -4  10  -7   -0.25    2.50
  -4  10  -7    2.50    3.69
  -4  10  -6   54.33    6.15
  -4  10  -6   60.35    6.35
  -4  10  -6   58.30    5.43
  -4  10  -6   59.38    6.18
  -4  10  -6   58.43    6.28
  -4  10  -5    3.18    4.06
  -4  10  -5    7.75    4.18
  -4  10  -5    3.74    3.92
  -4  10  -5    2.05    3.86
  -4  10  -5    3.39    3.86
  -4  10  -5    4.30    3.97
  -4  10  -5    1.36    3.86
  -4  10  -4  279.57   15.34
  -4  10  -4  298.05   15.15
  -4  10  -4  316.23   14.88
  -4  10  -4  275.41   15.10
  -4  10  -4  284.79   15.32
  -4  10  -4  280.70   15.35
  -4  10  -4  276.89   14.83
  -4  10  -4  274.04   14.93
  -4  10  -3    5.29    3.79
  -4  10  -3    6.89    2.32
  -4  10  -3    0.31    4.03
  -4  10  -3    1.84    3.24
  -4  10  -3    5.83    4.02
  -4  10  -3    5.63    4.27
  -4  10  -3    0.35    4.00
  -4  10  -3   -3.79    4.17
  -4  10  -3    1.25    4.04
  -4  10  -3    2.61    2.24
  -4  10  -3    2.84    4.10
  -4  10  -2  533.73   23.79
  -4  10  -2  543.01   24.04
  -4  10  -2  513.27   23.97
  -4  10  -2  553.39   24.62
  -4  10  -2  539.15   24.57
  -4  10  -2  489.38   23.24
  -4  10  -2  604.39   23.81
  -4  10  -2  535.39   23.94
  -4  10  -2  465.17   22.63
  -4  10  -2  483.14   22.68
  -4  10  -1   14.53    3.68
  -4  10  -1   21.71    4.23
  -4  10  -1   16.94    4.62
  -4  10  -1   19.77    4.68
  -4  10  -1   15.62    4.47
  -4  10  -1   20.72    4.98
  -4  10  -1   22.61    4.20
  -4  10  -1   18.19    4.39
  -4  10  -1   19.34    4.56
  -4  10  -1   21.22    3.93
  -4  10   0  411.50   20.84
  -4  10   0  469.19   21.97
  -4  10   0  468.07   21.97
  -4  10   0  435.27   20.77
  -4  10   0  445.26   21.04
  -4  10   0  449.12   20.85
  -4  10   0  437.05   20.84
  -4  10   1    1.67    3.44
  -4  10   1    2.12    3.72
  -4  10   1    5.98    3.87
  -4  10   1    5.79    3.52
  -4  10   1    4.65    3.60
  -4  10   1    5.27    3.58
  -4  10   1    5.08    3.52
  -4  10   2   22.32    4.33
  -4  10   2   22.56    3.18
  -4  10   2   26.10    4.10
  -4  10   2   32.90    5.11
  -4  10   2   22.96    4.67
  -4  10   2   28.37    4.23
  -4  10   2   32.97    4.69
  -4  10   2   22.51    4.04
  -4  10   2   27.90    4.84
  -4  10   3   47.62    5.79
  -4  10   3   50.46    4.90
  -4  10   3   48.00    4.68
  -4  10   3   56.17    5.80
  -4  10   3   43.20    5.28
  -4  10   3   48.10    4.88
  -4  10   4   10.99    4.00
  -4  10   4    4.89    3.64
  -4  10   4    7.27    3.18
  -4  10   4    9.60    3.84
  -4  10   5  216.08   12.27
  -4  10   5  213.37   11.67
  -4  10   6  195.74   11.28
  -4  10   6  202.76   11.15
  -4  10   7  176.64   10.26
  -4  10   7  157.89    9.61
  -4  10   7  158.17   10.01
  -4  10   7  157.97    9.62
  -4  10   8  176.89   10.27
  -4  10   8  174.64   10.25
  -4  10   8  168.02    9.91
  -4  10   9  222.26   11.55
  -4  10   9  218.79   11.57
  -4  10   9  212.80   11.46
  -4  10  10   44.45    4.55
  -4  10  10   51.41    4.79
  -4  10  10   42.48    4.37
  -4  10  11   56.87    4.51
  -4  10  11   51.23    4.57
  -4  10  11   49.74    4.39
  -4  10  12    1.61    1.76
  -4  10  12    0.38    1.78
  -4  11 -11  132.96    4.68
  -4  11 -11  130.24    4.62
  -4  11 -11  135.33    4.74
  -4  11 -10    3.08    2.33
  -4  11 -10   -2.40    2.13
  -4  11 -10    0.80    2.07
  -4  11 -10    3.33    2.51
  -4  11 -10    3.51    2.27
  -4  11 -10    0.56    1.93
  -4  11 -10    2.88    2.66
  -4  11  -9  282.30   13.17
  -4  11  -9  282.60   13.20
  -4  11  -9  275.91   13.25
  -4  11  -9  282.86   13.00
  -4  11  -9  278.85   13.28
  -4  11  -9  269.99   12.89
  -4  11  -8   13.64    3.27
  -4  11  -8   21.85    3.52
  -4  11  -8   14.94    3.17
  -4  11  -8   15.48    3.60
  -4  11  -8   14.35    3.61
  -4  11  -7   60.32    5.35
  -4  11  -7   65.74    5.61
  -4  11  -7   55.19    4.54
  -4  11  -7   48.59    5.12
  -4  11  -7   53.02    5.11
  -4  11  -6    1.23    3.24
  -4  11  -6   -3.50    3.51
  -4  11  -6    1.97    3.17
  -4  11  -6    1.66    3.41
  -4  11  -6    1.51    2.42
  -4  11  -6    1.75    2.99
  -4  11  -5   37.51    4.95
  -4  11  -5   43.94    5.18
  -4  11  -5   41.38    4.80
  -4  11  -5   41.29    5.01
  -4  11  -5   45.89    4.62
  -4  11  -5   45.72    5.05
  -4  11  -4   16.44    4.05
  -4  11  -4   12.90    4.05
  -4  11  -4   12.70    3.91
  -4  11  -4   11.69    3.62
  -4  11  -4    9.64    3.81
  -4  11  -4   10.48    3.72
  -4  11  -4   10.68    3.58
  -4  11  -3  174.33   10.44
  -4  11  -3  181.46   10.64
  -4  11  -3  164.29    9.58
  -4  11  -3  185.51   10.30
  -4  11  -3  167.53   10.10
  -4  11  -3  167.64   10.32
  -4  11  -2   25.85    4.24
  -4  11  -2   20.96    4.21
  -4  11  -2   19.88    4.28
  -4  11  -2    0.19    1.71
  -4  11  -2   19.97    3.69
  -4  11  -2    0.39    1.90
  -4  11  -2   16.79    3.97
  -4  11  -1  162.57    9.47
  -4  11  -1  184.59   10.52
  -4  11  -1  187.97   10.51
  -4  11  -1  143.97    8.77
  -4  11  -1  152.89    8.95
  -4  11  -1  145.83    9.21
  -4  11   0  199.44   11.29
  -4  11   0  241.75   12.58
  -4  11   0  249.88   12.76
  -4  11   0  220.30   11.50
  -4  11   0  223.18   11.45
  -4  11   0  196.97   11.22
  -4  11   1  261.55   12.46
  -4  11   1  263.67   12.38
  -4  11   1  207.61   11.40
  -4  11   1  212.44   11.56
  -4  11   2    2.74    2.89
  -4  11   2    2.37    2.62
  -4  11   2    4.06    3.02
  -4  11   3    3.82    3.06
  -4  11   3    8.48    3.06
  -4  11   4  156.87    9.20
  -4  11   4  148.26    9.05
  -4  11   6  101.76    6.24
  -4  11   7  120.57    7.17
  -4  11   7   99.70    6.41
  -4  11   7  122.52    7.28
  -4  11   8  151.18    8.25
  -4  11   8  176.02    8.86
  -4  11   8  166.36    8.76
  -4  11   9   77.33    5.24
  -4  11   9   85.56    5.09
  -4  11   9   85.66    5.35
  -4  11  10  203.08    9.53
  -4  11  10  224.59    9.58
  -4  11  10  200.78    9.45
  -4  12  -8  180.28    8.83
  -4  12  -8  210.36    9.14
  -4  12  -8  192.68    8.89
  -4  12  -8  194.67    8.89
  -4  12  -7    8.48    2.16
  -4  12  -7    4.96    1.98
  -4  12  -7    7.48    2.35
  -4  12  -7    6.89    2.16
  -4  12  -7    8.37    2.24
  -4  12  -7    1.07    0.88
  -4  12  -6   63.94    4.56
  -4  12  -6   60.22    4.54
  -4  12  -6   53.31    4.10
  -4  12  -6   64.09    4.56
  -4  12  -6   51.48    3.87
  -4  12  -6   61.49    4.47
  -4  12  -5    2.89    2.29
  -4  12  -5    4.78    2.51
  -4  12  -5    1.92    1.89
  -4  12  -5    2.92    2.45
  -4  12  -4   13.80    2.52
  -4  12  -4   17.22    2.97
  -4  12  -4   15.68    2.85
  -4  12  -4   20.32    3.09
  -4  12  -3   32.97    3.51
  -4  12  -3   27.94    3.49
  -4  12  -3   25.48    3.36
  -4  12  -2   16.25    2.78
  -4  12  -2   17.15    3.02
  -4  12  -1   71.12    4.84
  -4  12  -1   87.04    5.27
  -4  12   0  194.12    9.11
  -4  12   1  202.70    9.85
  -4  12   1  203.70    9.79
  -4  12   2  137.26    7.46
  -4  12   2  139.17    7.51
  -4  12   3  105.51    6.32
  -4  12   3  108.60    6.23
  -4  12   4    4.07    2.15
  -4  12   4    2.15    2.08
  -4  12   5   47.51    3.80
  -4  12   5   49.19    3.70
  -3  -9  -2  152.91    6.90
  -3  -9  -2  145.56    6.86
  -3  -9  -1   36.23    3.03
  -3  -9  -1   40.14    3.11
  -3  -9   2   46.86    3.86
  -3  -9   2   51.86    3.95
  -3  -9   3   13.05    2.57
  -3  -9   3   14.54    2.78
  -3  -9   4   69.61    4.78
  -3  -9   4   74.51    4.90
  -3  -9   5   87.49    5.45
  -3  -9   9   54.28    3.50
  -3  -9   9   53.24    3.55
  -3  -9  10    1.03    1.14
  -3  -9  10   -0.06    1.16
  -3  -8  -5   60.05    3.74
  -3  -8  -5   48.94    3.67
  -3  -8  -5   60.41    3.81
  -3  -8  -4    4.35    2.07
  -3  -8  -4    2.16    1.90
  -3  -8  -4    4.42    2.08
  -3  -8  -3  227.84   10.76
  -3  -8  -3  225.46   10.81
  -3  -8  -2  172.14    9.07
  -3  -8  -2  177.85    9.16
  -3  -7  -9   89.45    5.33
  -3  -7  -8  181.83    9.17
  -3  -7  -7   36.76    3.32
  -3  -7  -7   46.38    4.28
  -3  -7  -7   41.56    3.43
  -3  -7  -6  150.11    7.73
  -3  -7  -6  136.79    8.20
  -3  -7  -6  139.68    7.67
  -3  -7  -5    1.31    2.44
  -3  -7  -5    3.76    2.93
  -3  -7  -5   -0.76    2.63
  -3  -7  -4  101.28    6.66
  -3  -7  -4   86.68    6.58
  -3  -7  -4   98.00    6.62
  -3  -7  -3   18.97    3.56
  -3  -7  -3   12.66    3.50
  -3  -7  -3   18.52    3.73
  -3  -7  -2  186.23   10.05
  -3  -7  -2  186.16   10.10
  -3  -6 -11  195.31    9.49
  -3  -6 -10   41.64    4.27
  -3  -6  -9  288.27   13.94
  -3  -6  -8  160.82    8.26
  -3  -6  -8  162.20    9.44
  -3  -6  -8  149.18    8.14
  -3  -6  -7  173.66    9.54
  -3  -6  -7  187.75   10.68
  -3  -6  -7  187.54    9.70
  -3  -6  -6  148.28    8.61
  -3  -6  -6  148.07    9.36
  -3  -6  -6  144.08    8.60
  -3  -6  -5  156.91    8.93
  -3  -6  -5  128.24    9.17
  -3  -6  -5  150.79    8.82
  -3  -6  -4   18.91    3.82
  -3  -6  -4   21.99    3.87
  -3  -6  -4   22.33    4.48
  -3  -6  -3  153.20   10.20
  -3  -6  -3  196.59   10.57
  -3  -6  -3  188.62   10.28
  -3  -6  -3  177.00   10.10
  -3  -6  -3  139.63    9.47
  -3  -6  -2    0.28    2.38
  -3  -6  -2    8.89    3.13
  -3  -6  -2    4.76    3.58
  -3  -6  -1   73.14    6.18
  -3  -6  -1   67.44    5.99
  -3  -6  -1   75.07    6.13
  -3  -6   0  444.07   21.19
  -3  -6   0  495.29   21.81
  -3  -6   1   13.45    3.29
  -3  -6   3   27.55    4.46
  -3  -6   4   78.59    6.63
  -3  -6   5   13.54    3.59
  -3  -6   6  464.85   21.90
  -3  -6   7   32.15    4.40
  -3  -6   8  432.68   20.42
  -3  -6   9    8.00    2.86
  -3  -5 -10  131.57    8.27
  -3  -5 -10  123.32    6.68
  -3  -5 -10  110.89    6.52
  -3  -5  -9    0.38    2.50
  -3  -5  -9    3.18    3.69
  -3  -5  -9    1.15    2.50
  -3  -5  -8  360.45   16.28
  -3  -5  -8  336.92   17.35
  -3  -5  -8  356.88   16.33
  -3  -5  -7  135.61    8.18
  -3  -5  -7  123.77    8.06
  -3  -5  -7  134.64    9.13
  -3  -5  -6  145.97    8.43
  -3  -5  -6  133.47    9.09
  -3  -5  -6  129.62    8.23
  -3  -5  -5  226.24   13.10
  -3  -5  -5  216.64   12.53
  -3  -5  -5  241.34   13.24
  -3  -5  -5  265.47   12.73
  -3  -5  -5  219.67   12.71
  -3  -5  -5  262.79   12.80
  -3  -5  -4   22.11    4.56
  -3  -5  -4   20.16    3.96
  -3  -5  -4   30.20    4.43
  -3  -5  -4   22.68    3.36
  -3  -5  -4   15.43    3.82
  -3  -5  -3   34.08    4.77
  -3  -5  -3   30.67    3.89
  -3  -5  -3   28.44    4.48
  -3  -5  -2  194.87   10.93
  -3  -5  -2  191.40   10.59
  -3  -5  -2  176.10   10.65
  -3  -5  -1  314.89   15.35
  -3  -5  -1  321.41   15.54
  -3  -5  -1  304.01   15.37
  -3  -5   0  102.90    7.23
  -3  -5   0   95.08    6.96
  -3  -5   1 1065.84   41.16
  -3  -5   1  938.19   40.29
  -3  -5   3  332.41   16.30
  -3  -5   4  121.43    8.16
  -3  -5   5    7.41    2.87
  -3  -5   6   17.90    3.64
  -3  -5   7  242.96   12.89
  -3  -5   8   14.27    3.22
  -3  -5   9  267.36   13.68
  -3  -5  10  310.61   15.23
  -3  -4 -15  222.97    9.98
  -3  -4 -14  128.95    6.81
  -3  -4 -13  117.71    6.77
  -3  -4 -13  108.73    7.07
  -3  -4 -12    8.42    3.26
  -3  -4 -12    8.15    3.53
  -3  -4 -11   81.54    5.33
  -3  -4 -11   78.61    5.27
  -3  -4 -11   85.31    6.29
  -3  -4 -10   15.66    3.10
  -3  -4 -10   13.21    3.68
  -3  -4 -10   13.47    3.03
  -3  -4  -9  387.60   19.66
  -3  -4  -9  402.07   18.90
  -3  -4  -9  423.04   18.70
  -3  -4  -9  393.92   18.84
  -3  -4  -9  447.50   18.91
  -3  -4  -9  436.18   20.16
  -3  -4  -8  117.47    8.93
  -3  -4  -8  142.39    9.57
  -3  -4  -8  147.33    8.47
  -3  -4  -8  151.19    9.81
  -3  -4  -8  122.82    8.21
  -3  -4  -8  142.30    8.45
  -3  -4  -7    4.87    3.85
  -3  -4  -7    7.82    3.54
  -3  -4  -7    2.72    2.88
  -3  -4  -7    9.26    3.26
  -3  -4  -7    2.74    3.70
  -3  -4  -6 1108.60   47.76
  -3  -4  -6 1095.64   47.76
  -3  -4  -6 1188.42   48.16
  -3  -4  -6 1267.83   47.43
  -3  -4  -6 1085.95   47.98
  -3  -4  -6 1262.82   47.44
  -3  -4  -5   89.69    6.46
  -3  -4  -5   69.62    6.60
  -3  -4  -5   96.30    7.41
  -3  -4  -5   88.79    6.79
  -3  -4  -5   98.02    6.61
  -3  -4  -5   73.67    5.53
  -3  -4  -5   93.40    7.10
  -3  -4  -4  122.83    7.62
  -3  -4  -4  109.13    7.73
  -3  -4  -4  101.38    7.41
  -3  -4  -4  119.97    7.51
  -3  -4  -4  109.30    6.92
  -3  -4  -4  110.25    7.75
  -3  -4  -4  104.88    7.37
  -3  -4  -3   51.98    4.61
  -3  -4  -3   59.62    5.42
  -3  -4  -3   55.12    5.27
  -3  -4  -2   21.60    3.73
  -3  -4  -2   27.60    3.58
  -3  -4  -1  104.43    6.86
  -3  -4   0  357.18   16.51
  -3  -4   3   48.60    4.60
  -3  -4   4 1579.01   62.08
  -3  -4   5  144.08    8.48
  -3  -4   6  729.44   30.55
  -3  -4   7  107.11    7.09
  -3  -4   8   46.22    4.55
  -3  -4   9   -1.64    2.44
  -3  -4  10  498.10   21.73
  -3  -3 -16  165.84    8.05
  -3  -3 -16  161.86    7.86
  -3  -3 -15  201.76   10.38
  -3  -3 -15  217.83   10.84
  -3  -3 -14  178.27   10.05
  -3  -3 -14  177.48   10.14
  -3  -3 -13  306.36   14.47
  -3  -3 -13  313.27   14.46
  -3  -3 -13  281.18   14.12
  -3  -3 -13  262.04   14.10
  -3  -3 -12    9.39    3.99
  -3  -3 -12    8.31    2.38
  -3  -3 -12    8.30    3.80
  -3  -3 -12    8.23    2.27
  -3  -3 -12   10.36    3.25
  -3  -3 -12    6.00    3.23
  -3  -3 -11    9.88    4.20
  -3  -3 -11    5.27    2.72
  -3  -3 -11    1.16    2.96
  -3  -3 -11    1.21    3.00
  -3  -3 -11    2.17    3.85
  -3  -3 -11    2.46    2.49
  -3  -3 -10   62.91    6.13
  -3  -3 -10   72.59    6.28
  -3  -3 -10   68.35    6.23
  -3  -3 -10   76.23    5.56
  -3  -3 -10   67.79    5.43
  -3  -3 -10   65.19    6.49
  -3  -3  -9   24.27    4.85
  -3  -3  -9   25.28    3.77
  -3  -3  -9   17.23    3.70
  -3  -3  -9   14.01    3.77
  -3  -3  -9   12.26    3.57
  -3  -3  -9   22.94    5.00
  -3  -3  -9   22.95    3.58
  -3  -3  -8  329.99   17.68
  -3  -3  -8  375.32   16.77
  -3  -3  -8  351.48   17.48
  -3  -3  -8  335.60   17.03
  -3  -3  -8  382.82   17.46
  -3  -3  -8  369.38   16.80
  -3  -3  -8  362.44   18.22
  -3  -3  -7  213.86   11.21
  -3  -3  -7  214.71   11.50
  -3  -3  -7  233.35   11.44
  -3  -3  -7  201.25   12.16
  -3  -3  -7  195.85   11.84
  -3  -3  -7  228.35   12.37
  -3  -3  -6    4.32    3.27
  -3  -3  -6    5.44    2.72
  -3  -3  -6    6.09    2.68
  -3  -3  -6    8.00    3.50
  -3  -3  -6    0.59    3.04
  -3  -3  -6    7.11    2.90
  -3  -3  -6    8.81    1.90
  -3  -3  -5 1941.63   75.25
  -3  -3  -5 2003.08   75.31
  -3  -3  -5 1932.90   75.93
  -3  -3  -5 1875.17   75.68
  -3  -3  -5 1914.74   74.50
  -3  -3  -5 1963.12   75.31
  -3  -3  -4    3.26    1.93
  -3  -3  -3  265.67   12.42
  -3  -3  -2  218.54   10.70
  -3  -3  -1  256.54   12.17
  -3  -3   0  279.10   12.96
  -3  -3   2   57.58    4.68
  -3  -3   3 1558.63   60.60
  -3  -3   4  448.71   19.34
  -3  -3   5 1395.61   54.61
  -3  -3   6  574.25   24.12
  -3  -3   7  496.98   21.28
  -3  -3   8    0.95    2.03
  -3  -3   9  115.67    6.92
  -3  -3  10    7.39    2.11
  -3  -2 -17   48.45    3.49
  -3  -2 -17   55.17    3.26
  -3  -2 -17   52.51    3.23
  -3  -2 -17   56.77    3.48
  -3  -2 -16   95.95    6.13
  -3  -2 -16   87.63    5.84
  -3  -2 -16   81.35    5.86
  -3  -2 -16   81.98    5.15
  -3  -2 -16   77.78    5.75
  -3  -2 -15  107.95    7.35
  -3  -2 -15   97.98    7.01
  -3  -2 -15   96.20    7.02
  -3  -2 -15  105.22    6.56
  -3  -2 -14  478.26   21.99
  -3  -2 -14  504.76   22.31
  -3  -2 -14  492.89   22.36
  -3  -2 -14  488.95   21.46
  -3  -2 -13   -3.99    4.19
  -3  -2 -13    2.48    1.89
  -3  -2 -13   -1.37    3.48
  -3  -2 -13    2.00    1.86
  -3  -2 -13    3.94    2.95
  -3  -2 -13    1.84    3.39
  -3  -2 -13    1.28    3.38
  -3  -2 -12  369.20   18.13
  -3  -2 -12  367.52   18.35
  -3  -2 -12  362.83   17.46
  -3  -2 -12  401.50   18.55
  -3  -2 -12  364.81   17.94
  -3  -2 -12  382.32   16.71
  -3  -2 -12  359.06   16.60
  -3  -2 -11   29.62    5.10
  -3  -2 -11   28.09    3.71
  -3  -2 -11   25.47    3.97
  -3  -2 -11   29.64    4.79
  -3  -2 -11   25.59    4.75
  -3  -2 -11   29.34    4.81
  -3  -2 -11   25.75    3.64
  -3  -2 -11   20.35    3.70
  -3  -2 -10   60.14    5.80
  -3  -2 -10   53.45    5.84
  -3  -2 -10   53.78    5.15
  -3  -2 -10   62.40    5.58
  -3  -2 -10   40.90    5.46
  -3  -2 -10   55.49    4.83
  -3  -2 -10   49.45    4.79
  -3  -2  -9  203.09   12.20
  -3  -2  -9  210.74   11.75
  -3  -2  -9  221.04   11.85
  -3  -2  -9  176.07   10.76
  -3  -2  -9  202.35   11.33
  -3  -2  -9  216.30   10.95
  -3  -2  -9  215.35   10.92
  -3  -2  -9  204.91   12.09
  -3  -2  -9  205.87   11.71
  -3  -2  -8   36.51    4.94
  -3  -2  -8   31.20    3.89
  -3  -2  -8   31.18    4.29
  -3  -2  -8   31.22    3.72
  -3  -2  -8   34.09    4.39
  -3  -2  -8   31.40    4.66
  -3  -2  -8   34.67    4.00
  -3  -2  -7   25.66    4.18
  -3  -2  -7   37.65    4.20
  -3  -2  -7   24.10    3.10
  -3  -2  -7   29.21    3.97
  -3  -2  -7   32.10    3.79
  -3  -2  -7   26.40    4.31
  -3  -2  -7   27.51    3.56
  -3  -2  -6  552.80   23.86
  -3  -2  -6  562.41   23.07
  -3  -2  -6  608.76   24.69
  -3  -2  -5   12.21    2.28
  -3  -2  -5    9.24    2.02
  -3  -2  -5   13.59    2.92
  -3  -2  -4 1995.66   74.67
  -3  -2  -4 1909.70   74.62
  -3  -2  -3  161.95    7.80
  -3  -2  -3  143.34    7.32
  -3  -2  -2 1196.73   45.24
  -3  -2  -2 1130.14   44.56
  -3  -2  -1    4.09    2.14
  -3  -2  -1    2.52    1.32
  -3  -2   0  225.65   10.67
  -3  -2   0  231.49    9.77
  -3  -2   1   31.21    2.32
  -3  -2   2  595.43   22.93
  -3  -2   2  537.49   21.73
  -3  -2   3   54.67    4.09
  -3  -2   4 1242.00   48.35
  -3  -2   5  640.56   26.02
  -3  -2   6  676.57   27.40
  -3  -2   7  209.68    9.99
  -3  -2   8  381.48   16.42
  -3  -2   9    2.09    1.76
  -3  -2  10  744.48   29.78
  -3  -1 -18   29.43    2.93
  -3  -1 -18   27.68    2.57
  -3  -1 -18   27.64    2.62
  -3  -1 -18   28.87    2.61
  -3  -1 -17   24.47    3.13
  -3  -1 -17   33.18    3.38
  -3  -1 -17   35.71    3.51
  -3  -1 -17   34.11    4.04
  -3  -1 -17   37.98    3.85
  -3  -1 -17   25.79    3.60
  -3  -1 -17   25.70    3.50
  -3  -1 -17   24.98    3.22
  -3  -1 -17   35.49    3.26
  -3  -1 -16   44.78    4.96
  -3  -1 -16   49.36    5.09
  -3  -1 -16   56.68    4.89
  -3  -1 -16   56.18    5.45
  -3  -1 -16   50.52    4.78
  -3  -1 -16   63.27    5.23
  -3  -1 -15  103.29    7.71
  -3  -1 -15  123.89    8.48
  -3  -1 -15  119.31    8.22
  -3  -1 -15  111.13    8.08
  -3  -1 -15  122.92    7.78
  -3  -1 -14   29.79    5.16
  -3  -1 -14   27.19    4.41
  -3  -1 -14   29.23    4.84
  -3  -1 -14   38.02    5.23
  -3  -1 -14   31.37    4.57
  -3  -1 -13  412.07   19.70
  -3  -1 -13  421.92   18.68
  -3  -1 -13  433.24   18.74
  -3  -1 -13  432.08   20.47
  -3  -1 -13  424.46   20.35
  -3  -1 -13  444.87   20.76
  -3  -1 -13  429.62   20.82
  -3  -1 -13  436.00   20.09
  -3  -1 -12   34.88    3.87
  -3  -1 -12   33.50    4.49
  -3  -1 -12   29.75    3.97
  -3  -1 -12   35.70    5.56
  -3  -1 -12   30.72    3.75
  -3  -1 -12   39.00    4.98
  -3  -1 -12   41.26    5.48
  -3  -1 -12   36.58    5.03
  -3  -1 -12   35.66    5.02
  -3  -1 -12   33.79    4.85
  -3  -1 -11 1089.64   45.76
  -3  -1 -11 1109.44   44.75
  -3  -1 -11 1118.34   44.81
  -3  -1 -11 1094.84   45.14
  -3  -1 -11 1056.35   45.89
  -3  -1 -11 1089.86   45.91
  -3  -1 -11 1208.21   46.82
  -3  -1 -11 1093.48   45.63
  -3  -1 -11 1099.09   46.04
  -3  -1 -10   46.58    4.48
  -3  -1 -10   46.85    4.58
  -3  -1 -10   45.74    4.65
  -3  -1 -10   45.43    4.87
  -3  -1 -10   55.29    5.43
  -3  -1 -10   38.01    4.74
  -3  -1 -10   53.05    5.63
  -3  -1 -10   44.48    5.39
  -3  -1 -10   40.99    5.06
  -3  -1  -9  245.16   13.19
  -3  -1  -9  241.74   12.80
  -3  -1  -9  243.35   11.93
  -3  -1  -9  235.77   11.88
  -3  -1  -9  217.16   13.00
  -3  -1  -9  226.16   12.17
  -3  -1  -9  263.71   13.20
  -3  -1  -9  280.93   13.30
  -3  -1  -9  242.66   12.26
  -3  -1  -9  224.47   12.29
  -3  -1  -9  233.45   12.54
  -3  -1  -8   10.12    3.41
  -3  -1  -8    8.45    3.08
  -3  -1  -8   11.23    3.27
  -3  -1  -8    7.77    2.80
  -3  -1  -8    7.12    2.55
  -3  -1  -7  117.83    7.45
  -3  -1  -7  104.17    6.78
  -3  -1  -6   -0.97    2.04
  -3  -1  -6    0.66    2.41
  -3  -1  -6    0.96    1.28
  -3  -1  -5  432.11   18.84
  -3  -1  -5  451.00   18.12
  -3  -1  -4  100.27    5.96
  -3  -1  -4  113.22    5.70
  -3  -1  -3 1500.08   59.06
  -3  -1  -3 1575.62   58.93
  -3  -1  -2  305.21   13.17
  -3  -1  -2  314.33   13.24
  -3  -1  -1  716.71   28.15
  -3  -1  -1  716.03   28.30
  -3  -1   0  212.05    9.41
  -3  -1   0  220.60    9.78
  -3  -1   1  386.42   15.68
  -3  -1   2   11.48    2.18
  -3  -1   3  825.07   32.36
  -3  -1   4  552.19   22.23
  -3  -1   5 1186.88   45.85
  -3  -1   6  156.13    6.94
  -3  -1   6  169.22    7.76
  -3  -1   7  553.39   21.67
  -3  -1   7  593.77   22.81
  -3  -1   8  108.77    5.75
  -3  -1   9   61.49    3.94
  -3  -1  10   23.17    2.34
  -3   0 -19   40.17    2.83
  -3   0 -19   35.07    2.37
  -3   0 -19   34.04    2.34
  -3   0 -18  133.94    7.65
  -3   0 -18  123.12    7.95
  -3   0 -18  121.99    7.86
  -3   0 -18  155.53    7.72
  -3   0 -18  156.19    7.48
  -3   0 -18  154.94    7.43
  -3   0 -17   11.33    2.98
  -3   0 -17   14.24    2.90
  -3   0 -17   14.33    3.34
  -3   0 -17    9.14    3.05
  -3   0 -17   13.47    3.09
  -3   0 -17   13.65    3.35
  -3   0 -17   14.10    2.71
  -3   0 -17   12.74    3.33
  -3   0 -16   37.26    4.44
  -3   0 -16   41.17    4.51
  -3   0 -16   38.38    4.87
  -3   0 -16   35.22    5.15
  -3   0 -16   37.14    4.80
  -3   0 -16   35.64    4.67
  -3   0 -16   41.31    5.08
  -3   0 -16   35.41    4.60
  -3   0 -15   53.30    5.81
  -3   0 -15   49.26    5.82
  -3   0 -15   54.91    5.68
  -3   0 -15   51.48    5.61
  -3   0 -15   47.04    5.86
  -3   0 -15   51.54    5.80
  -3   0 -14   80.89    7.29
  -3   0 -14   83.77    7.36
  -3   0 -14   90.12    7.08
  -3   0 -14   73.69    5.18
  -3   0 -14   65.33    4.95
  -3   0 -14   80.94    7.23
  -3   0 -14   67.46    6.83
  -3   0 -13    5.24    3.84
  -3   0 -13    2.87    2.86
  -3   0 -13    4.73    2.48
  -3   0 -13    2.89    3.98
  -3   0 -13    3.46    2.44
  -3   0 -13    9.46    3.87
  -3   0 -13    4.63    3.81
  -3   0 -13    0.36    3.74
  -3   0 -12  719.22   31.05
  -3   0 -12  675.04   29.83
  -3   0 -12  623.46   30.45
  -3   0 -12  691.70   31.52
  -3   0 -12  726.35   29.25
  -3   0 -12  710.57   29.26
  -3   0 -12  688.37   30.51
  -3   0 -12  727.38   31.24
  -3   0 -12  695.79   30.41
  -3   0 -12  750.72   31.25
  -3   0 -11    3.62    3.44
  -3   0 -11    0.88    3.10
  -3   0 -11    0.34    3.48
  -3   0 -11   12.08    3.95
  -3   0 -11    1.91    3.12
  -3   0 -11    2.99    2.32
  -3   0 -11    0.33    2.84
  -3   0 -11    7.49    3.99
  -3   0 -11    0.90    3.97
  -3   0 -11    1.51    2.57
  -3   0 -11   -0.22    2.58
  -3   0 -10  874.13   38.04
  -3   0 -10  882.59   37.44
  -3   0 -10  933.92   38.09
  -3   0 -10  895.88   36.72
  -3   0 -10  900.70   38.72
  -3   0 -10  964.66   38.43
  -3   0 -10 1061.92   38.77
  -3   0 -10  864.76   37.49
  -3   0 -10  896.68   37.76
  -3   0 -10  898.38   36.78
  -3   0 -10  885.59   36.77
  -3   0  -9   29.84    4.29
  -3   0  -9   21.15    3.93
  -3   0  -9   19.33    3.07
  -3   0  -9   23.07    3.56
  -3   0  -9   20.49    4.01
  -3   0  -8  118.02    7.49
  -3   0  -8  101.13    6.47
  -3   0  -8  112.26    7.08
  -3   0  -7   16.13    3.32
  -3   0  -7   23.14    3.13
  -3   0  -6   57.92    3.41
  -3   0  -6   61.21    4.67
  -3   0  -5   22.15    2.20
  -3   0  -5   27.88    3.08
  -3   0  -4 1660.53   62.97
  -3   0  -4 1652.62   63.76
  -3   0  -3 2033.86   76.03
  -3   0  -3 1973.77   76.53
  -3   0  -2 2970.30  109.45
  -3   0  -2 2832.35  109.73
  -3   0  -1  316.91   12.53
  -3   0  -1  277.11   12.56
  -3   0   0 1526.42   58.18
  -3   0   2  368.17   15.04
  -3   0   3  451.67   18.21
  -3   0   4  101.01    5.07
  -3   0   4   90.46    4.59
  -3   0   5   63.65    3.62
  -3   0   5   49.17    3.01
  -3   0   6  303.07   12.67
  -3   0   6  302.45   12.08
  -3   0   7  529.92   20.94
  -3   0   7  523.27   20.22
[truncated: 771,489 more chars]
