# Supplementary material for: (Nitrito-κO)(nitro-κN)(nitrosyl-κN)bis­(tri­phenylphosphane-κP)rhodium(III)
Source: IUCrdata. 2025 Jul 8;10(Pt 7):x250598. doi: 10.1107/S241431462500598X (PMC12326464; doi:10.1107/S241431462500598X)
Supplement: Supplementary file 2 [file x-10-x250598-Isup2.hkl]

data_I                                                                          
_shelx_title ' 99732_a.res in P-1'                                              
_shelx_refln_list_code          4                                               
_shelx_F_calc_maximum      230.18                                               
_exptl_crystal_F_000       764.00                                               
_reflns_d_resolution_high  0.8001                                               
                                                                                
loop_                                                                           
 _space_group_symop_operation_xyz                                               
 'x, y, z'                                                                      
 '-x, -y, -z'                                                                   
                                                                                
_cell_length_a    10.2732                                                       
_cell_length_b    10.3317                                                       
_cell_length_c    18.1514                                                       
_cell_angle_alpha  90.118                                                       
_cell_angle_beta  105.089                                                       
_cell_angle_gamma 118.323                                                       
                                                                                
_shelx_F_squared_multiplier     1.000                                           
                                                                                
loop_                                                                           
 _refln_index_h                                                                 
 _refln_index_k                                                                 
 _refln_index_l                                                                 
 _refln_F_squared_calc                                                          
 _refln_F_squared_meas                                                          
 _refln_F_squared_sigma                                                         
 _refln_observed_status                                                         
   1   0   0       2804.99       2767.12       105.33 o                         
   2   0   0       2991.11       3273.03       127.18 o                         
   3   0   0       8157.84       8113.72       178.69 o                         
   4   0   0         13.41         21.61         6.26 o                         
   5   0   0       2003.69       2031.36        48.52 o                         
   6   0   0        991.90       1047.78        27.50 o                         
   7   0   0        606.02        569.16        11.97 o                         
   8   0   0       1524.61       1526.43        24.96 o                         
   9   0   0        334.47        329.59        10.57 o                         
  10   0   0       1207.70       1216.97        20.33 o                         
 -11   1   0        609.67        582.10        15.98 o                         
 -10   1   0        380.52        381.58        10.63 o                         
  -9   1   0         98.02        104.51         7.39 o                         
  -8   1   0          7.03          7.04         4.85 o                         
  -7   1   0       2057.50       2022.00        29.60 o                         
  -6   1   0        463.61        443.67        12.94 o                         
  -5   1   0        809.72        887.24        18.82 o                         
  -4   1   0       6463.46       6552.28       146.52 o                         
  -3   1   0       2161.22       2217.98        89.91 o                         
  -2   1   0       2157.48       2155.83        84.75 o                         
  -1   1   0      26440.27      20463.67       762.83 o                         
   0   1   0        599.82        543.34        15.73 o                         
   1   1   0      12039.48      11304.15       243.77 o                         
   2   1   0       2994.48       2851.72        64.56 o                         
   3   1   0       1075.05       1123.16        25.20 o                         
   4   1   0       2159.82       2239.91        42.60 o                         
   5   1   0         22.62         28.69         5.27 o                         
   6   1   0        103.29        106.86         6.87 o                         
   7   1   0       2118.74       2181.46        38.57 o                         
   8   1   0         15.41         20.59         8.10 o                         
   9   1   0        815.12        772.68        19.34 o                         
  10   1   0        171.89        143.54         8.10 o                         
 -11   2   0        727.71        557.26        87.35 o                         
 -10   2   0        106.77        128.08         7.96 o                         
  -9   2   0          2.60          5.65         4.61 o                         
  -8   2   0        909.48        901.48        16.10 o                         
  -7   2   0       3973.16       4018.27        75.87 o                         
  -6   2   0        845.96        839.54        21.00 o                         
  -5   2   0       1392.50       1269.12        26.94 o                         
  -4   2   0       5557.27       5558.65       197.02 o                         
  -3   2   0      17379.62      16967.87       973.78 o                         
  -2   2   0       4681.97       4609.25       176.42 o                         
  -1   2   0          8.34          5.64         4.10 o                         
   0   2   0      47632.95      44571.79      1173.53 o                         
   1   2   0       5213.12       5090.41       111.69 o                         
   2   2   0       2427.22       2449.75        56.36 o                         
   3   2   0       1201.81       1203.23        24.55 o                         
   4   2   0        172.08        164.25         9.06 o                         
   5   2   0       1024.51       1039.10        20.21 o                         
   6   2   0        430.01        489.50        12.53 o                         
   7   2   0         78.99         70.82         6.21 o                         
   8   2   0       1421.03       1416.25        28.92 o                         
   9   2   0         27.60         36.90         4.87 o                         
 -11   3   0        237.30        252.85        10.45 o                         
 -10   3   0         21.14         23.33         5.39 o                         
  -9   3   0        929.94        924.84        16.17 o                         
  -8   3   0        486.58        486.57        10.36 o                         
  -7   3   0        271.17        331.58        11.90 o                         
  -6   3   0       6148.71       6104.59       108.83 o                         
  -5   3   0       2890.70       2828.52        52.92 o                         
  -4   3   0      10718.62      10674.71       406.80 o                         
  -3   3   0       4066.14       3885.76       152.54 o                         
  -2   3   0       1064.00       1035.01        46.15 o                         
  -1   3   0         99.43         77.21         5.66 o                         
   0   3   0        239.11        248.84         8.71 o                         
   1   3   0       1208.10       1091.21        34.36 o                         
   2   3   0       4165.37       4176.83        95.86 o                         
   3   3   0       1468.75       1483.10        34.25 o                         
   4   3   0        575.30        590.86        18.58 o                         
   5   3   0         76.10         85.28         6.21 o                         
   6   3   0        572.93        615.54        15.98 o                         
   7   3   0       2005.76       2015.82        27.67 o                         
   8   3   0          3.76          8.24         5.48 o                         
   9   3   0        648.87        455.54        21.04 o                         
 -12   4   0        381.65        398.71        22.89 o                         
 -11   4   0          0.19          3.70         5.25 o                         
 -10   4   0       1042.76       1091.44        29.51 o                         
  -9   4   0        104.49        102.52         5.87 o                         
  -8   4   0         63.84         69.42         4.91 o                         
  -7   4   0      13737.45      14424.73       249.70 o                         
  -6   4   0       1077.61       1304.25        37.68 o                         
  -5   4   0       4396.09       4383.65       125.53 o                         
  -4   4   0       2116.65       1822.51        79.44 o                         
  -3   4   0       1889.57       1672.35        72.74 o                         
  -2   4   0      11275.43      10557.83       199.57 o                         
  -1   4   0         73.98        102.29         5.86 o                         
   0   4   0        396.96        474.31        12.20 o                         
   1   4   0       1277.63       1187.31        39.54 o                         
   2   4   0        522.41        516.06        17.84 o                         
   3   4   0       1795.36       1844.77        51.76 o                         
   4   4   0         11.31         14.63         4.83 o                         
   5   4   0       1415.65       1506.70        38.55 o                         
   6   4   0       1569.41       1688.34        31.71 o                         
   7   4   0        386.95        397.75        12.25 o                         
   8   4   0       1520.37       1412.81        30.87 o                         
 -12   5   0          8.84          5.48         7.45 o                         
 -11   5   0        721.47        770.77        22.37 o                         
 -10   5   0       1227.26       1309.99        48.06 o                         
  -9   5   0        681.78        656.05        16.94 o                         
  -8   5   0       3312.22       3411.47        50.79 o                         
  -7   5   0         92.85         96.92         6.61 o                         
  -6   5   0       2549.27       2548.39        50.23 o                         
  -5   5   0       3273.81       3331.47        98.60 o                         
  -4   5   0        689.09        653.32        34.02 o                         
  -3   5   0       3897.17       3164.98        82.32 o                         
  -2   5   0        108.83        111.02         6.16 o                         
  -1   5   0         18.99         29.23         4.65 o                         
   0   5   0         44.43         68.86         5.10 o                         
   1   5   0        613.96        585.01        17.27 o                         
   2   5   0       1975.64       1952.71        39.64 o                         
   3   5   0        560.63        538.81        12.18 o                         
   4   5   0       1945.70       1971.49        43.64 o                         
   5   5   0        804.81        855.77        19.71 o                         
   6   5   0        594.38        601.12        27.57 o                         
   7   5   0       1864.67       1801.29        38.95 o                         
 -12   6   0        371.19        301.17       119.17 o                         
 -11   6   0       1984.45       2095.74        56.68 o                         
 -10   6   0        730.29        780.27        21.43 o                         
  -9   6   0        757.07        800.09        17.01 o                         
  -8   6   0        191.72        187.34         8.08 o                         
  -7   6   0       2957.59       3096.98        43.07 o                         
  -6   6   0       1612.25       1809.06        61.04 o                         
  -5   6   0        854.15        891.58        34.74 o                         
  -4   6   0         91.45        130.87        10.06 o                         
  -3   6   0         22.56         22.07         4.95 o                         
  -2   6   0       2223.36       2301.58        49.24 o                         
  -1   6   0        201.13        189.06         7.97 o                         
   0   6   0         23.02         16.23         4.77 o                         
   1   6   0        910.03        850.48        15.52 o                         
   2   6   0        435.05        402.40        15.00 o                         
   3   6   0       2873.88       2737.77        99.47 o                         
   4   6   0        123.18        147.99         9.44 o                         
   5   6   0        237.15        281.65        15.47 o                         
   6   6   0        869.02        821.66        50.58 o                         
 -12   7   0       1002.33        945.76        21.67 o                         
 -11   7   0       1389.17       1548.39        40.91 o                         
 -10   7   0       2091.36       2186.94        45.30 o                         
  -9   7   0         95.28        102.50         6.58 o                         
  -8   7   0       2893.10       2987.66        44.60 o                         
  -7   7   0        652.90        706.28        17.50 o                         
  -6   7   0       1495.86       1477.29        34.56 o                         
  -5   7   0         76.90         78.97        10.86 o                         
  -4   7   0       2584.35       2486.12        56.67 o                         
  -3   7   0        190.43        164.34        10.74 o                         
  -2   7   0         10.40         18.52         9.06 o                         
  -1   7   0        147.61        123.37         7.32 o                         
   0   7   0       2234.73       2071.19        45.49 o                         
   1   7   0        213.39        217.66        10.03 o                         
   2   7   0       1949.88       2031.95        51.85 o                         
   3   7   0        774.36        819.60        24.67 o                         
   4   7   0        660.36        705.13        16.16 o                         
   5   7   0       1075.64       1181.75        29.52 o                         
 -12   8   0        691.47        612.15        20.73 o                         
 -11   8   0       1470.36       1508.48        31.16 o                         
 -10   8   0         13.63         21.59         6.91 o                         
  -9   8   0       1480.10       1564.36        39.71 o                         
  -8   8   0         51.75         47.35         5.71 o                         
  -7   8   0        471.68        451.58        10.14 o                         
  -6   8   0        245.56        252.55         9.39 o                         
  -5   8   0          3.14          2.66         4.64 o                         
  -4   8   0        499.54        446.04         9.71 o                         
  -3   8   0        107.34         86.61         6.28 o                         
  -2   8   0       1373.69       1310.02        24.54 o                         
  -1   8   0       3223.30       3159.20        46.73 o                         
   0   8   0         19.88         16.97         9.09 o                         
   1   8   0       1544.07       1750.38        80.97 o                         
   2   8   0        792.08        851.30        72.76 o                         
   3   8   0        925.73        826.46        91.90 o                         
   4   8   0       1008.33       1203.55        32.33 o                         
 -11   9   0        539.51        511.08        18.52 o                         
 -10   9   0        375.67        401.39        15.46 o                         
  -9   9   0         20.18         23.51         6.76 o                         
  -8   9   0        577.18        550.30        14.33 o                         
  -7   9   0        737.75        740.82        14.06 o                         
  -6   9   0       2623.95       2615.91        47.80 o                         
  -5   9   0        830.81        859.60        14.50 o                         
  -4   9   0       2200.45       2210.60        30.21 o                         
  -3   9   0       2224.05       2092.68        45.09 o                         
  -2   9   0        960.46        973.44        21.30 o                         
  -1   9   0         13.04         23.98         6.82 o                         
   0   9   0       1520.10       1952.42        87.60 o                         
   1   9   0         13.36         30.30        10.67 o                         
   2   9   0       1225.98       1315.72        32.56 o                         
   3   9   0        433.66        350.30        16.91 o                         
 -11  10   0         81.02         77.38         6.85 o                         
 -10  10   0        517.01        506.59        16.51 o                         
  -9  10   0        434.38        418.74        16.49 o                         
  -8  10   0        143.15        139.78        11.10 o                         
  -7  10   0        250.08        281.94        11.33 o                         
  -6  10   0        719.19        723.88        19.64 o                         
  -5  10   0        112.14        121.93         7.26 o                         
  -4  10   0       2343.53       2332.43        39.22 o                         
  -3  10   0        866.74        878.01        27.17 o                         
  -2  10   0        506.84        518.33        29.80 o                         
  -1  10   0       1731.79       1903.30        44.97 o                         
   0  10   0          5.47          3.61         8.09 o                         
   1  10   0        756.28        857.48        18.83 o                         
   2  10   0        220.23        156.54        10.65 o                         
 -10  11   0        151.87        138.35        14.81 o                         
  -9  11   0          4.21          3.89         5.18 o                         
  -8  11   0         28.15         41.11         5.33 o                         
  -7  11   0        688.43        757.18        17.82 o                         
  -6  11   0        365.77        400.82        11.89 o                         
  -5  11   0       1426.56       1524.54        37.36 o                         
  -4  11   0       1110.84       1155.79        39.39 o                         
  -3  11   0        875.61        887.51        28.75 o                         
  -2  11   0       1251.44       1376.60        38.82 o                         
  -1  11   0          0.27         -5.70         8.74 o                         
   0  11   0        266.69        226.01        19.42 o                         
  -9  12   0        300.92        290.73         9.18 o                         
  -8  12   0        499.47        536.25        13.83 o                         
  -7  12   0        120.18        125.99         8.96 o                         
  -6  12   0       1420.16       1513.59        40.07 o                         
  -5  12   0        663.98        725.56        60.19 o                         
  -4  12   0       1122.59       1032.13        48.44 o                         
  -3  12   0       1287.02       1323.61        62.10 o                         
  -2  12   0         20.49         12.67         6.81 o                         
   2 -12   1        152.55        136.06        14.25 o                         
   3 -12   1         60.07         61.89        13.72 o                         
   4 -12   1        412.87        421.14        42.32 o                         
   5 -12   1       1273.49       1372.64        46.36 o                         
   6 -12   1         90.53        102.81         9.09 o                         
   7 -12   1       1223.16       1290.26        34.75 o                         
   8 -12   1        394.76        345.52         8.77 o                         
   9 -12   1        792.37        713.59        40.97 o                         
   0 -11   1         54.41         47.63         7.59 o                         
   1 -11   1        165.01        218.50        45.94 o                         
   2 -11   1        169.15        140.19        11.14 o                         
   3 -11   1       2188.84       2151.65        49.71 o                         
   4 -11   1        755.77        856.99        30.57 o                         
   5 -11   1         15.49         12.87         4.60 o                         
   6 -11   1       1817.43       1947.23        30.45 o                         
   7 -11   1        323.98        312.11         9.44 o                         
   8 -11   1        625.98        593.78        15.84 o                         
   9 -11   1        607.67        619.35        16.65 o                         
  10 -11   1        104.71        110.64        14.66 o                         
  -2 -10   1         52.13         45.26         5.79 o                         
  -1 -10   1         82.55         63.70         7.12 o                         
   0 -10   1        823.97        945.93        76.14 o                         
   1 -10   1        145.50        144.81        10.81 o                         
   2 -10   1       1998.67       2031.31        75.61 o                         
   3 -10   1       1781.36       1846.10        59.56 o                         
   4 -10   1         86.96        103.93         6.93 o                         
   5 -10   1        888.21        879.64        26.54 o                         
   6 -10   1         68.78         79.48         7.60 o                         
   7 -10   1       1291.42       1287.77        25.45 o                         
   8 -10   1       1007.30        998.37        21.14 o                         
   9 -10   1         17.11         12.41         6.77 o                         
  10 -10   1        106.68        105.17        10.31 o                         
  11 -10   1        506.23        435.67        17.50 o                         
  -3  -9   1         23.86         18.29         6.22 o                         
  -2  -9   1        377.64        373.33        21.30 o                         
  -1  -9   1       2603.53       2761.99        83.55 o                         
   0  -9   1          9.29          4.12         7.45 o                         
   1  -9   1        916.03       1105.54        20.88 o                         
   2  -9   1       3378.37       3241.35        86.10 o                         
   3  -9   1       2067.16       1962.84        44.63 o                         
   4  -9   1       2122.12       2135.29        34.02 o                         
   5  -9   1         10.57         10.94         5.51 o                         
   6  -9   1         72.64         71.23         6.15 o                         
   7  -9   1        479.43        466.02        10.97 o                         
   8  -9   1        109.60        108.45         7.12 o                         
   9  -9   1        217.09        221.37        10.05 o                         
  10  -9   1        461.37        511.07        20.32 o                         
  11  -9   1        686.22        639.00        25.97 o                         
  -4  -8   1         94.81        115.91         9.48 o                         
  -3  -8   1        690.46        751.04        30.57 o                         
  -2  -8   1       1203.71       1423.08        59.88 o                         
  -1  -8   1        188.90        191.70        19.18 o                         
   0  -8   1       3197.47       3462.22        61.02 o                         
   1  -8   1       1730.96       1658.36        26.36 o                         
   2  -8   1       1710.69       1621.87        32.19 o                         
   3  -8   1       3205.17       3054.34        44.31 o                         
   4  -8   1         35.32         46.91         5.34 o                         
   5  -8   1        221.72        263.97         8.66 o                         
   6  -8   1         11.33          8.01         5.11 o                         
   7  -8   1         80.82         87.00         5.52 o                         
   8  -8   1        969.54        959.66        15.92 o                         
   9  -8   1         67.58         67.02         8.63 o                         
  10  -8   1        991.12       1087.47        44.23 o                         
  11  -8   1       1075.54       1077.99        42.41 o                         
  12  -8   1        224.09        206.25        14.41 o                         
  -5  -7   1         45.62         40.30         7.12 o                         
  -4  -7   1       1014.15       1028.46        34.20 o                         
  -3  -7   1       1071.60       1229.23        46.42 o                         
  -2  -7   1        147.10        154.64         8.04 o                         
  -1  -7   1       2752.35       2851.36        64.16 o                         
   0  -7   1         76.65         79.23         5.68 o                         
   1  -7   1        726.49        724.93        14.41 o                         
   2  -7   1       3745.00       3655.51        94.01 o                         
   3  -7   1         35.80         38.36        12.40 o                         
   4  -7   1        601.05        619.16        28.50 o                         
   5  -7   1          6.37         10.77         5.24 o                         
   6  -7   1         55.94         50.16         4.89 o                         
   7  -7   1        509.81        520.69        11.28 o                         
   8  -7   1          5.87          4.47         4.99 o                         
   9  -7   1        688.04        691.70        18.28 o                         
  10  -7   1        366.88        438.68        16.38 o                         
  11  -7   1        416.54        447.78        17.65 o                         
  12  -7   1       1576.06       1347.03       130.43 o                         
  -6  -6   1         98.16        112.64         8.03 o                         
  -5  -6   1       1158.69       1213.58        32.07 o                         
  -4  -6   1       1720.81       1962.81        62.55 o                         
  -3  -6   1         49.96         60.00         8.90 o                         
  -2  -6   1       2721.88       2749.38        40.77 o                         
  -1  -6   1          1.92          3.07         4.55 o                         
   0  -6   1       1878.48       1746.79        30.23 o                         
   1  -6   1       2551.03       2560.38        44.50 o                         
   2  -6   1        393.86        390.92        13.25 o                         
   3  -6   1        389.91        318.61        13.34 o                         
   4  -6   1        733.10        779.16        24.67 o                         
   5  -6   1       1743.19       2032.69        45.94 o                         
   6  -6   1       1633.52       1872.85        49.47 o                         
   7  -6   1          9.19         10.47         4.33 o                         
   8  -6   1       2867.59       2920.90        42.11 o                         
   9  -6   1       1032.95       1038.02        28.44 o                         
  10  -6   1       1481.15       1499.87        97.40 o                         
  11  -6   1       1844.96       1932.44        42.00 o                         
  12  -6   1         84.63         62.45         7.15 o                         
  -7  -5   1          0.19          3.13         3.70 o                         
  -6  -5   1       1008.39       1124.79        41.86 o                         
  -5  -5   1       1897.03       1874.46        45.21 o                         
  -4  -5   1        329.22        312.13         9.96 o                         
  -3  -5   1       5522.44       5561.68        79.86 o                         
  -2  -5   1          0.38          0.70         5.44 o                         
  -1  -5   1        727.26        673.01        18.94 o                         
   0  -5   1        102.81        105.36         5.73 o                         
   1  -5   1        265.74        200.69         6.82 o                         
   2  -5   1       2177.82       1904.83        44.92 o                         
   3  -5   1        718.73        630.30        31.21 o                         
   4  -5   1       1251.18       1232.48        47.57 o                         
   5  -5   1       4837.79       5300.81        94.49 o                         
   6  -5   1       1116.78       1270.85        26.29 o                         
   7  -5   1       1963.53       1943.82        26.94 o                         
   8  -5   1        552.10        542.31        11.30 o                         
   9  -5   1       3174.07       3288.78        56.75 o                         
  10  -5   1       1403.55       1460.14        56.38 o                         
  11  -5   1          8.04         15.20         6.40 o                         
  12  -5   1       1428.90       1302.25        60.00 o                         
  -8  -4   1         16.84         13.57         5.23 o                         
  -7  -4   1       1478.90       1552.19        30.44 o                         
  -6  -4   1        555.78        601.09        15.93 o                         
  -5  -4   1       3259.76       3436.90        44.99 o                         
  -4  -4   1       4031.91       4021.59        85.36 o                         
  -3  -4   1         10.84         22.70         6.74 o                         
  -2  -4   1       5087.28       5022.72       146.92 o                         
  -1  -4   1        110.27         56.33         6.70 o                         
   0  -4   1         70.40         92.25         5.74 o                         
   1  -4   1        153.28        128.65         4.49 o                         
   2  -4   1       1040.03       1044.54        55.08 o                         
   3  -4   1       1459.34       1277.58        90.34 o                         
   4  -4   1        940.12        847.39        19.06 o                         
   5  -4   1       5925.05       6256.90       123.48 o                         
   6  -4   1       3728.14       4053.47       113.16 o                         
   7  -4   1        685.91        730.60        18.82 o                         
   8  -4   1      11740.42      12230.06       149.70 o                         
   9  -4   1       2624.01       2721.53        54.51 o                         
  10  -4   1         26.06         31.78         5.56 o                         
  11  -4   1        935.07        884.23        33.58 o                         
  -9  -3   1        269.23        220.69         7.65 o                         
  -8  -3   1       2414.01       2424.08        43.11 o                         
  -7  -3   1        461.91        506.28        15.43 o                         
  -6  -3   1       1972.80       2067.64        35.09 o                         
  -5  -3   1       2971.24       3094.93        48.18 o                         
  -4  -3   1         59.99        111.29         8.51 o                         
  -3  -3   1       4738.94       4994.38       115.33 o                         
  -2  -3   1         24.86         16.19         7.06 o                         
  -1  -3   1       3359.08       3544.98        98.99 o                         
   0  -3   1        903.55        903.76        17.98 o                         
   1  -3   1       3087.70       2940.06        65.17 o                         
   2  -3   1       3075.57       2871.81        80.23 o                         
   3  -3   1        106.22         76.19         7.26 o                         
   4  -3   1        233.68        184.25        15.87 o                         
   5  -3   1      15383.00      15540.93       318.29 o                         
   6  -3   1       2923.84       3198.50        68.08 o                         
   7  -3   1       5486.44       5239.48       116.25 o                         
   8  -3   1        642.36        629.34        17.79 o                         
   9  -3   1        142.60        148.60         6.81 o                         
  10  -3   1        705.06        745.81        17.20 o                         
  11  -3   1        149.98        149.45         7.86 o                         
  -9  -2   1       2057.59       1987.32        36.29 o                         
  -8  -2   1        321.76        326.46        12.69 o                         
  -7  -2   1        743.60        697.00        14.01 o                         
  -6  -2   1       1163.50       1218.42        20.76 o                         
  -5  -2   1        387.21        381.31        16.52 o                         
  -4  -2   1       1017.40       1058.34        30.87 o                         
  -3  -2   1        179.49        182.66        11.43 o                         
  -2  -2   1       1266.99       1282.73        31.34 o                         
  -1  -2   1        738.72        604.71        15.34 o                         
   0  -2   1       1069.54       1004.81        29.59 o                         
   1  -2   1       3242.50       2905.30        96.64 o                         
   2  -2   1        290.69        277.02        17.76 o                         
   3  -2   1        613.64        556.01        16.87 o                         
   4  -2   1      10166.91       9899.65       218.49 o                         
   5  -2   1       2707.22       2901.70        60.81 o                         
   6  -2   1       2594.94       2648.18        57.82 o                         
   7  -2   1        497.02        478.66        13.90 o                         
   8  -2   1       2424.56       2447.29        36.19 o                         
   9  -2   1        754.42        798.85        22.46 o                         
  10  -2   1        160.24        179.85         7.91 o                         
  11  -2   1         50.20         52.12         4.28 o                         
 -10  -1   1       1488.57       1299.55       107.26 o                         
  -9  -1   1          0.30          4.68         6.79 o                         
  -8  -1   1       1284.68       1294.84        34.06 o                         
  -7  -1   1        391.44        390.03        12.22 o                         
  -6  -1   1       1610.25       1652.38        27.06 o                         
  -5  -1   1       1140.84       1226.70        26.94 o                         
  -4  -1   1       1225.64       1399.89        31.96 o                         
  -3  -1   1       2000.70       2055.48        49.02 o                         
  -2  -1   1       3842.90       3934.61       107.96 o                         
  -1  -1   1        211.86        191.30         8.68 o                         
   0  -1   1      11659.75      10849.04       284.98 o                         
   1  -1   1        498.00        387.98        17.60 o                         
   2  -1   1       8826.64       8865.56       193.11 o                         
   3  -1   1       2745.57       2760.83        63.64 o                         
   4  -1   1         37.71         72.20         7.83 o                         
   5  -1   1       8035.16       7922.48       133.01 o                         
   6  -1   1       1175.99       1099.18        24.43 o                         
   7  -1   1        979.91       1020.56        17.21 o                         
   8  -1   1        329.78        332.28        13.41 o                         
   9  -1   1         29.14         26.01         6.01 o                         
  10  -1   1        323.80        346.86         9.42 o                         
  11  -1   1        600.31        525.85        25.20 o                         
 -10   0   1          1.17          5.89         4.86 o                         
  -9   0   1       1614.39       1631.67        42.82 o                         
  -8   0   1        146.65        165.10        10.03 o                         
  -7   0   1       1112.96       1024.75        19.76 o                         
  -6   0   1        268.77        266.58        10.06 o                         
  -5   0   1          9.24         35.86         6.27 o                         
  -4   0   1       2903.94       3017.87        86.91 o                         
  -3   0   1        156.08        172.67        11.60 o                         
  -2   0   1       1154.58       1179.36        36.61 o                         
  -1   0   1      11062.67      11950.37       446.79 o                         
   1   0   1      24745.57      24089.23       634.89 o                         
   2   0   1        385.29        339.36        12.35 o                         
   3   0   1       1534.96       1585.20        50.50 o                         
   4   0   1       2197.80       1995.11        42.46 o                         
   5   0   1         27.99         42.45         5.59 o                         
   6   0   1       1341.19       1333.40        21.27 o                         
   7   0   1       1899.74       1931.83        29.34 o                         
   8   0   1          4.45          5.02         5.22 o                         
   9   0   1        357.98        373.13        13.03 o                         
  10   0   1        226.10        245.79         8.73 o                         
 -11   1   1         29.59         41.71         4.99 o                         
 -10   1   1       1091.44       1139.37        24.50 o                         
  -9   1   1        155.47        161.74         8.44 o                         
  -8   1   1       1410.37       1381.95        30.22 o                         
  -7   1   1        257.31        285.18         8.09 o                         
  -6   1   1        824.77        856.74        21.30 o                         
  -5   1   1       2807.77       2897.32        54.20 o                         
  -4   1   1        331.91        348.48        16.40 o                         
  -3   1   1        299.21        299.42       100.82 o                         
  -2   1   1      18069.78      18675.94       698.33 o                         
  -1   1   1        426.65        362.28        37.78 o                         
   0   1   1      34005.70      30958.66       515.51 o                         
   1   1   1       2688.50       2452.21        56.22 o                         
   2   1   1       6237.82       6035.15       115.06 o                         
   3   1   1       3993.13       3796.29        74.81 o                         
   4   1   1          5.57         15.14         4.50 o                         
   5   1   1        616.05        589.22        18.45 o                         
   6   1   1       1998.18       2030.95        35.88 o                         
   7   1   1       1029.76        964.39        23.80 o                         
   8   1   1        138.12        142.22         9.93 o                         
   9   1   1         88.66         80.13         6.27 o                         
  10   1   1        942.71        762.68        51.26 o                         
 -11   2   1        421.99        460.19        12.47 o                         
 -10   2   1         10.83         13.04         5.52 o                         
  -9   2   1        782.83        778.17        19.76 o                         
  -8   2   1         16.08         22.01         4.45 o                         
  -7   2   1        154.95        163.82         7.58 o                         
  -6   2   1        773.28        766.00        19.66 o                         
  -5   2   1         85.51         72.67         8.42 o                         
  -4   2   1       4032.57       4022.80       112.23 o                         
  -3   2   1       2878.72       2460.81        98.63 o                         
  -2   2   1          4.48          8.51        10.21 o                         
  -1   2   1      11026.90      10677.72       283.04 o                         
   0   2   1       2989.58       2809.95        54.32 o                         
   1   2   1       1784.92       1617.26        37.35 o                         
   2   2   1       9193.13       9107.16       173.02 o                         
   3   2   1          3.11         16.72         4.17 o                         
   4   2   1        102.62        142.98         8.39 o                         
   5   2   1        350.32        342.74         9.30 o                         
   6   2   1        157.94        137.49         7.29 o                         
   7   2   1        629.29        685.67        20.48 o                         
   8   2   1        202.58        200.35         9.54 o                         
   9   2   1        492.72        471.95        14.51 o                         
 -12   3   1        318.87        234.67        11.41 o                         
 -11   3   1        138.24        139.46         8.44 o                         
 -10   3   1        427.38        450.66        11.29 o                         
  -9   3   1        413.25        418.24         9.70 o                         
  -8   3   1       1306.55       1304.28        23.92 o                         
  -7   3   1       1811.17       1841.71        39.33 o                         
  -6   3   1        867.19        870.10        24.58 o                         
  -5   3   1       9713.53       9663.95       398.05 o                         
  -4   3   1       6177.39       5976.53       133.94 o                         
  -3   3   1        816.31        764.80        25.92 o                         
  -2   3   1      11250.87      10473.44       227.99 o                         
  -1   3   1        981.17        879.79        19.55 o                         
   0   3   1       4263.30       4225.72        73.29 o                         
   1   3   1       9377.57       9766.26       261.71 o                         
   2   3   1         75.39         97.45         8.68 o                         
   3   3   1       1388.71       1365.47        32.00 o                         
   4   3   1       1442.87       1435.22        31.28 o                         
   5   3   1         13.01         16.56         5.25 o                         
   6   3   1        689.20        734.75        16.91 o                         
   7   3   1        224.31        235.58        11.19 o                         
   8   3   1        597.52        578.50        13.70 o                         
 -12   4   1         22.01         19.15         3.71 o                         
 -11   4   1        514.51        558.54        18.99 o                         
 -10   4   1         36.59         32.53         6.55 o                         
  -9   4   1        879.57        863.25        16.30 o                         
  -8   4   1        514.28        559.54        13.12 o                         
  -7   4   1        266.42        295.46        13.50 o                         
  -6   4   1       7528.44       7925.45       187.34 o                         
  -5   4   1       6432.96       6879.38       189.93 o                         
  -4   4   1       4706.12       4741.49        93.23 o                         
  -3   4   1       8440.98       6901.53       153.53 o                         
  -2   4   1        773.17        764.60        28.70 o                         
  -1   4   1       8352.28       8887.39       169.26 o                         
   0   4   1        323.91        288.01         9.17 o                         
   1   4   1        291.53        394.87        14.23 o                         
   2   4   1       2133.68       2331.80        49.60 o                         
   3   4   1        577.80        542.27        15.49 o                         
   4   4   1       1252.83       1206.61        26.16 o                         
   5   4   1       1525.72       1542.03        29.90 o                         
   6   4   1        300.13        313.60        11.41 o                         
   7   4   1       1482.77       1498.99        38.16 o                         
   8   4   1        534.84        244.67       139.47 o                         
 -12   5   1        654.17        673.23        20.67 o                         
 -11   5   1        396.80        380.37        16.31 o                         
 -10   5   1        953.54        996.25        21.61 o                         
  -9   5   1       2500.57       2617.04        38.55 o                         
  -8   5   1        467.52        491.13        13.62 o                         
  -7   5   1       7147.21       7559.82       114.28 o                         
  -6   5   1       2418.19       2632.99        69.17 o                         
  -5   5   1       1982.20       2008.41        51.36 o                         
  -4   5   1       6395.21       6055.85       122.75 o                         
  -3   5   1        207.52        161.04        16.46 o                         
  -2   5   1       4341.90       4284.50        83.88 o                         
  -1   5   1        535.42        628.46        14.10 o                         
   0   5   1         88.60         75.73         5.60 o                         
   1   5   1       2087.03       2161.64        56.75 o                         
   2   5   1         90.14         93.35         6.22 o                         
   3   5   1       1734.64       1731.59        25.55 o                         
   4   5   1       2029.00       2014.72        32.60 o                         
   5   5   1        432.61        460.97        12.67 o                         
   6   5   1        967.63       1063.65        25.00 o                         
   7   5   1         10.21         13.34         5.90 o                         
 -12   6   1         26.61         43.96         8.38 o                         
 -11   6   1        992.93       1115.59        29.60 o                         
 -10   6   1       3318.14       3565.71        68.99 o                         
  -9   6   1         10.11          0.43         5.83 o                         
  -8   6   1       1757.98       1905.81        31.18 o                         
  -7   6   1        233.99        259.42        10.63 o                         
  -6   6   1       1906.04       1940.98        64.67 o                         
  -5   6   1       1972.22       2084.19        46.79 o                         
  -4   6   1          7.23          4.97         5.48 o                         
  -3   6   1        718.55        596.32        15.01 o                         
  -2   6   1         40.31         59.30         7.22 o                         
  -1   6   1       2578.56       2750.80        47.56 o                         
   0   6   1       1136.75       1013.00        29.89 o                         
   1   6   1         31.51         26.99         5.35 o                         
   2   6   1        360.27        370.14        11.97 o                         
   3   6   1        391.81        419.19        14.44 o                         
   4   6   1       1154.09       1186.41        42.70 o                         
   5   6   1       1972.03       2195.50        43.35 o                         
   6   6   1        209.87        216.57        11.80 o                         
 -12   7   1        930.27        872.93        21.99 o                         
 -11   7   1       1629.83       1892.70        43.80 o                         
 -10   7   1        153.43        139.29        11.37 o                         
  -9   7   1       2264.84       2472.80        38.59 o                         
  -8   7   1         38.87         43.65         7.10 o                         
  -7   7   1       3410.61       3538.61        93.19 o                         
  -6   7   1       1191.35       1171.84        21.76 o                         
  -5   7   1        270.49        260.75        11.32 o                         
  -4   7   1         48.04         36.05         9.03 o                         
  -3   7   1        114.83        102.99        10.76 o                         
  -2   7   1        668.55        719.58        21.14 o                         
  -1   7   1        861.98        800.74        20.52 o                         
   0   7   1         94.74         99.64         6.24 o                         
   1   7   1       1879.48       1763.82        30.34 o                         
   2   7   1          5.09         -4.25         6.01 o                         
   3   7   1        842.10        909.98        48.71 o                         
   4   7   1       1797.39       1783.45        83.08 o                         
   5   7   1         97.43         96.93         6.47 o                         
 -12   8   1        948.88        873.76        64.47 o                         
 -11   8   1        194.16        198.20         9.44 o                         
 -10   8   1       2441.62       2607.43        47.44 o                         
  -9   8   1        226.24        252.07        13.10 o                         
  -8   8   1       3181.02       3197.08        81.17 o                         
  -7   8   1       1174.38       1107.26        26.02 o                         
  -6   8   1        656.71        649.72        12.17 o                         
  -5   8   1         98.63         90.57         5.25 o                         
  -4   8   1         31.78         29.25         4.66 o                         
  -3   8   1        383.60        382.40         9.11 o                         
  -2   8   1        689.40        704.12        14.06 o                         
  -1   8   1        286.73        256.26        16.20 o                         
   0   8   1       2392.82       2417.55        90.96 o                         
   1   8   1         21.06         28.55         8.49 o                         
   2   8   1       2261.37       2271.59        78.21 o                         
   3   8   1        720.41        656.17        32.78 o                         
   4   8   1        247.89        220.12        20.52 o                         
 -12   9   1        672.75        621.01        28.66 o                         
 -11   9   1       1110.44       1048.85        33.30 o                         
 -10   9   1          1.13         -1.92         6.87 o                         
  -9   9   1       1506.12       1626.27        40.68 o                         
  -8   9   1        294.99        292.19        16.03 o                         
  -7   9   1         57.46         66.79         6.02 o                         
  -6   9   1        268.12        284.21         8.40 o                         
  -5   9   1        445.67        434.85        11.29 o                         
  -4   9   1        380.05        396.09        10.20 o                         
  -3   9   1         59.61         56.42         5.35 o                         
  -2   9   1        198.00        190.57         8.49 o                         
  -1   9   1       1143.19       1331.33        51.89 o                         
   0   9   1          0.22          4.02         7.82 o                         
   1   9   1       3241.10       3761.06       160.65 o                         
   2   9   1        648.65        741.08        18.40 o                         
   3   9   1        208.38        193.24        11.12 o                         
 -11  10   1         20.07         21.76         4.83 o                         
 -10  10   1        130.72        131.26         7.05 o                         
  -9  10   1          1.36          6.68         5.87 o                         
  -8  10   1        193.79        203.47         8.67 o                         
  -7  10   1        530.44        519.95        12.92 o                         
  -6  10   1        121.63        121.03         7.65 o                         
  -5  10   1        268.14        276.81        13.39 o                         
  -4  10   1         18.71         19.00         5.49 o                         
  -3  10   1        645.53        652.74        21.61 o                         
  -2  10   1        904.76        942.13        44.61 o                         
  -1  10   1         90.12         75.38        12.02 o                         
   0  10   1       1118.45       1210.33        39.46 o                         
   1  10   1        336.03        322.94        11.67 o                         
 -10  11   1         47.06         46.11        14.17 o                         
  -9  11   1         62.37         57.61         7.76 o                         
  -8  11   1         66.52         68.36         7.00 o                         
  -7  11   1          2.32          5.99         6.00 o                         
  -6  11   1        925.58        922.54        17.82 o                         
  -5  11   1        310.39        326.65         9.78 o                         
  -4  11   1       1250.34       1255.91        58.05 o                         
  -3  11   1       1122.11       1240.83        61.13 o                         
  -2  11   1          6.22          1.20         8.78 o                         
  -1  11   1        722.96        597.52        34.24 o                         
   0  11   1        124.17         91.55        15.52 o                         
  -9  12   1          7.90         12.05         4.64 o                         
  -8  12   1         59.89         62.28         5.14 o                         
  -7  12   1        626.86        605.19        13.50 o                         
  -6  12   1         80.33         93.37         9.12 o                         
  -5  12   1       1304.72       1300.01        54.59 o                         
  -4  12   1       1111.20       1080.44        36.92 o                         
  -3  12   1        216.64        177.22        18.08 o                         
  -2  12   1       1244.47       1012.03       184.45 o                         
   2 -12   2          1.06          2.60         9.76 o                         
   3 -12   2         99.20         98.25        10.04 o                         
   4 -12   2         85.44         88.66        10.88 o                         
   5 -12   2        268.45        256.11        12.16 o                         
   6 -12   2       1512.09       1631.80        46.56 o                         
   7 -12   2        253.00        239.82         9.89 o                         
   8 -12   2       1138.67       1076.99        43.92 o                         
   9 -12   2        631.23        518.46        29.35 o                         
   0 -11   2         61.26         63.59         8.58 o                         
   1 -11   2         68.75         58.85        16.59 o                         
   2 -11   2        222.03        237.30        11.86 o                         
   3 -11   2        666.51        649.42        18.28 o                         
   4 -11   2        110.22         73.14        19.10 o                         
   5 -11   2       1389.86       1526.89        28.77 o                         
   6 -11   2        203.67        215.75         8.60 o                         
   7 -11   2       1667.95       1766.56        29.24 o                         
   8 -11   2        679.85        702.81        28.54 o                         
   9 -11   2         28.10         28.83         6.30 o                         
  10 -11   2        424.70        385.94        20.80 o                         
  -2 -10   2        194.42        141.17        14.46 o                         
  -1 -10   2        694.14        771.81        80.13 o                         
   0 -10   2          1.02          0.78         7.26 o                         
   1 -10   2        575.07        607.80        23.66 o                         
   2 -10   2        533.43        533.32        17.92 o                         
   3 -10   2        855.70        877.46        17.21 o                         
   4 -10   2       2615.68       2749.38        62.81 o                         
   5 -10   2         24.56         19.56         8.38 o                         
   6 -10   2        885.51        905.57        19.70 o                         
   7 -10   2        992.78       1061.62        20.20 o                         
   8 -10   2        806.91        843.25        16.59 o                         
   9 -10   2       1689.24       1625.14        50.76 o                         
  10 -10   2         64.16         70.88         7.22 o                         
  11 -10   2         11.71          4.39         6.18 o                         
  -3  -9   2        242.08        255.95        10.27 o                         
  -2  -9   2         41.10         39.07         6.76 o                         
  -1  -9   2        189.32        202.94        12.43 o                         
   0  -9   2       2395.95       2614.60        63.61 o                         
   1  -9   2        542.94        575.53        14.73 o                         
   2  -9   2       2399.86       2528.12        40.89 o                         
   3  -9   2       2807.97       2694.98        43.28 o                         
   4  -9   2          0.91         -2.99         5.42 o                         
   5  -9   2       2981.44       3051.39        39.80 o                         
   6  -9   2        938.67        963.70        16.92 o                         
   7  -9   2        460.87        444.40        10.42 o                         
   8  -9   2        564.63        555.88        12.76 o                         
   9  -9   2        790.28        777.97        32.63 o                         
  10  -9   2        594.75        604.46        27.88 o                         
  11  -9   2         76.51         83.94        10.39 o                         
  -4  -8   2        354.16        372.40        13.75 o                         
  -3  -8   2         22.04         31.38         9.46 o                         
  -2  -8   2        355.19        375.49        16.34 o                         
  -1  -8   2       2702.90       2801.17       117.98 o                         
   0  -8   2        526.62        583.27        14.29 o                         
   1  -8   2       1837.01       1905.72        27.99 o                         
   2  -8   2       2942.68       2803.63        69.01 o                         
   3  -8   2       1738.29       1606.05        24.48 o                         
   4  -8   2       3991.28       3806.44        48.13 o                         
   5  -8   2        179.43        171.04         7.26 o                         
   6  -8   2         36.93         39.75         5.53 o                         
   7  -8   2         26.31         30.26         4.91 o                         
   8  -8   2        127.16        119.19         6.05 o                         
   9  -8   2       1210.46       1280.11        39.46 o                         
  10  -8   2        235.39        247.13        13.45 o                         
  11  -8   2        141.06        111.70        10.91 o                         
  -6  -7   2        307.87        241.96        11.88 o                         
  -5  -7   2        251.84        266.17        11.54 o                         
  -4  -7   2         39.87         53.37         6.28 o                         
  -3  -7   2         28.16         28.31         7.36 o                         
  -2  -7   2       1373.45       1528.95        40.56 o                         
  -1  -7   2        366.31        349.90        10.00 o                         
   0  -7   2       5431.61       5374.98        75.37 o                         
   1  -7   2       5850.10       5565.06        69.84 o                         
   2  -7   2        664.53        643.20        39.88 o                         
   3  -7   2       5141.51       4813.97       139.24 o                         
   4  -7   2        121.51        123.45        10.02 o                         
   5  -7   2        258.12        256.87         7.80 o                         
   6  -7   2       1031.31       1001.06        23.90 o                         
   7  -7   2         81.61         78.99         6.10 o                         
   8  -7   2         20.73         16.77         3.96 o                         
   9  -7   2        807.30        900.60        23.71 o                         
  10  -7   2       1164.26       1249.09        28.35 o                         
  11  -7   2        947.50        811.95       191.16 o                         
  12  -7   2         23.02         11.43         8.29 o                         
  -6  -6   2        412.56        477.36        15.40 o                         
  -5  -6   2        103.14        109.20         7.19 o                         
  -4  -6   2       1308.40       1360.46        68.58 o                         
  -3  -6   2       1292.89       1309.91        49.98 o                         
  -2  -6   2        116.11        120.17         6.57 o                         
  -1  -6   2       6656.78       6673.04       108.44 o                         
   0  -6   2       2271.70       2179.92        39.74 o                         
   1  -6   2        520.00        509.10        32.11 o                         
   2  -6   2       6710.93       6358.22       248.99 o                         
   3  -6   2         25.72         22.11         5.14 o                         
   4  -6   2        753.97        807.53        19.78 o                         
   5  -6   2        966.99        965.74        25.93 o                         
   6  -6   2          5.27         15.74         6.54 o                         
   7  -6   2         87.41         96.39         4.85 o                         
   8  -6   2         59.34         60.51         5.33 o                         
   9  -6   2        296.17        311.50        10.15 o                         
  10  -6   2       1561.63       1572.16        71.68 o                         
  11  -6   2        595.51        543.03        16.48 o                         
  12  -6   2       1227.68        882.89        40.57 o                         
  -7  -5   2        715.64        678.61        16.76 o                         
  -6  -5   2        202.17        147.45        31.70 o                         
  -5  -5   2       1441.26       1492.17        29.99 o                         
  -4  -5   2       1036.30       1006.14        31.86 o                         
  -3  -5   2         41.76         31.98         5.46 o                         
  -2  -5   2       5944.85       5777.49       132.11 o                         
  -1  -5   2        144.61        143.73         8.30 o                         
   0  -5   2       8141.49       8190.76       129.03 o                         
   1  -5   2       2701.44       2397.16       105.75 o                         
   2  -5   2        113.98        101.22         7.95 o                         
   3  -5   2       5016.32       5003.53       140.93 o                         
   4  -5   2       1023.29       1066.71        23.34 o                         
   5  -5   2        149.76        138.56         8.06 o                         
   6  -5   2       2525.60       2716.44        48.41 o                         
   7  -5   2          0.32         -0.16         4.08 o                         
   8  -5   2       2194.07       2277.55        31.93 o                         
   9  -5   2        800.36        756.70        15.02 o                         
  10  -5   2       1435.88       1529.75        32.75 o                         
  11  -5   2       2038.04       1947.27       166.70 o                         
  -8  -4   2        576.91        499.55        14.38 o                         
  -7  -4   2        113.20        122.19         7.92 o                         
  -6  -4   2        681.29        716.74        17.68 o                         
  -5  -4   2       1664.07       1632.59        31.26 o                         
  -4  -4   2       1168.95       1155.33        21.74 o                         
  -3  -4   2       4796.24       4815.48       153.62 o                         
  -2  -4   2       1124.52       1151.15        32.08 o                         
  -1  -4   2        190.16        151.35         9.30 o                         
   0  -4   2       2999.78       3252.35        90.87 o                         
   1  -4   2       4567.91       4226.74       132.03 o                         
   2  -4   2       2252.10       2084.73        81.60 o                         
   3  -4   2       2074.58       2095.45        43.76 o                         
   4  -4   2       1220.44       1228.25        25.35 o                         
   5  -4   2        643.55        557.03        23.91 o                         
   6  -4   2         64.80         69.10         9.26 o                         
   7  -4   2       8104.35       8197.79       108.17 o                         
   8  -4   2        308.36        304.91        12.89 o                         
   9  -4   2        256.34        276.11         7.47 o                         
  10  -4   2        967.57       1020.18        29.32 o                         
  11  -4   2          0.02          3.07         4.15 o                         
  -9  -3   2        844.55        639.24        16.43 o                         
  -8  -3   2         77.91         81.67         6.78 o                         
  -7  -3   2       1380.87       1380.09        29.14 o                         
  -6  -3   2       1664.49       1662.50        30.92 o                         
  -5  -3   2        204.41        227.78         8.45 o                         
  -4  -3   2       4042.95       4304.86       102.57 o                         
  -3  -3   2        268.60        309.27        12.20 o                         
  -2  -3   2         47.77         33.18         7.74 o                         
  -1  -3   2        241.02        310.17        14.32 o                         
   0  -3   2      10817.45      10278.08       273.85 o                         
   1  -3   2       3259.24       2989.44       120.61 o                         
   2  -3   2        204.01        194.62         6.85 o                         
   3  -3   2       2725.42       2749.26        49.28 o                         
   4  -3   2       2502.40       2386.67        69.14 o                         
   5  -3   2         91.59         87.89         6.87 o                         
   6  -3   2       3850.05       3849.73        76.46 o                         
   7  -3   2        131.30        127.68         5.86 o                         
   8  -3   2       5112.68       5232.99        67.70 o                         
   9  -3   2        713.51        753.65        16.85 o                         
  10  -3   2         38.11         41.47         5.40 o                         
  11  -3   2        928.49        856.21        30.30 o                         
  -9  -2   2         45.34         48.47         5.25 o                         
  -8  -2   2        767.61        773.54        19.62 o                         
  -7  -2   2       1900.42       1915.60        29.47 o                         
  -6  -2   2        826.67        793.10        16.08 o                         
  -5  -2   2       2847.40       2974.48        74.66 o                         
  -4  -2   2          1.97         -4.61         6.85 o                         
  -3  -2   2       3053.92       3046.01        61.07 o                         
  -2  -2   2       5082.03       5312.17       145.63 o                         
  -1  -2   2       5108.98       4975.11       191.04 o                         
   0  -2   2         36.19         50.77         4.31 o                         
   1  -2   2        102.50        100.16         5.61 o                         
   2  -2   2       2598.78       2639.04        72.91 o                         
   3  -2   2       8849.94       8812.45       187.69 o                         
   4  -2   2       2218.73       2286.09        47.70 o                         
   5  -2   2       1777.61       1598.17        36.57 o                         
   6  -2   2         12.17         39.20         7.23 o                         
   7  -2   2       8089.24       7914.05        93.54 o                         
   8  -2   2       1881.25       1838.62        44.38 o                         
   9  -2   2          3.23          8.65         5.94 o                         
  10  -2   2        807.12        845.69        18.81 o                         
  11  -2   2        749.55        661.43        55.91 o                         
 -10  -1   2          7.30          7.53         5.51 o                         
  -9  -1   2       1459.71       1405.07        60.38 o                         
  -8  -1   2       1490.83       1530.01        29.72 o                         
  -7  -1   2       2412.91       2391.92        34.21 o                         
  -6  -1   2       1232.20       1240.35        20.53 o                         
  -5  -1   2          7.88         15.35         7.84 o                         
  -4  -1   2       6982.45       7562.25       131.12 o                         
  -3  -1   2         68.81         71.90         7.13 o                         
  -2  -1   2         68.28         82.98         8.17 o                         
  -1  -1   2        229.01        217.89        13.45 o                         
   0  -1   2         20.10         14.96         2.28 o                         
   1  -1   2      10316.40       9555.48       206.36 o                         
   2  -1   2       3342.70       3368.05        75.31 o                         
   3  -1   2       9686.97      10243.13       224.63 o                         
   4  -1   2       9686.56       9829.74       234.67 o                         
   5  -1   2        113.15        133.23         9.90 o                         
   6  -1   2       3250.68       3241.20        61.55 o                         
   7  -1   2       1189.44       1181.36        26.17 o                         
   8  -1   2       1403.35       1416.35        31.25 o                         
   9  -1   2       1124.89       1159.92        22.09 o                         
  10  -1   2        641.62        663.68        17.84 o                         
 -11   0   2         71.81         61.05         5.36 o                         
 -10   0   2       2941.01       2769.84        84.96 o                         
  -9   0   2        335.90        314.30        12.00 o                         
  -8   0   2        553.47        554.45        12.78 o                         
  -7   0   2        557.60        583.00        14.71 o                         
  -6   0   2       1258.55       1194.76        27.42 o                         
  -5   0   2       2062.01       2011.39        44.56 o                         
  -4   0   2       1244.33       1441.42        45.60 o                         
  -3   0   2       1772.99       1927.59        46.05 o                         
  -2   0   2       2437.29       2790.46       109.37 o                         
  -1   0   2        468.91        450.59        32.67 o                         
   0   0   2      11716.30      11071.61       288.12 o                         
   1   0   2       4450.79       4237.04       127.76 o                         
   2   0   2       2787.99       2738.93        74.87 o                         
   3   0   2      14947.70      15438.47       336.09 o                         
   4   0   2        126.18        110.53         7.10 o                         
   5   0   2       1818.36       1587.83        32.60 o                         
   6   0   2       1475.15       1413.17        23.68 o                         
   7   0   2       1562.40       1538.91        26.17 o                         
   8   0   2        180.79        176.24         9.38 o                         
   9   0   2        189.52        198.40        10.51 o                         
  10   0   2        455.43        440.04        11.07 o                         
 -11   1   2       2212.07       2290.21        55.64 o                         
 -10   1   2          3.10         10.85         7.19 o                         
  -9   1   2        679.18        685.01        26.98 o                         
  -8   1   2        188.45        212.11         7.53 o                         
  -7   1   2        982.14       1000.06        19.94 o                         
  -6   1   2        135.55        136.90         9.17 o                         
  -5   1   2         95.73        134.10         7.75 o                         
  -4   1   2       4255.43       4390.90       107.27 o                         
  -3   1   2       1104.45       1117.29        34.20 o                         
  -2   1   2       1279.79       1310.11        37.33 o                         
  -1   1   2      15987.28      14726.21       716.83 o                         
   0   1   2        334.05        293.51         6.93 o                         
   1   1   2       9439.34       8656.54       238.13 o                         
   2   1   2       7673.03       7496.52       142.26 o                         
   3   1   2       1509.62       1618.71        34.40 o                         
   4   1   2       2507.86       2388.19        45.04 o                         
   5   1   2        623.97        550.39        15.24 o                         
   6   1   2         92.59         78.83         5.85 o                         
   7   1   2        130.15        137.08         7.38 o                         
   8   1   2          1.04         -0.53         6.87 o                         
   9   1   2        571.83        577.02        15.74 o                         
 -11   2   2          0.51          6.32         5.42 o                         
 -10   2   2       1127.56       1222.00        27.31 o                         
  -9   2   2        414.99        421.25        10.74 o                         
  -8   2   2       1011.68        981.11        33.08 o                         
  -7   2   2        110.41        111.28         7.99 o                         
  -6   2   2        275.68        297.32        14.82 o                         
  -5   2   2       2014.31       1974.78        43.01 o                         
  -4   2   2       8279.40       8919.65       196.50 o                         
  -3   2   2         70.41         95.00        20.28 o                         
  -2   2   2      21666.24      20886.07       751.61 o                         
  -1   2   2       1851.75       1767.93        40.39 o                         
   0   2   2       2975.22       2607.26        41.27 o                         
   1   2   2        933.70        868.53        21.46 o                         
   2   2   2       1171.97       1195.69        25.90 o                         
   3   2   2       6100.61       6153.46       106.65 o                         
   4   2   2          4.80         10.46         4.76 o                         
   5   2   2         25.58         35.10         5.28 o                         
   6   2   2       2284.00       2364.42        34.84 o                         
   7   2   2          5.51          6.63         7.48 o                         
   8   2   2        115.05        117.17         7.16 o                         
   9   2   2        218.73        248.08        10.74 o                         
 -12   3   2        137.84        128.23         8.03 o                         
 -11   3   2        749.74        805.38        23.33 o                         
 -10   3   2         63.95         72.24         8.91 o                         
  -9   3   2        578.74        578.57        23.72 o                         
  -8   3   2        271.93        300.30         9.47 o                         
  -7   3   2       1808.47       1835.35        89.79 o                         
  -6   3   2        802.16        761.28        34.81 o                         
  -5   3   2       6529.65       6197.35       249.48 o                         
  -4   3   2      12526.80      12302.37       445.70 o                         
  -3   3   2      12215.04      11800.05       445.72 o                         
  -2   3   2       3279.23       3191.14        72.05 o                         
  -1   3   2       3926.05       3872.64        75.06 o                         
   0   3   2       1485.54       1427.57        26.92 o                         
   1   3   2       4752.49       4552.19       188.40 o                         
   2   3   2       3728.30       3550.67        81.64 o                         
   3   3   2       1231.25       1210.75        52.72 o                         
   4   3   2        162.59        179.37         8.72 o                         
   5   3   2        407.78        407.77        11.18 o                         
   6   3   2          0.84          6.02         5.26 o                         
   7   3   2        411.13        405.37        13.56 o                         
   8   3   2        274.87        281.00        11.52 o                         
 -12   4   2        536.50        526.61        31.95 o                         
 -11   4   2        216.54        240.93        10.21 o                         
 -10   4   2        621.22        649.48        16.91 o                         
  -9   4   2        373.47        387.95        15.80 o                         
  -8   4   2       1565.65       1667.66        29.70 o                         
  -7   4   2       2998.19       3114.99        68.22 o                         
  -6   4   2        103.97         86.31         8.54 o                         
  -5   4   2       8181.59       8677.33       193.39 o                         
  -4   4   2      23011.09      24750.89       657.70 o                         
  -3   4   2         20.99          8.90         7.99 o                         
  -2   4   2       7095.76       7046.72       174.02 o                         
  -1   4   2       4646.89       4555.80        89.06 o                         
   0   4   2       2432.31       2478.14        45.58 o                         
   1   4   2        655.33        573.08        15.85 o                         
   2   4   2         34.90         16.65         5.29 o                         
   3   4   2        105.02        130.67         7.26 o                         
   4   4   2         86.03         90.06         6.05 o                         
   5   4   2        357.26        384.16        10.51 o                         
   6   4   2       1434.65       1485.45        30.55 o                         
   7   4   2         40.26         37.23         7.22 o                         
   8   4   2        385.44        184.42        97.38 o                         
 -12   5   2        193.77        211.96        10.51 o                         
 -11   5   2        964.31       1022.10        22.81 o                         
 -10   5   2          9.43         16.31         6.58 o                         
  -9   5   2         21.20         27.19         5.33 o                         
  -8   5   2       1098.92       1284.29        28.39 o                         
  -7   5   2        279.88        290.08        11.70 o                         
  -6   5   2       2789.00       2814.67        61.87 o                         
  -5   5   2       3878.40       4089.07        96.02 o                         
  -4   5   2       1541.19       1490.52        64.63 o                         
  -3   5   2      11344.59      10654.95       245.42 o                         
  -2   5   2          7.21          7.93         6.58 o                         
  -1   5   2       1637.18       1611.84        29.03 o                         
   0   5   2       2650.88       2683.87        50.53 o                         
   1   5   2          0.54         -2.38         4.81 o                         
   2   5   2         78.01         78.83         5.92 o                         
   3   5   2       1059.61       1039.19        20.75 o                         
   4   5   2        217.73        207.68         8.92 o                         
   5   5   2        616.60        676.85        15.67 o                         
   6   5   2        169.61        176.19        11.18 o                         
   7   5   2        244.42        209.17         9.59 o                         
 -12   6   2        406.82        418.06        13.81 o                         
 -11   6   2        148.40        164.38        10.34 o                         
 -10   6   2        421.94        430.66        21.87 o                         
  -9   6   2       1285.55       1385.60        31.01 o                         
  -8   6   2          8.53         12.35         6.96 o                         
  -7   6   2       3734.26       4100.29        68.46 o                         
  -6   6   2        705.70        687.66        24.42 o                         
  -5   6   2       1370.82       1433.03        48.95 o                         
  -4   6   2       8587.34       8228.82       183.93 o                         
  -3   6   2         84.94         76.08         6.01 o                         
  -2   6   2        652.53        625.85        18.11 o                         
  -1   6   2       2081.77       2187.63        39.14 o                         
   0   6   2        408.14        424.05        15.07 o                         
   1   6   2         43.38         41.58         6.08 o                         
   2   6   2         31.76         31.89         5.82 o                         
   3   6   2         12.13         13.48         5.16 o                         
   4   6   2        624.26        639.02        19.01 o                         
   5   6   2        197.60        219.44         9.34 o                         
   6   6   2        996.61        962.34        26.32 o                         
 -12   7   2        107.48        102.31         6.27 o                         
 -11   7   2        817.05        855.22        21.67 o                         
 -10   7   2       3366.52       3745.95        80.87 o                         
  -9   7   2         31.75         30.60         7.72 o                         
  -8   7   2       2298.21       2443.17        47.11 o                         
  -7   7   2       2056.63       2142.81        46.30 o                         
  -6   7   2       1184.07       1207.63        24.66 o                         
  -5   7   2       1833.02       1663.64        51.85 o                         
  -4   7   2       1142.40       1100.81        33.28 o                         
  -3   7   2        348.56        356.01        12.73 o                         
  -2   7   2        143.46        147.78         9.90 o                         
  -1   7   2         43.02         48.27         5.67 o                         
   0   7   2       1400.15       1383.37        27.06 o                         
   1   7   2          9.47         10.96         5.38 o                         
   2   7   2        507.90        495.48        20.71 o                         
   3   7   2        879.26        977.06        23.80 o                         
   4   7   2        127.33        166.79        12.39 o                         
   5   7   2       2133.30       1973.41       182.45 o                         
 -12   8   2        562.32        491.51        31.42 o                         
 -11   8   2       2348.94       2367.52       101.49 o                         
 -10   8   2        484.17        496.57        18.07 o                         
  -9   8   2       3952.42       4303.63        81.58 o                         
  -8   8   2       2597.53       2554.48        59.96 o                         
  -7   8   2       1310.76       1376.99        25.41 o                         
  -6   8   2        936.94        915.60        16.37 o                         
  -5   8   2        211.16        193.19         7.86 o                         
  -4   8   2         50.62         57.15         4.72 o                         
  -3   8   2        129.14        144.79         6.18 o                         
  -2   8   2         77.22         86.02         5.90 o                         
  -1   8   2       1477.12       1519.97        53.01 o                         
   0   8   2         36.42         36.40         8.72 o                         
   1   8   2       1153.24       1260.04        34.33 o                         
   2   8   2        173.38        211.09        15.06 o                         
   3   8   2        791.23        799.98        50.80 o                         
   4   8   2       1327.93        970.75       282.76 o                         
 -12   9   2        421.73        435.59        14.74 o                         
 -11   9   2          4.43          2.76         5.85 o                         
 -10   9   2       3881.93       3958.17        82.58 o                         
  -9   9   2        108.15        105.91        10.99 o                         
  -8   9   2       1509.48       1496.92        31.23 o                         
  -7   9   2        784.18        739.52        13.95 o                         
  -6   9   2        317.05        326.60        10.64 o                         
  -5   9   2        426.63        433.26        11.25 o                         
  -4   9   2          6.02          6.08         4.63 o                         
  -3   9   2         47.14         50.91         4.81 o                         
  -2   9   2       1207.58       1195.95        56.75 o                         
  -1   9   2          0.36         -9.98        10.57 o                         
   0   9   2        973.10       1044.17        57.86 o                         
   1   9   2        111.36        106.24        17.35 o                         
   2   9   2       1536.90       1695.99        33.71 o                         
   3   9   2        855.25        793.85        25.87 o                         
 -11  10   2       1208.04        966.90        49.74 o                         
 -10  10   2        121.24        113.22        11.02 o                         
  -9  10   2       1070.25       1025.17        25.19 o                         
  -8  10   2        949.46       1023.79        22.63 o                         
  -7  10   2         14.12         19.86         5.54 o                         
  -6  10   2        690.79        742.72        18.52 o                         
  -5  10   2          9.09          6.70         6.00 o                         
  -4  10   2        130.51        131.43         6.56 o                         
  -3  10   2        135.25        154.26         9.43 o                         
  -2  10   2         55.11         51.35        10.19 o                         
  -1  10   2       1006.41        977.32        86.12 o                         
   0  10   2         56.22         49.10         7.40 o                         
   1  10   2        772.10        765.69        19.20 o                         
 -11  11   2         23.58         21.50         6.82 o                         
 -10  11   2        361.01        340.13        39.54 o                         
  -9  11   2          9.22         10.48         7.00 o                         
  -8  11   2        198.73        186.75        10.99 o                         
  -7  11   2        355.58        295.18        39.29 o                         
  -6  11   2        100.41         95.70         6.45 o                         
  -5  11   2        652.95        664.69        17.61 o                         
  -4  11   2          8.90         17.00         7.68 o                         
  -3  11   2        341.75        387.38        39.99 o                         
  -2  11   2       1751.67       1760.59       142.65 o                         
  -1  11   2         63.97         49.66        11.59 o                         
   0  11   2        921.79        760.76        35.15 o                         
  -9  12   2         57.26         55.54         4.84 o                         
  -8  12   2        428.43        449.43        11.82 o                         
  -7  12   2          1.20         -0.62         4.92 o                         
  -6  12   2        417.61        432.23        27.30 o                         
  -5  12   2        404.28        393.99        19.05 o                         
  -4  12   2        706.37        735.59        22.29 o                         
  -3  12   2       1406.39       1376.25        62.32 o                         
   2 -12   3        108.15        106.15         9.36 o                         
   3 -12   3          3.48         14.66         6.02 o                         
   4 -12   3        165.61        154.38        10.76 o                         
   5 -12   3        538.02        561.72        14.09 o                         
   6 -12   3          1.99          1.07         4.60 o                         
   7 -12   3       1118.02       1176.60        45.18 o                         
   8 -12   3        255.86        206.04         9.52 o                         
   0 -11   3         52.64         51.11        10.83 o                         
   1 -11   3         17.78         21.37         5.56 o                         
   2 -11   3          3.71          0.00         6.52 o                         
   3 -11   3        239.12        256.49        13.02 o                         
   4 -11   3        790.15        922.27        22.17 o                         
   5 -11   3         23.41         26.54         7.69 o                         
   6 -11   3       2113.13       2215.87        45.07 o                         
   7 -11   3        496.15        526.11        12.17 o                         
   8 -11   3       1378.28       1391.93        35.38 o                         
   9 -11   3       1579.07       1512.08        58.72 o                         
  10 -11   3         12.83         15.19         4.11 o                         
  -2 -10   3        360.43        339.41        11.54 o                         
  -1 -10   3         17.63         28.08         6.86 o                         
   0 -10   3         14.69         20.90         6.28 o                         
   1 -10   3         94.03         91.24         7.68 o                         
   2 -10   3        246.51        272.64        12.42 o                         
   3 -10   3        692.93        723.67        16.82 o                         
   4 -10   3         13.01         15.34         5.40 o                         
   5 -10   3       2422.97       2563.57        45.21 o                         
   6 -10   3         39.30         36.96         6.61 o                         
   7 -10   3       2510.53       2520.91        38.39 o                         
   8 -10   3       1630.36       1643.29        30.23 o                         
   9 -10   3         19.54         18.78         4.91 o                         
  10 -10   3        836.28        851.23        31.47 o                         
  -3  -9   3         65.58         68.07         7.08 o                         
  -2  -9   3         84.11        102.89         8.17 o                         
  -1  -9   3        461.80        485.25        19.85 o                         
   0  -9   3         19.09         15.24         6.23 o                         
   1  -9   3        809.01        932.72        19.03 o                         
   2  -9   3         70.20         83.55         6.68 o                         
   3  -9   3        498.32        456.25        11.02 o                         
   4  -9   3       2058.25       2018.89        31.41 o                         
   5  -9   3          9.43          9.66         5.54 o                         
   6  -9   3       2944.73       2953.01        38.68 o                         
   7  -9   3       1034.24       1035.63        19.14 o                         
   8  -9   3        638.22        647.30        16.51 o                         
   9  -9   3       1983.46       1948.04        48.08 o                         
  10  -9   3         28.30         30.70         5.85 o                         
  11  -9   3         98.87        106.63        10.20 o                         
  -5  -8   3        167.06        127.97         5.96 o                         
  -4  -8   3        118.78        125.96         8.55 o                         
  -3  -8   3         20.25         34.35         7.32 o                         
  -2  -8   3        820.71        800.48        26.84 o                         
  -1  -8   3          5.28         11.16         5.89 o                         
   0  -8   3       1496.09       1664.43        28.11 o                         
   1  -8   3        497.06        522.19        13.21 o                         
   2  -8   3        744.31        706.70        16.30 o                         
   3  -8   3       3136.74       2904.29        39.85 o                         
   4  -8   3         90.18         87.83         5.84 o                         
   5  -8   3       2191.31       2196.84        30.09 o                         
   6  -8   3       1135.32       1117.13        19.31 o                         
   7  -8   3         93.10         98.31         5.50 o                         
   8  -8   3         34.30         33.55         6.42 o                         
   9  -8   3         59.25         63.41         9.23 o                         
  10  -8   3        618.11        614.41        33.32 o                         
  11  -8   3        190.81        188.05        15.58 o                         
  -6  -7   3        114.59         77.67         5.01 o                         
  -5  -7   3         88.95         93.60         8.03 o                         
  -4  -7   3        371.58        430.62        15.33 o                         
  -3  -7   3         20.41         28.70         5.60 o                         
  -2  -7   3         13.43         15.99         5.13 o                         
  -1  -7   3       4053.43       4095.71        60.81 o                         
   0  -7   3       3884.93       3823.34        47.03 o                         
   1  -7   3       1082.93       1016.33        17.14 o                         
   2  -7   3       3219.78       2954.66        73.97 o                         
   3  -7   3        115.32        109.57         9.96 o                         
   4  -7   3       1915.76       1833.58        26.33 o                         
   5  -7   3        544.46        517.41        11.16 o                         
   6  -7   3        161.09        163.04         6.59 o                         
   7  -7   3        146.89        138.08         6.47 o                         
   8  -7   3         14.32         12.61         4.21 o                         
   9  -7   3       1437.94       1405.47        68.94 o                         
  10  -7   3        558.08        545.46        25.24 o                         
  11  -7   3         10.51         11.01         6.21 o                         
  -7  -6   3        187.00        133.46         8.27 o                         
  -6  -6   3          0.56          5.26         6.13 o                         
  -5  -6   3       1604.00       1689.25        54.18 o                         
  -4  -6   3        362.82        409.95        14.58 o                         
  -3  -6   3        190.53        168.67         7.39 o                         
  -2  -6   3       3594.42       3564.89        53.01 o                         
  -1  -6   3       1913.05       1929.37        36.79 o                         
   0  -6   3       1727.14       1644.56        54.25 o                         
   1  -6   3       3642.14       3394.70        81.16 o                         
   2  -6   3         66.58         55.28         8.85 o                         
   3  -6   3       7565.12       7102.43       242.20 o                         
   4  -6   3        115.30         94.94         7.33 o                         
   5  -6   3        464.15        498.96        16.85 o                         
   6  -6   3       3512.62       3636.65        78.25 o                         
   7  -6   3       2121.77       2161.04        44.31 o                         
   8  -6   3         28.52         33.10         4.05 o                         
   9  -6   3        350.26        356.59        11.90 o                         
  10  -6   3         42.14         38.18         5.82 o                         
  11  -6   3       1714.83       1800.08        56.26 o                         
  -7  -5   3         14.03         18.39         4.78 o                         
  -6  -5   3        836.50        949.26        28.40 o                         
  -5  -5   3        655.05        727.06        26.27 o                         
  -4  -5   3       1083.70       1087.65        30.30 o                         
  -3  -5   3       1611.79       1691.56        28.65 o                         
  -2  -5   3        144.03        136.46         8.81 o                         
  -1  -5   3       5790.43       5482.75       152.52 o                         
   0  -5   3       5777.04       5791.58       220.15 o                         
   1  -5   3       1348.90       1207.23        27.10 o                         
   2  -5   3       4208.10       3668.41        84.15 o                         
   3  -5   3        626.70        606.77        17.87 o                         
   4  -5   3       3385.02       3725.69        75.83 o                         
   5  -5   3       1916.72       2024.37        46.20 o                         
   6  -5   3        318.86        348.53        11.52 o                         
   7  -5   3         32.73         36.56         3.84 o                         
   8  -5   3        382.82        367.73         9.70 o                         
   9  -5   3        607.93        657.56        17.68 o                         
  10  -5   3       1253.56       1288.98        28.04 o                         
  11  -5   3        176.52        166.16         8.07 o                         
  -8  -4   3        265.40        199.40        39.17 o                         
  -7  -4   3        613.25        654.71        16.60 o                         
  -6  -4   3        333.22        317.43        13.34 o                         
  -5  -4   3       2339.67       2365.89        51.44 o                         
  -4  -4   3       5371.52       5627.49        72.18 o                         
  -3  -4   3        237.56        271.55        12.06 o                         
  -2  -4   3       9577.50      10078.15       388.35 o                         
  -1  -4   3       6066.76       6200.89       241.87 o                         
   0  -4   3        437.64        328.06        17.39 o                         
   1  -4   3        134.00         96.07         5.14 o                         
   2  -4   3        675.37        680.32        19.56 o                         
   3  -4   3       3859.06       3936.59        72.72 o                         
   4  -4   3        678.49        661.73        16.07 o                         
   5  -4   3        295.89        300.34        11.56 o                         
   6  -4   3       1374.39       1419.63        39.90 o                         
   7  -4   3       2150.38       2213.57        32.20 o                         
   8  -4   3       4399.29       4658.70        58.03 o                         
   9  -4   3         63.05         74.11         6.26 o                         
  10  -4   3          4.44          4.97         4.52 o                         
  11  -4   3       2097.16       2020.58        65.64 o                         
  -9  -3   3        264.90        216.69         7.53 o                         
  -8  -3   3        638.97        648.33        16.08 o                         
  -7  -3   3        641.93        613.01        17.16 o                         
  -6  -3   3        750.95        755.51        15.43 o                         
  -5  -3   3       2904.06       3029.55        42.01 o                         
  -4  -3   3         97.13         73.78         7.74 o                         
  -3  -3   3       8264.32       8315.70       161.79 o                         
  -2  -3   3       2106.75       2017.53        86.08 o                         
  -1  -3   3         40.73         27.17         9.57 o                         
   0  -3   3        289.85        231.76         5.92 o                         
   1  -3   3        285.49        272.34         8.79 o                         
   2  -3   3         40.33         52.75         4.83 o                         
   3  -3   3       1801.69       1795.36        33.57 o                         
   4  -3   3        651.85        763.44        22.36 o                         
   5  -3   3        764.07        699.20        17.70 o                         
   6  -3   3         35.09         34.46         6.15 o                         
   7  -3   3       5723.67       5908.59        65.67 o                         
   8  -3   3       1855.98       1880.52        27.47 o                         
   9  -3   3        251.19        262.18         9.14 o                         
  10  -3   3       1043.55       1129.57        24.48 o                         
  11  -3   3         89.59         76.97         4.62 o                         
 -10  -2   3        209.53        169.82         6.68 o                         
  -9  -2   3        873.42        812.48        33.56 o                         
  -8  -2   3        398.37        409.64        13.98 o                         
  -7  -2   3       2304.45       2289.00        39.09 o                         
  -6  -2   3       2979.17       2907.47        38.88 o                         
  -5  -2   3        193.13        178.90        10.73 o                         
  -4  -2   3       7284.65       7426.90       145.57 o                         
  -3  -2   3        284.05        255.46        35.33 o                         
  -2  -2   3       3127.52       3085.77       123.83 o                         
  -1  -2   3       7725.28       7437.67       283.18 o                         
   0  -2   3        364.43        355.71         9.07 o                         
   1  -2   3       8867.23       8546.71       142.60 o                         
   2  -2   3         44.44         42.19         6.33 o                         
   3  -2   3       1012.45       1062.56        23.92 o                         
   4  -2   3       9461.50       9535.82       195.79 o                         
   5  -2   3         41.46         41.84         5.78 o                         
   6  -2   3       4693.00       4581.40        92.03 o                         
   7  -2   3       4219.16       4092.25        87.53 o                         
   8  -2   3       1383.34       1358.79        26.35 o                         
   9  -2   3        762.76        798.91        16.99 o                         
  10  -2   3         26.04         24.46         5.52 o                         
  11  -2   3        554.05        357.77        15.22 o                         
 -10  -1   3       1219.85       1184.72        28.21 o                         
  -9  -1   3        264.80        260.96         9.62 o                         
  -8  -1   3       2063.11       2086.31        54.12 o                         
  -7  -1   3       3801.44       3680.34        47.73 o                         
  -6  -1   3        417.92        406.30        10.76 o                         
  -5  -1   3        761.10        644.97        17.12 o                         
  -4  -1   3          9.64         11.40         5.77 o                         
  -3  -1   3       4328.66       4353.27       121.06 o                         
  -2  -1   3        476.45        466.22        18.98 o                         
  -1  -1   3       2098.41       2071.93        80.98 o                         
   0  -1   3        424.33        404.91         8.11 o                         
   1  -1   3        903.96        835.56        16.87 o                         
   2  -1   3       2749.97       2821.34        63.78 o                         
   3  -1   3      11438.49      11883.19       294.49 o                         
   4  -1   3       3841.57       4392.27       100.88 o                         
   5  -1   3       4138.63       3839.44        69.98 o                         
   6  -1   3       1186.75       1215.36        20.91 o                         
   7  -1   3       3262.62       3123.09        47.02 o                         
   8  -1   3       2572.54       2681.13        48.74 o                         
   9  -1   3          2.73         13.19         5.45 o                         
  10  -1   3        585.04        614.23        18.33 o                         
 -11   0   3       1248.52       1217.83        59.84 o                         
 -10   0   3          7.98          0.36         7.00 o                         
  -9   0   3       1675.34       1588.14        65.92 o                         
  -8   0   3       3617.69       3577.69        68.76 o                         
  -7   0   3       2274.52       2199.98        35.44 o                         
  -6   0   3       1045.44       1051.17        22.73 o                         
  -5   0   3          0.51         -1.45         5.25 o                         
  -4   0   3       1105.09       1107.24        36.90 o                         
  -3   0   3       2199.25       2403.12        69.02 o                         
  -2   0   3       8223.81       8316.23       222.02 o                         
  -1   0   3       1485.36       1476.61        28.63 o                         
   0   0   3        301.11        278.22         7.69 o                         
   1   0   3      27775.84      27345.61       720.56 o                         
   2   0   3       1866.87       1820.03        52.10 o                         
   3   0   3       9787.53      10480.49       198.93 o                         
   4   0   3       9168.38       9226.00       176.90 o                         
   5   0   3        733.35        770.31        20.00 o                         
   6   0   3       4884.56       4801.28        66.21 o                         
   7   0   3        768.73        788.62        26.72 o                         
   8   0   3         51.70         43.38         6.55 o                         
   9   0   3        521.89        513.97        14.90 o                         
  10   0   3        280.68        319.79        10.40 o                         
 -11   1   3          1.66          2.36         5.91 o                         
 -10   1   3       1399.07       1456.84        33.45 o                         
  -9   1   3       1486.58       1492.62        35.93 o                         
  -8   1   3        709.18        712.28        27.04 o                         
  -7   1   3        705.72        779.99        15.16 o                         
  -6   1   3         43.77         76.67         7.78 o                         
  -5   1   3        216.90        160.87         8.27 o                         
  -4   1   3        230.15        263.93        13.35 o                         
  -3   1   3       2127.61       2207.95        62.29 o                         
  -2   1   3        112.21        102.00         5.76 o                         
  -1   1   3         21.32         13.29         6.59 o                         
   0   1   3       2098.33       1800.14        47.80 o                         
   1   1   3       1323.17       1228.43        24.68 o                         
   2   1   3       1031.66       1010.17        21.81 o                         
   3   1   3       8041.88       7982.97       152.33 o                         
   4   1   3        303.98        374.85        13.40 o                         
   5   1   3       3651.73       3528.68        55.69 o                         
   6   1   3        420.47        383.64        10.84 o                         
   7   1   3        241.10        244.63         9.79 o                         
   8   1   3        639.44        679.71        19.06 o                         
   9   1   3        578.46        614.44        16.65 o                         
 -11   2   3       1163.72       1267.11        30.98 o                         
 -10   2   3        229.64        249.67        12.75 o                         
  -9   2   3        650.74        626.11        30.42 o                         
  -8   2   3       2979.79       2929.62        88.46 o                         
  -7   2   3        327.69        305.41        11.45 o                         
  -6   2   3       1002.88       1047.48        24.38 o                         
  -5   2   3         41.16         44.41         8.96 o                         
  -4   2   3        107.63        101.27         9.23 o                         
  -3   2   3       6560.21       6554.75       331.30 o                         
  -2   2   3        463.11        475.26        13.88 o                         
  -1   2   3         64.06         58.06         5.12 o                         
   0   2   3        110.80         86.99         4.42 o                         
   1   2   3       3271.86       2978.93        66.77 o                         
   2   2   3       9588.40       9136.60       173.38 o                         
   3   2   3        683.02        803.38        19.38 o                         
   4   2   3       2502.34       2535.69        62.96 o                         
   5   2   3       2487.94       2528.21        42.58 o                         
   6   2   3        301.75        302.33        11.00 o                         
   7   2   3        103.84        102.93        12.45 o                         
   8   2   3        853.33        836.80        40.20 o                         
   9   2   3         11.44         21.68         5.17 o                         
 -12   3   3       1399.61       1387.84        45.48 o                         
 -11   3   3          0.28          5.47         5.66 o                         
 -10   3   3       1030.31       1140.49        32.47 o                         
  -9   3   3       2968.73       3183.42        69.00 o                         
  -8   3   3        409.39        410.45        16.42 o                         
  -7   3   3         53.15         66.19         9.46 o                         
  -6   3   3        576.58        599.66        27.80 o                         
  -5   3   3        391.15        278.34        15.59 o                         
  -4   3   3       6867.14       7376.62       200.90 o                         
  -3   3   3       2505.36       2570.71       103.79 o                         
  -2   3   3       6819.13       6498.39       223.94 o                         
  -1   3   3       1325.43       1230.71        26.29 o                         
   0   3   3      13096.48      12533.92       236.74 o                         
   1   3   3       9871.29       9220.64       200.90 o                         
   2   3   3          5.56          4.41         3.89 o                         
   3   3   3       1326.97       1371.74        38.37 o                         
   4   3   3       2333.36       2271.71        45.67 o                         
   5   3   3         77.92         82.07         6.24 o                         
   6   3   3        216.14        221.23        10.10 o                         
   7   3   3         13.39         14.10         5.83 o                         
   8   3   3        529.06        504.60        17.92 o                         
 -12   4   3          9.14          6.94         4.44 o                         
 -11   4   3        803.85        832.58        18.35 o                         
 -10   4   3         26.07         33.00         7.75 o                         
  -9   4   3        346.91        328.19        10.88 o                         
  -8   4   3         31.40         39.57         6.11 o                         
  -7   4   3        264.32        258.53        13.14 o                         
  -6   4   3       3501.13       3664.27        87.97 o                         
  -5   4   3       1517.73       1670.81        92.52 o                         
  -4   4   3       2429.06       2348.51        69.25 o                         
  -3   4   3      13726.79      13306.20       251.85 o                         
  -2   4   3        492.74        468.14        15.28 o                         
  -1   4   3      10977.67      11253.65       213.66 o                         
   0   4   3       5229.95       5227.37       102.46 o                         
   1   4   3         19.22         30.42         5.96 o                         
   2   4   3       1147.59       1119.07        27.81 o                         
   3   4   3        344.31        298.19         9.39 o                         
   4   4   3          8.87         11.12         5.72 o                         
   5   4   3        582.14        557.11        19.59 o                         
   6   4   3          0.41         -2.39         7.17 o                         
   7   4   3        521.81        503.76        16.00 o                         
 -12   5   3        746.00        715.97        26.17 o                         
 -11   5   3         17.79         13.90         6.08 o                         
 -10   5   3        416.46        475.90        15.65 o                         
  -9   5   3        558.26        615.71        14.16 o                         
  -8   5   3        412.92        410.58        11.44 o                         
  -7   5   3       1974.10       2142.65        44.44 o                         
  -6   5   3       2210.56       2679.79        81.77 o                         
  -5   5   3        917.61        953.98        50.03 o                         
  -4   5   3       7784.88       7821.63       175.21 o                         
  -3   5   3        206.05        226.54        15.81 o                         
  -2   5   3       4929.59       4834.53       121.53 o                         
  -1   5   3       2669.29       2697.08        45.54 o                         
   0   5   3       1341.30       1493.16        30.83 o                         
   1   5   3        892.22        907.04        27.74 o                         
   2   5   3         28.88         22.28         5.06 o                         
   3   5   3        193.78        170.77         8.17 o                         
   4   5   3       1046.13        955.02        45.08 o                         
   5   5   3         78.15         79.23         8.94 o                         
   6   5   3        391.39        386.55        33.44 o                         
   7   5   3        140.06        118.87         6.83 o                         
 -12   6   3        326.71        364.15        15.55 o                         
 -11   6   3        442.59        475.35        17.86 o                         
 -10   6   3       1040.58       1056.60        31.00 o                         
  -9   6   3         25.72         36.77         8.09 o                         
  -8   6   3        692.81        869.54        18.02 o                         
  -7   6   3        443.49        500.52        19.57 o                         
  -6   6   3       1137.46       1215.31        44.14 o                         
  -5   6   3       6796.53       7178.16       200.24 o                         
  -4   6   3         15.82          7.84         6.78 o                         
  -3   6   3       4285.69       4092.02       127.18 o                         
  -2   6   3        451.29        464.80        17.82 o                         
  -1   6   3       1239.75       1374.01        32.90 o                         
   0   6   3       2688.25       2672.03        44.78 o                         
   1   6   3        467.28        510.74        13.89 o                         
   2   6   3         12.14         12.35         5.18 o                         
   3   6   3       1004.33        940.11        26.55 o                         
   4   6   3          3.56         11.00         5.91 o                         
   5   6   3        329.14        332.40        15.56 o                         
   6   6   3        186.54        172.64        15.53 o                         
 -12   7   3        605.78        645.03        18.29 o                         
 -11   7   3       1148.92       1227.38        34.43 o                         
 -10   7   3        138.29        170.31        12.63 o                         
  -9   7   3       1650.15       1852.38        35.95 o                         
  -8   7   3        269.28        285.58         8.96 o                         
  -7   7   3       2137.67       2113.81        38.44 o                         
  -6   7   3       4866.55       4930.33        75.64 o                         
  -5   7   3       1016.28       1014.71        26.47 o                         
  -4   7   3       4016.53       3847.09        80.01 o                         
  -3   7   3        932.76        935.83        17.39 o                         
  -2   7   3        454.49        464.18        16.25 o                         
  -1   7   3       1584.27       1588.37        26.14 o                         
   0   7   3         64.62         63.79         7.60 o                         
   1   7   3        569.02        540.78        20.71 o                         
   2   7   3        268.22        306.24        13.90 o                         
   3   7   3         86.46         87.39         8.63 o                         
   4   7   3        363.66        391.01        16.26 o                         
   5   7   3         70.12         35.15        10.16 o                         
 -12   8   3        155.95        143.06         8.27 o                         
 -11   8   3        434.91        464.57        16.39 o                         
 -10   8   3       2894.25       3002.34        59.06 o                         
  -9   8   3        108.55        133.23         7.69 o                         
  -8   8   3       3102.64       3218.52        46.64 o                         
  -7   8   3       1459.51       1403.61        31.80 o                         
  -6   8   3        171.29        160.19         8.36 o                         
  -5   8   3       3192.43       3173.90        38.63 o                         
  -4   8   3         52.48         56.99         4.84 o                         
  -3   8   3        855.66        817.36        13.09 o                         
  -2   8   3        270.59        309.02         8.50 o                         
  -1   8   3          3.79          8.73         6.21 o                         
   0   8   3       1813.11       1695.15        63.45 o                         
   1   8   3         72.00         87.59        10.63 o                         
   2   8   3         67.54         86.86         7.77 o                         
   3   8   3       1061.34       1107.00        58.03 o                         
   4   8   3        183.73        145.67        15.33 o                         
 -12   9   3        169.65        155.00         9.20 o                         
 -11   9   3       1965.85       1972.17        43.47 o                         
 -10   9   3          1.80         11.31         6.55 o                         
  -9   9   3       2525.71       2764.30        61.57 o                         
  -8   9   3       1394.79       1353.43        39.60 o                         
  -7   9   3        296.93        314.51         9.32 o                         
  -6   9   3        543.71        562.31        12.27 o                         
  -5   9   3        513.12        521.79        12.00 o                         
  -4   9   3        247.32        242.86         7.70 o                         
  -3   9   3        306.89        307.02         8.56 o                         
  -2   9   3          3.13         -1.45         6.85 o                         
  -1   9   3        234.23        228.24        24.38 o                         
   0   9   3         30.18         24.23         7.82 o                         
   1   9   3        956.13       1045.38        26.28 o                         
   2   9   3        830.58        855.57        80.34 o                         
 -11  10   3         16.86         22.14         5.92 o                         
 -10  10   3       2213.63       2371.40        60.23 o                         
  -9  10   3        485.97        509.92        15.84 o                         
  -8  10   3        837.86        857.52        33.59 o                         
  -7  10   3        487.71        501.48        12.78 o                         
  -6  10   3          0.56         -5.62         6.44 o                         
  -5  10   3         64.88         68.11         7.03 o                         
  -4  10   3        259.94        252.79         8.81 o                         
  -3  10   3        112.95        107.14         7.60 o                         
  -2  10   3         47.49         65.57        10.23 o                         
  -1  10   3         78.33         74.78         9.37 o                         
   0  10   3       1396.36       1363.11        46.76 o                         
   1  10   3        273.40        145.87        71.59 o                         
 -11  11   3       1633.14       1634.92        52.88 o                         
 -10  11   3        143.41        130.71        13.23 o                         
  -9  11   3        227.86        222.95        20.48 o                         
  -8  11   3        459.70        459.47        24.09 o                         
  -7  11   3          0.91         -5.38         5.70 o                         
  -6  11   3        337.99        344.06        12.14 o                         
  -5  11   3         12.79         20.10         5.69 o                         
  -4  11   3         25.43         31.57         9.63 o                         
  -3  11   3        271.60        271.60        15.35 o                         
  -2  11   3          1.85          3.93        12.12 o                         
  -1  11   3        759.11        372.44       249.29 o                         
  -9  12   3          6.78         11.94         4.22 o                         
  -8  12   3        138.90        129.51         6.87 o                         
  -7  12   3        971.52        926.56        50.98 o                         
  -6  12   3          6.54          9.41         3.92 o                         
  -5  12   3         77.23         85.84        11.46 o                         
  -4  12   3        557.37        562.61        18.60 o                         
  -3  12   3        172.53        137.98        11.78 o                         
   2 -12   4          1.77          5.48         4.63 o                         
   3 -12   4         54.44         63.72         7.44 o                         
   4 -12   4         86.81         89.08         7.53 o                         
   5 -12   4          2.33          3.87         5.06 o                         
   6 -12   4        713.90        733.85        32.06 o                         
   7 -12   4         97.46        111.39         6.94 o                         
   8 -12   4        131.13        125.60         7.77 o                         
   0 -11   4        366.16        373.03        40.30 o                         
   1 -11   4          4.18         11.74         5.37 o                         
   2 -11   4         14.19         10.90         6.82 o                         
   3 -11   4        113.76        130.94        10.67 o                         
   4 -11   4         69.16         64.94         7.65 o                         
   5 -11   4        926.08       1076.85        24.50 o                         
   6 -11   4          8.60          6.82         6.82 o                         
   7 -11   4        896.47        918.15        22.19 o                         
   8 -11   4       1377.07       1399.33        32.07 o                         
   9 -11   4         12.61         11.50         3.26 o                         
  -2 -10   4        126.78        146.29         7.33 o                         
  -1 -10   4         11.47         17.13         5.90 o                         
   0 -10   4        293.25        286.67        13.80 o                         
   1 -10   4        349.13        366.78        14.11 o                         
   2 -10   4        121.54        136.66         7.67 o                         
   3 -10   4        291.21        282.12        10.41 o                         
   4 -10   4       1333.06       1523.02        28.40 o                         
   5 -10   4        487.85        507.68        16.51 o                         
   6 -10   4       3112.01       3156.53        49.54 o                         
   7 -10   4       1153.67       1255.22        24.13 o                         
   8 -10   4        617.48        628.28        14.64 o                         
   9 -10   4       1564.47       1455.42        42.83 o                         
  10 -10   4         28.36         26.91         5.52 o                         
  -3  -9   4        367.57        378.10        11.35 o                         
  -2  -9   4         31.50         27.87         6.11 o                         
  -1  -9   4        235.94        264.81        10.39 o                         
   0  -9   4        924.59        936.25        21.75 o                         
   1  -9   4         10.47          9.57         5.81 o                         
   2  -9   4          9.65         11.92         5.75 o                         
   3  -9   4        835.97        784.16        14.74 o                         
   4  -9   4         27.80         22.71         6.12 o                         
   5  -9   4       2923.61       2949.77        40.51 o                         
   6  -9   4        399.50        416.13        10.53 o                         
   7  -9   4       1497.81       1538.35        27.15 o                         
   8  -9   4       2103.34       2166.48        41.34 o                         
   9  -9   4          1.36          1.64         4.78 o                         
  10  -9   4        425.82        450.57        17.72 o                         
  11  -9   4        220.51        211.67        12.07 o                         
  -5  -8   4         20.27         18.71         4.01 o                         
  -4  -8   4        177.56        193.18         9.12 o                         
  -3  -8   4         27.15         29.37         6.54 o                         
  -2  -8   4         45.46         33.53         7.06 o                         
  -1  -8   4        615.28        595.92        30.99 o                         
   0  -8   4         45.20         42.15         6.01 o                         
   1  -8   4        839.16        926.65        17.75 o                         
   2  -8   4        615.15        590.27        11.40 o                         
   3  -8   4        538.69        493.43        17.09 o                         
   4  -8   4       3589.49       3453.19        44.44 o                         
   5  -8   4       1705.86       1721.04        24.93 o                         
   6  -8   4       2137.74       2140.51        31.08 o                         
   7  -8   4       1966.91       1982.95        30.16 o                         
   8  -8   4         92.98         89.44         7.35 o                         
   9  -8   4       1041.21        949.54        19.57 o                         
  10  -8   4        315.05        313.37        17.23 o                         
  11  -8   4         61.66         59.69         8.53 o                         
  -6  -7   4          8.38          6.53         3.46 o                         
  -5  -7   4        153.97        191.77        10.27 o                         
  -4  -7   4          4.75         11.35         6.59 o                         
  -3  -7   4        111.37        133.71         8.18 o                         
  -2  -7   4        724.39        730.11        30.73 o                         
  -1  -7   4        325.70        336.84        10.04 o                         
   0  -7   4       1960.98       1898.76        25.23 o                         
   1  -7   4       2212.78       2133.52        30.01 o                         
   2  -7   4         29.01         20.32         6.50 o                         
   3  -7   4       4091.82       3727.38        55.09 o                         
   4  -7   4        431.25        400.67         9.84 o                         
   5  -7   4       2074.51       1950.78        34.05 o                         
   6  -7   4       1562.42       1544.98        23.65 o                         
   7  -7   4        302.93        291.21         7.86 o                         
   8  -7   4        958.58        950.05        16.35 o                         
   9  -7   4        152.94        145.98         7.78 o                         
  10  -7   4         51.40         41.47        10.54 o                         
  11  -7   4        430.40        424.30        25.36 o                         
  -7  -6   4         80.36         55.48         3.70 o                         
  -6  -6   4        839.95        885.38        26.70 o                         
  -5  -6   4          5.27         11.73         7.48 o                         
  -4  -6   4        779.81        823.00        21.90 o                         
  -3  -6   4        439.83        479.04        12.53 o                         
  -2  -6   4        180.01        149.90         6.76 o                         
  -1  -6   4       2934.56       2763.34        49.97 o                         
   0  -6   4       3549.68       3620.08        87.11 o                         
   1  -6   4       3572.81       3486.69        64.83 o                         
   2  -6   4       8823.51       8410.47       231.88 o                         
   3  -6   4          3.20          8.68         5.48 o                         
   4  -6   4       3359.70       3404.84        70.86 o                         
   5  -6   4       1213.38       1217.92        30.80 o                         
   6  -6   4         52.59         47.06         4.44 o                         
   7  -6   4        301.51        341.15         8.76 o                         
   8  -6   4         85.38         78.46         5.16 o                         
   9  -6   4        646.26        652.51        17.46 o                         
  10  -6   4        684.46        613.89        18.26 o                         
  11  -6   4        113.75        114.24        13.57 o                         
  -8  -5   4        361.14        210.93        14.36 o                         
  -7  -5   4        471.89        444.56        12.81 o                         
  -6  -5   4          5.90         16.33         6.83 o                         
  -5  -5   4        587.15        583.00        26.88 o                         
  -4  -5   4        335.65        355.45         9.63 o                         
  -3  -5   4        630.70        660.05        16.47 o                         
  -2  -5   4       7213.80       7322.51       289.56 o                         
  -1  -5   4       5535.64       5701.64       160.03 o                         
   0  -5   4       1026.44        913.85        20.94 o                         
   1  -5   4       9145.73       8660.31       149.00 o                         
   2  -5   4         48.70         33.60         5.89 o                         
   3  -5   4       2242.63       2099.38        44.96 o                         
   4  -5   4        741.87        734.10        20.06 o                         
   5  -5   4        609.26        703.97        21.73 o                         
   6  -5   4        278.03        301.44         7.40 o                         
   7  -5   4        300.50        319.92         7.68 o                         
   8  -5   4        250.54        290.34         7.67 o                         
   9  -5   4        404.43        406.70        11.58 o                         
  10  -5   4        253.09        246.72        12.75 o                         
  11  -5   4       1668.94       1506.39       122.95 o                         
  -8  -4   4         22.00         22.02         6.73 o                         
  -7  -4   4          6.28          4.74         5.75 o                         
  -6  -4   4       1333.57       1407.02        28.58 o                         
  -5  -4   4         54.35         63.80         5.32 o                         
  -4  -4   4        625.26        586.38        13.16 o                         
  -3  -4   4       8390.53       8700.74       314.47 o                         
  -2  -4   4       1273.78       1194.83        58.22 o                         
  -1  -4   4       1291.13       1203.78        37.93 o                         
   0  -4   4       1744.78       1590.86        34.70 o                         
   1  -4   4        751.49        707.27        17.22 o                         
   2  -4   4       4903.74       4771.52        93.06 o                         
   3  -4   4        857.68        839.00        26.09 o                         
   4  -4   4        916.48        999.73        21.62 o                         
   5  -4   4         46.72         47.16         6.45 o                         
   6  -4   4         57.64         52.13         6.15 o                         
   7  -4   4         43.46         51.17         4.20 o                         
   8  -4   4        416.53        417.31        12.35 o                         
   9  -4   4        803.23        877.52        25.04 o                         
  10  -4   4       1053.06       1067.27        27.59 o                         
  11  -4   4        206.81        176.37         6.77 o                         
  -9  -3   4         33.45          6.88         5.78 o                         
  -8  -3   4        152.84        133.98         6.38 o                         
  -7  -3   4        738.44        771.42        17.86 o                         
  -6  -3   4       1088.53       1074.20        17.47 o                         
  -5  -3   4        326.09        325.91         8.53 o                         
  -4  -3   4       6425.79       6891.08       193.69 o                         
  -3  -3   4       2364.48       2474.11        90.81 o                         
  -2  -3   4      10766.49      11369.01       434.35 o                         
  -1  -3   4       9402.16       9396.71       252.74 o                         
   0  -3   4       1618.40       1677.54        34.41 o                         
   1  -3   4        757.89        662.32        15.55 o                         
   2  -3   4        903.07        817.44        27.68 o                         
   3  -3   4         22.08         23.82         4.55 o                         
   4  -3   4        528.48        489.82        24.09 o                         
   5  -3   4        809.26        920.67        21.45 o                         
   6  -3   4       1616.00       1745.77        39.09 o                         
   7  -3   4        563.42        584.49        12.02 o                         
   8  -3   4        967.75        997.82        18.08 o                         
   9  -3   4        668.17        666.90        16.81 o                         
  10  -3   4         49.01         51.30         5.63 o                         
  11  -3   4       1215.91        987.22        70.18 o                         
 -10  -2   4        353.67        246.09        16.52 o                         
  -9  -2   4        175.33        145.84         6.48 o                         
  -8  -2   4        416.36        444.69        14.46 o                         
  -7  -2   4       1048.28       1045.85        19.68 o                         
  -6  -2   4       1183.95       1209.05        20.46 o                         
  -5  -2   4       3893.33       3953.39        83.00 o                         
  -4  -2   4       1898.74       2218.18        68.71 o                         
  -3  -2   4       6754.80       6683.43       184.03 o                         
  -2  -2   4       1735.00       1663.85        40.89 o                         
  -1  -2   4       3589.18       3502.09       136.06 o                         
   0  -2   4       1378.48       1327.33        27.00 o                         
   1  -2   4       3514.33       3489.20        64.27 o                         
   2  -2   4         22.67         23.78         3.99 o                         
   3  -2   4       1297.64       1186.03        26.26 o                         
   4  -2   4          7.93          4.59         5.35 o                         
   5  -2   4       1095.93       1027.42        35.26 o                         
   6  -2   4       1096.42        922.65        17.72 o                         
   7  -2   4       1900.28       1919.95        26.39 o                         
   8  -2   4        793.10        815.39        17.95 o                         
   9  -2   4        187.63        189.88        10.02 o                         
  10  -2   4       2468.55       2547.77        47.01 o                         
 -10  -1   4         26.45         38.87         6.69 o                         
  -9  -1   4       1487.90       1570.16        41.04 o                         
  -8  -1   4        601.51        640.92        16.90 o                         
  -7  -1   4       1703.55       1724.49        38.48 o                         
  -6  -1   4       4132.26       4278.60        59.94 o                         
  -5  -1   4        592.71        662.64        27.83 o                         
  -4  -1   4       4180.91       4178.00       118.86 o                         
  -3  -1   4       2703.11       2946.03        84.30 o                         
  -2  -1   4       8938.52       8962.44       240.00 o                         
  -1  -1   4      52982.36      52415.48      1377.00 o                         
   0  -1   4       3673.74       3444.41        58.35 o                         
   1  -1   4       6283.50       6505.59       140.78 o                         
   2  -1   4        658.66        593.80        24.85 o                         
   3  -1   4       2498.12       2832.57        65.62 o                         
   4  -1   4       2384.79       2327.70        69.75 o                         
   5  -1   4        499.14        468.68        12.25 o                         
   6  -1   4       3037.90       3030.54        39.71 o                         
   7  -1   4       1753.25       1637.08        46.24 o                         
   8  -1   4       1409.82       1400.31        29.55 o                         
   9  -1   4       2123.55       2213.30        41.76 o                         
  10  -1   4        213.11        237.71         7.91 o                         
 -11   0   4        123.44        143.61         9.96 o                         
 -10   0   4        858.26        866.74        28.26 o                         
  -9   0   4       1297.32       1363.87        42.15 o                         
  -8   0   4       2457.47       2531.28        54.83 o                         
  -7   0   4       1656.22       1719.58        28.07 o                         
  -6   0   4        564.82        576.06        16.68 o                         
  -5   0   4       4034.68       4102.19       156.97 o                         
  -4   0   4        785.80        798.09        23.03 o                         
  -3   0   4        552.81        506.89        13.41 o                         
  -2   0   4         40.15         37.19         4.55 o                         
  -1   0   4         46.24         41.05         3.82 o                         
   0   0   4        779.81        725.59        17.60 o                         
   1   0   4       1308.63       1232.61        49.72 o                         
   2   0   4       1585.06       1671.08        62.35 o                         
   3   0   4       8499.96       8481.97       180.72 o                         
   4   0   4        911.18       1029.80        31.49 o                         
   5   0   4       2002.68       1911.76        42.89 o                         
   6   0   4       1941.04       1880.24        28.28 o                         
   7   0   4       1174.59       1111.87        24.80 o                         
   8   0   4       1118.61       1174.93        24.20 o                         
   9   0   4        197.62        221.90        10.69 o                         
  10   0   4        333.95        267.77        14.09 o                         
 -11   1   4        534.28        505.52        52.57 o                         
 -10   1   4        386.41        373.68        14.74 o                         
  -9   1   4       3100.04       3195.54       156.62 o                         
  -8   1   4       6774.66       7096.27       104.80 o                         
  -7   1   4        168.60        145.62         6.82 o                         
  -6   1   4       1665.09       1724.65        46.00 o                         
  -5   1   4          9.54         20.02         6.88 o                         
  -4   1   4       2554.41       2734.81        64.86 o                         
  -3   1   4       1787.29       1966.84        45.99 o                         
  -2   1   4       2855.06       2894.98        64.58 o                         
  -1   1   4      13055.41      12909.21       242.66 o                         
   0   1   4        755.17        671.91        33.22 o                         
   1   1   4       2267.69       2095.40        47.62 o                         
   2   1   4       7938.44       7717.59       145.62 o                         
   3   1   4        483.92        562.51        20.03 o                         
   4   1   4       7476.66       7537.51       146.52 o                         
   5   1   4        566.86        522.00        13.11 o                         
   6   1   4        824.16        802.04        17.71 o                         
   7   1   4       1442.26       1464.87        40.90 o                         
   8   1   4        139.47        186.61        10.69 o                         
   9   1   4         70.34         67.46         6.52 o                         
 -12   2   4       1540.72       1416.91        49.78 o                         
 -11   2   4          3.62          3.33         6.05 o                         
 -10   2   4        698.19        701.04        23.95 o                         
  -9   2   4       4035.84       3886.57       161.63 o                         
  -8   2   4        460.28        485.80        26.80 o                         
  -7   2   4       1892.04       1922.61        40.68 o                         
  -6   2   4        324.09        343.95        21.95 o                         
  -5   2   4        637.19        581.42        19.28 o                         
  -4   2   4        684.67        688.81        20.28 o                         
  -3   2   4       2519.53       2552.22       127.89 o                         
  -2   2   4        418.22        481.25        23.98 o                         
  -1   2   4       3009.98       2859.80        64.13 o                         
   0   2   4       9903.10       8967.88       151.60 o                         
   1   2   4       7228.18       6856.03       261.09 o                         
   2   2   4        352.04        382.45        13.02 o                         
   3   2   4      10477.76      10534.30       201.17 o                         
   4   2   4        816.19        763.53        19.29 o                         
   5   2   4       3678.35       3608.16        68.51 o                         
   6   2   4       1008.72       1009.65        26.89 o                         
   7   2   4        168.79        187.74        14.22 o                         
   8   2   4        282.66        297.07        10.98 o                         
 -12   3   4         99.08        100.97         6.97 o                         
 -11   3   4        514.56        601.64        17.70 o                         
 -10   3   4         33.83         35.79        10.65 o                         
  -9   3   4       1878.97       1738.36        62.29 o                         
  -8   3   4       5621.22       5341.93       154.55 o                         
  -7   3   4          1.59         -0.55         7.49 o                         
  -6   3   4        792.07        735.06        31.64 o                         
  -5   3   4         10.20         20.14         7.09 o                         
  -4   3   4       7533.10       7691.22       170.62 o                         
  -3   3   4      11165.03      11378.52       248.46 o                         
  -2   3   4       1583.91       1462.76        43.61 o                         
  -1   3   4        826.55        712.17        19.66 o                         
   0   3   4       1440.58       1282.35        24.85 o                         
   1   3   4       3204.00       3136.08        81.29 o                         
   2   3   4       8672.77       8472.89       187.72 o                         
   3   3   4         29.35         20.89         5.91 o                         
   4   3   4       3472.89       3508.38        66.36 o                         
   5   3   4        708.56        733.95        22.75 o                         
   6   3   4        125.70        139.00         9.51 o                         
   7   3   4       1322.97       1350.24        27.76 o                         
   8   3   4        719.00        778.13        17.52 o                         
 -12   4   4       1623.49       1670.96        46.39 o                         
 -11   4   4         17.02         26.28         6.85 o                         
 -10   4   4        960.09        975.21        27.74 o                         
  -9   4   4        120.10        123.44         7.03 o                         
  -8   4   4        572.06        599.42        12.87 o                         
  -7   4   4       1068.44       1129.43        42.14 o                         
  -6   4   4        436.37        501.75        23.54 o                         
  -5   4   4        598.49        582.37        35.52 o                         
  -4   4   4       8620.60       9296.58       205.65 o                         
  -3   4   4        586.21        562.38        15.42 o                         
  -2   4   4       4929.34       4702.80        91.88 o                         
  -1   4   4        544.20        442.58        13.03 o                         
   0   4   4       5384.04       5676.98       111.00 o                         
   1   4   4       5848.37       5705.56       137.84 o                         
   2   4   4        496.16        497.93        15.97 o                         
   3   4   4        575.26        598.66        11.37 o                         
   4   4   4       1514.20       1526.37        39.95 o                         
   5   4   4       1088.49       1047.15        30.90 o                         
   6   4   4       1060.89       1049.65        32.15 o                         
   7   4   4        151.75        150.02         7.69 o                         
 -12   5   4          0.68          0.85         4.96 o                         
 -11   5   4        406.50        485.21        14.65 o                         
 -10   5   4        202.69        208.17        10.22 o                         
  -9   5   4       1616.07       1581.52        24.94 o                         
  -8   5   4        166.76        177.79         9.12 o                         
  -7   5   4        262.55        289.11        26.91 o                         
  -6   5   4       1320.92       1490.85        41.92 o                         
  -5   5   4        722.40        760.75        24.42 o                         
  -4   5   4        517.09        534.24        34.02 o                         
  -3   5   4       9285.50       9270.96       263.16 o                         
  -2   5   4        509.73        497.81        17.52 o                         
  -1   5   4       2948.38       2877.31        74.96 o                         
   0   5   4       2556.55       2351.91        61.40 o                         
   1   5   4          7.05          5.81         5.77 o                         
   2   5   4        424.60        426.54        10.44 o                         
   3   5   4        121.53        121.81         6.86 o                         
   4   5   4          9.21         12.31         6.21 o                         
   5   5   4        189.19        210.45        12.36 o                         
   6   5   4         55.26         57.75         9.58 o                         
 -12   6   4        706.94        555.45       259.62 o                         
 -11   6   4        260.91        262.15        10.46 o                         
 -10   6   4        225.64        232.24        10.56 o                         
  -9   6   4         63.25         78.59         7.00 o                         
  -8   6   4         26.29         16.02         6.30 o                         
  -7   6   4       1762.72       1908.23        54.71 o                         
  -6   6   4       2295.71       2692.50        68.27 o                         
  -5   6   4         33.29         34.56         8.61 o                         
  -4   6   4       3818.60       3705.00        75.86 o                         
  -3   6   4        204.27        189.36        10.20 o                         
  -2   6   4       8485.52       8663.97       157.45 o                         
  -1   6   4       3174.85       3124.88        65.64 o                         
   0   6   4         16.53         16.53         4.43 o                         
   1   6   4        757.36        762.84        14.17 o                         
   2   6   4         72.23         59.41         5.77 o                         
   3   6   4         92.11        100.55         7.17 o                         
   4   6   4        222.56        225.10        10.11 o                         
   5   6   4         66.02         73.45         7.73 o                         
 -12   7   4         35.19         43.51        14.87 o                         
 -11   7   4        240.74        303.90        12.73 o                         
 -10   7   4       1024.19       1066.01        35.10 o                         
  -9   7   4        205.21        184.87         7.98 o                         
  -8   7   4        881.45        979.90        20.80 o                         
  -7   7   4       1707.70       1887.28        39.64 o                         
  -6   7   4        757.53        762.46        16.68 o                         
  -5   7   4       6704.09       6566.44       114.77 o                         
  -4   7   4        215.54        203.38         9.58 o                         
  -3   7   4       3009.57       2947.51        51.81 o                         
  -2   7   4        898.31        957.43        18.21 o                         
  -1   7   4         25.63         40.37         5.45 o                         
   0   7   4       1131.78       1178.05        34.18 o                         
   1   7   4        291.06        337.66        21.13 o                         
   2   7   4        106.36        108.68         8.10 o                         
   3   7   4        450.99        507.39        15.74 o                         
   4   7   4         68.21         87.75        10.34 o                         
 -12   8   4        345.58        344.12        10.66 o                         
 -11   8   4        575.13        625.70        17.74 o                         
 -10   8   4         72.75         90.64         9.47 o                         
  -9   8   4       1882.92       1982.23        38.64 o                         
  -8   8   4        915.95        963.96        20.31 o                         
  -7   8   4       1752.13       1765.89        29.22 o                         
  -6   8   4       4631.07       4792.56        70.00 o                         
  -5   8   4        134.74        125.58         6.01 o                         
  -4   8   4        818.14        771.84        13.22 o                         
  -3   8   4         58.64         64.98         5.35 o                         
  -2   8   4        455.61        478.97        11.05 o                         
  -1   8   4        385.65        420.69        11.79 o                         
   0   8   4         27.94         29.35         8.55 o                         
   1   8   4        310.57        358.89        15.86 o                         
   2   8   4        553.88        596.29        19.06 o                         
   3   8   4         24.15         23.07         5.24 o                         
 -12   9   4        105.20         90.84         7.37 o                         
 -11   9   4        468.15        528.68        14.21 o                         
 -10   9   4       2727.00       2941.92        74.26 o                         
  -9   9   4        819.37        854.46        31.20 o                         
  -8   9   4        851.50        871.44        23.56 o                         
  -7   9   4       2005.72       2066.99        32.02 o                         
  -6   9   4          4.07          7.64         4.88 o                         
  -5   9   4       1409.65       1415.59        21.98 o                         
  -4   9   4        794.07        789.26        13.81 o                         
  -3   9   4        112.08        114.04         6.99 o                         
  -2   9   4         26.00         17.47         6.73 o                         
  -1   9   4          2.55         -1.24         9.43 o                         
   0   9   4        301.36        312.75        15.34 o                         
   1   9   4        270.31        309.40        19.89 o                         
   2   9   4         58.91         49.00         6.23 o                         
 -11  10   4       1386.57       1329.92        39.42 o                         
 -10  10   4        539.86        535.68        16.41 o                         
  -9  10   4       1176.42       1311.65        31.00 o                         
  -8  10   4        970.13        994.51        23.88 o                         
  -7  10   4        283.08        296.73        10.51 o                         
  -6  10   4        669.46        697.74        16.76 o                         
  -5  10   4        459.22        473.63        12.61 o                         
  -4  10   4         39.63         40.87         6.71 o                         
  -3  10   4         77.23         83.99         9.51 o                         
  -2  10   4         35.07         30.13         8.85 o                         
  -1  10   4        116.18        131.07        10.40 o                         
   0  10   4         46.69         41.34         7.46 o                         
   1  10   4        273.99        244.79        18.56 o                         
 -11  11   4         57.34         54.56         7.10 o                         
 -10  11   4       1706.06       1793.60        92.91 o                         
  -9  11   4        470.53        463.59        15.39 o                         
  -8  11   4        114.79         89.51        15.18 o                         
  -7  11   4       1228.51       1241.71        32.86 o                         
  -6  11   4          1.76          0.79         5.19 o                         
  -5  11   4         39.88         51.38         6.59 o                         
  -4  11   4        759.86        728.45        43.91 o                         
  -3  11   4         23.80         40.04        15.79 o                         
  -2  11   4        287.28        299.35        12.96 o                         
  -1  11   4         15.44         12.77         7.23 o                         
  -9  12   4        234.50        229.83         8.45 o                         
  -8  12   4        278.21        270.03        18.92 o                         
  -7  12   4          5.45          2.92         4.58 o                         
  -6  12   4         58.86         60.02         5.33 o                         
  -5  12   4         52.91         41.27         7.40 o                         
  -4  12   4         12.00         11.59         6.21 o                         
  -3  12   4        238.78        156.32        13.13 o                         
   2 -12   5        475.17        415.67        16.19 o                         
   3 -12   5        201.24        196.09         8.77 o                         
   4 -12   5         21.08         16.12         5.96 o                         
   5 -12   5        279.99        298.54        10.29 o                         
   6 -12   5         33.86         28.92         5.90 o                         
   7 -12   5         81.81        108.22        10.43 o                         
   8 -12   5        266.34        187.46         7.37 o                         
   0 -11   5          0.33         -3.64         5.11 o                         
   1 -11   5        952.53       1024.79        31.27 o                         
   2 -11   5         59.84         65.63         6.98 o                         
   3 -11   5         11.01         12.36         6.18 o                         
   4 -11   5        203.81        227.88        10.69 o                         
   5 -11   5         26.30         30.57         6.52 o                         
   6 -11   5       2408.68       2631.10        58.69 o                         
   7 -11   5        749.12        755.85        28.07 o                         
   8 -11   5         55.62         55.55         5.57 o                         
   9 -11   5       1092.86        919.74        33.20 o                         
  -2 -10   5        885.51        917.20        22.97 o                         
  -1 -10   5        128.56        137.66         6.50 o                         
   0 -10   5        330.15        352.20        17.51 o                         
   1 -10   5         11.69         12.34         6.91 o                         
   2 -10   5        354.84        372.89        16.53 o                         
   3 -10   5        218.19        241.24        10.57 o                         
   4 -10   5         11.98         19.34         7.95 o                         
   5 -10   5        744.73        788.05        23.45 o                         
   6 -10   5        103.35        121.74         9.34 o                         
   7 -10   5       1131.23       1144.34        22.35 o                         
   8 -10   5       1927.59       1947.61        48.05 o                         
   9 -10   5         68.12         61.57         5.13 o                         
  10 -10   5       1888.75       1799.54        49.98 o                         
  -3  -9   5        482.19        541.30        16.45 o                         
  -2  -9   5        111.00        119.74         7.94 o                         
  -1  -9   5        399.57        403.85        21.56 o                         
   0  -9   5        120.84        124.61         8.85 o                         
   1  -9   5         35.17         42.44         6.53 o                         
   2  -9   5        594.87        583.19        13.78 o                         
   3  -9   5        499.19        494.97        14.54 o                         
   4  -9   5         38.29         44.51         6.16 o                         
   5  -9   5        186.71        181.70         8.05 o                         
   6  -9   5       7424.75       7740.09       118.35 o                         
   7  -9   5       4192.80       4400.04        68.29 o                         
   8  -9   5         66.52         75.74         6.44 o                         
   9  -9   5       1037.47       1061.82        40.17 o                         
  10  -9   5        700.18        720.11        33.74 o                         
  -5  -8   5        778.03        641.13        43.55 o                         
  -4  -8   5         65.07         72.87         7.48 o                         
  -3  -8   5        129.50        145.43        12.84 o                         
  -2  -8   5         12.98         20.97         7.34 o                         
  -1  -8   5        441.28        390.14        13.86 o                         
   0  -8   5        233.53        232.09         9.88 o                         
   1  -8   5        443.70        456.09        12.56 o                         
   2  -8   5        333.71        320.28         9.06 o                         
   3  -8   5       1013.64        959.67        19.16 o                         
   4  -8   5         79.48         79.15         6.80 o                         
   5  -8   5       2701.06       2591.24        36.00 o                         
   6  -8   5       2133.61       2116.79        30.66 o                         
   7  -8   5        652.75        653.45        13.63 o                         
   8  -8   5        893.35        869.61        17.46 o                         
   9  -8   5        193.64        194.71         9.21 o                         
  10  -8   5        505.46        501.44        23.45 o                         
  11  -8   5        167.31        142.42        25.15 o                         
  -6  -7   5        817.32        693.53        29.00 o                         
  -5  -7   5         85.19         86.14         8.18 o                         
  -4  -7   5        207.71        231.72        11.07 o                         
  -3  -7   5        152.67        157.31        10.14 o                         
  -2  -7   5          7.13          0.85         5.45 o                         
  -1  -7   5       3644.80       3568.70        46.64 o                         
   0  -7   5          9.36          8.13         4.41 o                         
   1  -7   5         24.21         29.31         4.79 o                         
   2  -7   5       4074.95       3664.02        55.76 o                         
   3  -7   5         47.38         49.87         6.57 o                         
   4  -7   5       4264.28       4177.92        55.59 o                         
   5  -7   5       1668.00       1574.06        29.48 o                         
   6  -7   5        732.13        697.85        13.26 o                         
   7  -7   5       4913.20       4913.67        56.71 o                         
   8  -7   5         18.61         17.88         5.34 o                         
   9  -7   5        204.69        189.19         9.37 o                         
  10  -7   5        644.87        623.69        76.70 o                         
  11  -7   5         28.89         30.29         7.43 o                         
  -7  -6   5        406.83        298.88        10.96 o                         
  -6  -6   5        128.83        132.02         7.80 o                         
  -5  -6   5         75.03         74.59         6.84 o                         
  -4  -6   5        157.35        162.95        10.12 o                         
  -3  -6   5        121.08        125.57         9.55 o                         
  -2  -6   5        208.19        198.77         7.27 o                         
  -1  -6   5         87.58         75.80         6.14 o                         
   0  -6   5        416.08        342.71        15.51 o                         
   1  -6   5       5390.79       5146.96       120.22 o                         
   2  -6   5        957.64        998.78        30.49 o                         
   3  -6   5       5963.26       5420.40       104.78 o                         
   4  -6   5       1587.83       1611.27        37.50 o                         
   5  -6   5       1269.03       1237.79        24.06 o                         
   6  -6   5       2760.60       2801.54        33.28 o                         
   7  -6   5         23.07         28.71         4.70 o                         
   8  -6   5        567.97        548.87        11.86 o                         
   9  -6   5       1317.02       1246.85        27.93 o                         
  10  -6   5        112.10        125.47         8.13 o                         
  11  -6   5        285.89        253.01        43.12 o                         
  -8  -5   5        379.26        263.62        17.07 o                         
  -7  -5   5         82.89         56.70         5.53 o                         
  -6  -5   5        323.79        327.73        12.99 o                         
  -5  -5   5        620.05        602.22        20.67 o                         
  -4  -5   5        403.29        436.68        13.45 o                         
  -3  -5   5         26.16         32.54         5.76 o                         
  -2  -5   5        128.50        105.15         8.64 o                         
  -1  -5   5       3994.26       3808.86        77.83 o                         
   0  -5   5       2548.07       2510.43        43.42 o                         
   1  -5   5       2320.21       2308.72        41.74 o                         
   2  -5   5       5282.61       4596.14        91.26 o                         
   3  -5   5        478.61        447.38        12.70 o                         
   4  -5   5       7609.30       8013.23       155.79 o                         
   5  -5   5       1040.24       1098.24        22.77 o                         
   6  -5   5         13.98         23.68         3.93 o                         
   7  -5   5       1749.49       1825.45        23.52 o                         
   8  -5   5       1873.55       1918.19        28.93 o                         
   9  -5   5         20.98         19.32         7.61 o                         
  10  -5   5         87.72         78.02        11.64 o                         
  11  -5   5          2.16          8.77         6.79 o                         
  -8  -4   5        121.74         95.34         6.56 o                         
  -7  -4   5        437.60        433.50        10.34 o                         
  -6  -4   5        319.53        330.05         9.55 o                         
  -5  -4   5         16.43         12.11         4.67 o                         
  -4  -4   5       1064.89       1115.74        21.55 o                         
  -3  -4   5        729.61        783.25        22.54 o                         
  -2  -4   5       2077.79       2060.48        51.98 o                         
  -1  -4   5       1652.97       1550.59        34.34 o                         
   0  -4   5        129.42         99.46         7.75 o                         
   1  -4   5       5157.15       4715.10       105.99 o                         
   2  -4   5        665.42        580.85        15.49 o                         
   3  -4   5       1300.55       1139.01        22.84 o                         
   4  -4   5       1375.11       1342.69        27.45 o                         
   5  -4   5          1.60          0.58         4.54 o                         
   6  -4   5        225.14        230.99         6.70 o                         
   7  -4   5         73.19         87.05         5.16 o                         
   8  -4   5         86.56         97.14         6.48 o                         
   9  -4   5       1449.22       1511.35        30.75 o                         
  10  -4   5          2.16          6.33         5.73 o                         
  11  -4   5       1169.30        949.71        80.98 o                         
  -9  -3   5         39.73         32.70        14.33 o                         
  -8  -3   5        928.54        848.66        19.36 o                         
  -7  -3   5        111.76        114.71         8.47 o                         
  -6  -3   5        246.93        274.85         8.56 o                         
  -5  -3   5       2520.03       2637.15        43.68 o                         
  -4  -3   5        205.90        252.12        14.19 o                         
  -3  -3   5       7179.00       7367.34       144.28 o                         
  -2  -3   5       1869.44       1774.17        54.80 o                         
  -1  -3   5       2183.48       2076.50        85.55 o                         
   0  -3   5      11436.49      10996.55       207.71 o                         
   1  -3   5        479.20        446.45        11.97 o                         
   2  -3   5        278.41        231.03         7.19 o                         
   3  -3   5       1426.69       1320.89        25.80 o                         
   4  -3   5        314.73        350.83        11.42 o                         
   5  -3   5        420.28        434.05        17.10 o                         
   6  -3   5        288.07        276.77         8.65 o                         
   7  -3   5        314.50        349.23        11.10 o                         
   8  -3   5       1858.62       1904.22        34.34 o                         
   9  -3   5        155.70        155.30         7.65 o                         
  10  -3   5        957.85        983.74        37.36 o                         
 -10  -2   5         91.53         65.22         7.05 o                         
  -9  -2   5        400.76        349.87        18.39 o                         
  -8  -2   5        182.76        170.38         7.52 o                         
  -7  -2   5        992.49       1015.53        17.64 o                         
  -6  -2   5       3027.73       3015.53        72.05 o                         
  -5  -2   5         95.83        120.92        18.26 o                         
  -4  -2   5       7960.48       8018.34       156.74 o                         
  -3  -2   5       3420.19       3480.30        70.68 o                         
  -2  -2   5       5770.86       5469.28       122.59 o                         
  -1  -2   5      30547.11      29154.13      1089.08 o                         
   0  -2   5       1336.43       1360.72        24.93 o                         
   1  -2   5        935.91        842.67        18.69 o                         
   2  -2   5       8485.65       8685.20       163.60 o                         
   3  -2   5       1376.47       1613.37        39.94 o                         
   4  -2   5       1347.63       1279.31        29.41 o                         
   5  -2   5        632.22        606.34        21.03 o                         
   6  -2   5        510.71        551.71        11.90 o                         
   7  -2   5        224.18        245.46        11.35 o                         
   8  -2   5       1533.89       1515.86        39.25 o                         
   9  -2   5       2519.85       2606.82        40.72 o                         
  10  -2   5          1.14          5.21         3.93 o                         
 -10  -1   5         33.77         36.62         6.58 o                         
  -9  -1   5         47.96         30.11        12.20 o                         
  -8  -1   5       2449.39       2521.15        42.04 o                         
  -7  -1   5       1315.55       1282.72        32.83 o                         
  -6  -1   5        643.84        672.01        17.42 o                         
  -5  -1   5       4957.97       4845.29        97.66 o                         
  -4  -1   5       1191.56       1213.41        36.72 o                         
  -3  -1   5       6324.88       6421.28       143.37 o                         
  -2  -1   5       3741.66       3699.29       101.75 o                         
  -1  -1   5       4599.19       4697.22        89.11 o                         
   0  -1   5       9831.96       9239.02       232.49 o                         
   1  -1   5       1020.26        956.85        19.04 o                         
   2  -1   5         31.44         37.36         4.83 o                         
   3  -1   5        163.89        133.57         9.87 o                         
   4  -1   5         68.13         64.08         6.77 o                         
   5  -1   5       3202.11       3270.95        68.04 o                         
   6  -1   5       1986.29       1898.69        30.09 o                         
   7  -1   5        707.61        706.81        18.87 o                         
   8  -1   5       1138.09       1172.41        26.37 o                         
   9  -1   5        145.37        155.22        12.01 o                         
  10  -1   5       2007.88       1940.47        50.77 o                         
 -11   0   5        343.57        193.15       167.27 o                         
 -10   0   5        154.90        132.38        19.65 o                         
  -9   0   5       2470.17       2598.79        75.21 o                         
  -8   0   5       2459.94       2599.01        47.31 o                         
  -7   0   5       1488.46       1565.14        26.12 o                         
  -6   0   5       2860.78       2932.61       131.21 o                         
  -5   0   5       2159.18       2299.73        44.45 o                         
  -4   0   5       2370.11       2445.61        50.58 o                         
  -3   0   5        234.11        297.80        38.50 o                         
  -2   0   5        195.39        234.63         7.98 o                         
  -1   0   5      20572.45      19779.69       367.56 o                         
   0   0   5      10294.39      10043.73       215.10 o                         
   1   0   5       3690.41       3367.45       126.25 o                         
   2   0   5       3100.82       2961.71       175.87 o                         
   3   0   5        133.19        138.41        10.42 o                         
   4   0   5       3769.12       3779.99        88.18 o                         
   5   0   5        794.70        749.72        19.39 o                         
   6   0   5        156.09        169.05         8.89 o                         
   7   0   5        806.32        815.36        22.50 o                         
   8   0   5       1396.10       1358.64        30.99 o                         
   9   0   5       1935.21       1992.35        60.64 o                         
 -11   1   5          4.68          9.74         5.33 o                         
 -10   1   5       1005.69       1072.93        31.24 o                         
  -9   1   5       1248.69       1224.76        25.36 o                         
  -8   1   5        615.16        676.77        15.29 o                         
  -7   1   5       3822.75       3978.65        59.46 o                         
  -6   1   5          0.54          4.23         6.40 o                         
  -5   1   5       3581.28       3612.22        65.81 o                         
  -4   1   5        223.95        308.35        12.57 o                         
  -3   1   5        275.44        321.31         9.77 o                         
  -2   1   5       1288.05       1215.60        40.34 o                         
  -1   1   5          1.97          3.54         2.18 o                         
   0   1   5       1704.06       1519.45        45.06 o                         
   1   1   5       6329.83       6179.80       134.62 o                         
   2   1   5        417.35        460.53        17.46 o                         
   3   1   5       2437.52       2319.42        55.58 o                         
   4   1   5          5.20          5.44         5.20 o                         
   5   1   5       1509.70       1389.74        68.22 o                         
   6   1   5       2069.64       2126.75        48.59 o                         
   7   1   5        451.67        458.15        15.16 o                         
   8   1   5        668.92        711.97        19.43 o                         
   9   1   5        278.53        282.31         8.27 o                         
 -12   2   5        100.62         83.64         6.37 o                         
 -11   2   5        890.45        889.99        26.62 o                         
 -10   2   5        812.88        822.98        26.26 o                         
  -9   2   5       1078.62       1071.13        40.77 o                         
  -8   2   5       8885.54       9193.33       129.17 o                         
  -7   2   5        653.21        710.50        19.77 o                         
  -6   2   5       3914.16       4037.38        74.50 o                         
  -5   2   5       1383.50       1360.69        31.48 o                         
  -4   2   5       3051.02       3000.94        73.19 o                         
  -3   2   5         99.15         70.18         8.27 o                         
  -2   2   5      10717.46      11220.08       243.43 o                         
  -1   2   5         34.26         34.04         4.04 o                         
   0   2   5        481.28        436.89        15.78 o                         
   1   2   5       3754.33       3669.56        82.64 o                         
   2   2   5       7595.07       7429.70       143.11 o                         
   3   2   5         74.76         65.63         6.06 o                         
   4   2   5       4370.42       4297.43        72.15 o                         
   5   2   5        370.92        343.75        36.32 o                         
   6   2   5        507.60        482.23        29.51 o                         
   7   2   5       1294.66       1349.09        34.79 o                         
   8   2   5        408.66        457.26        13.04 o                         
 -12   3   5        998.75       1009.25        24.58 o                         
 -11   3   5        166.82        198.35        10.75 o                         
 -10   3   5       1523.49       1586.45        38.02 o                         
  -9   3   5       1779.03       1767.29        33.30 o                         
  -8   3   5          3.80          7.41         6.30 o                         
  -7   3   5       2334.70       2259.65       106.53 o                         
  -6   3   5        484.93        516.71        19.20 o                         
  -5   3   5       4766.84       4552.21       127.30 o                         
  -4   3   5        742.68        951.84        32.64 o                         
  -3   3   5        214.61        218.16         8.57 o                         
  -2   3   5       2674.41       2782.35        69.29 o                         
  -1   3   5         23.46         36.21         5.89 o                         
   0   3   5       1672.23       1454.13        27.93 o                         
   1   3   5       8535.61       8181.52       156.29 o                         
   2   3   5         79.73         99.75         6.14 o                         
   3   3   5      10484.31      10326.37       151.35 o                         
   4   3   5        907.89        937.46        21.84 o                         
   5   3   5        402.20        386.46        19.95 o                         
   6   3   5        881.48        807.29        30.00 o                         
   7   3   5        128.77        139.43         8.86 o                         
   8   3   5         41.25         31.72         4.41 o                         
 -12   4   5         79.40         93.20         6.92 o                         
 -11   4   5       1478.20       1502.00        33.45 o                         
 -10   4   5        574.25        666.02        23.06 o                         
  -9   4   5         36.71         45.18         6.40 o                         
  -8   4   5        927.43        915.72        32.57 o                         
  -7   4   5        120.96        138.57        10.28 o                         
  -6   4   5        970.52        938.93        25.48 o                         
  -5   4   5        129.80        118.52        12.61 o                         
  -4   4   5       2609.48       2811.21        66.56 o                         
  -3   4   5       4552.76       4770.98        93.55 o                         
  -2   4   5         42.78         39.94         5.96 o                         
  -1   4   5        400.55        289.33        12.21 o                         
   0   4   5       4441.06       4201.25       118.79 o                         
   1   4   5        388.68        389.41        15.16 o                         
   2   4   5       7185.21       6901.93       122.56 o                         
   3   4   5        508.03        464.94        15.76 o                         
   4   4   5         17.90         20.91         8.14 o                         
   5   4   5        123.58        144.56         8.94 o                         
   6   4   5         93.91         91.40         9.31 o                         
   7   4   5        224.85        193.36        13.87 o                         
 -12   5   5       1522.81       1573.90        38.74 o                         
 -11   5   5        553.34        570.87        14.96 o                         
 -10   5   5        300.60        284.38        11.66 o                         
  -9   5   5         27.70         22.69         6.29 o                         
  -8   5   5        194.57        197.67        11.34 o                         
  -7   5   5        172.30        169.69         8.51 o                         
  -6   5   5       1732.49       2036.08        46.50 o                         
  -5   5   5        102.57        101.82         9.74 o                         
  -4   5   5       1619.17       1574.29        41.23 o                         
  -3   5   5         86.90         89.20         7.55 o                         
  -2   5   5       8796.76       8853.34       199.88 o                         
  -1   5   5       3485.67       3162.39        77.71 o                         
   0   5   5         58.14         43.25         7.12 o                         
   1   5   5       1750.68       1675.32        25.36 o                         
   2   5   5        122.39        111.08         6.04 o                         
   3   5   5       1304.25       1267.53        30.47 o                         
   4   5   5       1354.40       1379.59        52.20 o                         
   5   5   5         83.18         98.70         6.55 o                         
   6   5   5        178.61        124.50        11.10 o                         
 -12   6   5        441.15        452.01        21.71 o                         
 -11   6   5        674.25        743.00        18.10 o                         
 -10   6   5        154.47        144.27        10.29 o                         
  -9   6   5        183.52        176.53         8.29 o                         
  -8   6   5        298.54        350.93        12.48 o                         
  -7   6   5        299.69        348.34        11.83 o                         
  -6   6   5        491.18        528.26        29.44 o                         
  -5   6   5       2441.91       2583.76        64.89 o                         
  -4   6   5        208.83        209.66        12.35 o                         
  -3   6   5       7844.87       8336.33       172.43 o                         
  -2   6   5       3291.22       3314.05       100.46 o                         
  -1   6   5        415.49        401.88        11.95 o                         
   0   6   5       1614.93       1575.80        27.80 o                         
   1   6   5        206.31        203.07         8.12 o                         
   2   6   5       1272.37       1281.55        28.13 o                         
   3   6   5        670.18        717.55        33.20 o                         
   4   6   5        396.24        397.05        29.28 o                         
   5   6   5         56.98         66.85         9.95 o                         
 -12   7   5        574.79        629.82        17.88 o                         
 -11   7   5         43.79         59.92         9.29 o                         
 -10   7   5        218.67        249.20        15.25 o                         
  -9   7   5       1254.09       1264.60        24.89 o                         
  -8   7   5         27.85         50.59         6.70 o                         
  -7   7   5       2136.25       2299.60        37.45 o                         
  -6   7   5       1167.44       1296.87        26.46 o                         
  -5   7   5        114.05        102.02         6.01 o                         
  -4   7   5       9319.62       9030.87       119.61 o                         
  -3   7   5       1768.85       1803.22        27.79 o                         
  -2   7   5       2913.98       2789.39        47.96 o                         
  -1   7   5       2585.45       2537.33        44.82 o                         
   0   7   5         72.32         69.59         7.16 o                         
   1   7   5        731.82        713.19        20.23 o                         
   2   7   5        210.35        241.10         9.63 o                         
   3   7   5         13.27          7.46         7.31 o                         
   4   7   5        470.61        430.61        22.47 o                         
 -12   8   5          7.44          5.16         4.57 o                         
 -11   8   5        335.31        411.22        15.71 o                         
 -10   8   5        758.73        796.87        21.87 o                         
  -9   8   5         14.23         16.24         7.09 o                         
  -8   8   5        890.46        927.46        17.90 o                         
  -7   8   5       1290.51       1376.23        27.52 o                         
  -6   8   5        707.42        723.31        14.67 o                         
  -5   8   5       7125.83       7212.35        80.82 o                         
  -4   8   5        496.31        507.53        12.56 o                         
  -3   8   5        895.67        887.26        15.85 o                         
  -2   8   5       1103.35       1124.15        28.04 o                         
  -1   8   5          8.16         11.56         6.01 o                         
   0   8   5        751.46        723.67        24.12 o                         
   1   8   5        320.20        332.00        12.16 o                         
   2   8   5          7.08         14.41         6.84 o                         
   3   8   5        317.31        312.96        11.34 o                         
 -12   9   5        137.16        110.71         5.78 o                         
 -11   9   5         40.25         59.28         6.17 o                         
 -10   9   5         12.84         22.83         7.86 o                         
  -9   9   5       1106.29       1172.11        28.34 o                         
  -8   9   5       2195.34       2334.49        41.85 o                         
  -7   9   5       1700.43       1759.05        27.07 o                         
  -6   9   5        896.43        910.83        15.61 o                         
  -5   9   5         27.85         24.40         5.26 o                         
  -4   9   5       2970.82       2975.65        49.31 o                         
  -3   9   5        872.36        841.20        18.68 o                         
  -2   9   5         99.08        100.26         9.18 o                         
  -1   9   5        155.92        173.73         9.88 o                         
   0   9   5        282.81        239.26        14.17 o                         
   1   9   5         20.55         15.74         6.68 o                         
   2   9   5        157.13        153.10        18.03 o                         
 -11  10   5         44.12         51.43         6.05 o                         
 -10  10   5        980.74       1004.27        26.98 o                         
  -9  10   5       1276.64       1300.24        25.58 o                         
  -8  10   5        687.41        724.02        19.78 o                         
  -7  10   5       1372.04       1473.42        27.30 o                         
  -6  10   5         53.68         52.20         6.83 o                         
  -5  10   5       2629.43       2856.25        45.86 o                         
  -4  10   5       1077.22       1146.88        26.42 o                         
  -3  10   5         43.53         63.74         7.84 o                         
  -2  10   5         11.87         14.99         8.69 o                         
  -1  10   5         57.16         66.15         7.57 o                         
   0  10   5         83.30         70.46         7.34 o                         
 -11  11   5       1328.80        960.46        43.33 o                         
 -10  11   5        390.09        403.92        17.02 o                         
  -9  11   5        611.51        631.10        35.47 o                         
  -8  11   5       1250.00       1237.83        32.97 o                         
  -7  11   5          2.99          2.14         5.11 o                         
  -6  11   5        355.44        414.47        12.62 o                         
  -5  11   5        166.03        186.08         8.93 o                         
  -4  11   5        148.57        133.68        11.15 o                         
  -3  11   5         60.18         55.07        10.22 o                         
  -2  11   5          1.28         -2.72         4.70 o                         
  -1  11   5        253.26        187.92         9.70 o                         
  -9  12   5        479.97        406.78        30.74 o                         
  -8  12   5        276.49        266.90        11.19 o                         
  -7  12   5        296.83        280.70        14.15 o                         
  -6  12   5         91.50         82.00         7.66 o                         
  -5  12   5        130.62        138.58         9.37 o                         
  -4  12   5        272.14        250.76        11.01 o                         
   2 -12   6        660.32        528.27        76.27 o                         
   3 -12   6        217.89        247.81         9.57 o                         
   4 -12   6        297.49        313.20        10.76 o                         
   5 -12   6         46.35         46.18         6.01 o                         
   6 -12   6         19.95         26.62         5.93 o                         
   7 -12   6         11.57          9.59         3.85 o                         
   0 -11   6        812.64        834.05        44.34 o                         
   1 -11   6        117.93        100.38         8.07 o                         
   2 -11   6        462.21        481.55        13.53 o                         
   3 -11   6        221.32        247.59        10.40 o                         
   4 -11   6          9.50          4.64         6.62 o                         
   5 -11   6         18.91         18.65         5.97 o                         
   6 -11   6        109.70        125.00         7.68 o                         
   7 -11   6       1036.85       1062.60        20.81 o                         
   8 -11   6        392.42        404.14        10.19 o                         
   9 -11   6          4.10          6.46         3.39 o                         
  -2 -10   6        180.57        173.20         7.39 o                         
  -1 -10   6       2203.06       2213.95        82.71 o                         
   0 -10   6          5.23         -0.03         7.11 o                         
   1 -10   6        624.21        591.66        16.82 o                         
   2 -10   6        292.86        314.64        12.18 o                         
   3 -10   6         22.10         25.81         7.09 o                         
   4 -10   6        252.85        309.47        14.38 o                         
   5 -10   6        219.25        221.36        11.69 o                         
   6 -10   6         23.06         34.40         6.67 o                         
   7 -10   6        488.14        518.37        16.67 o                         
   8 -10   6        203.34        219.43         7.89 o                         
   9 -10   6       1067.38       1039.17        49.66 o                         
  10 -10   6         43.76         44.56         5.25 o                         
  -3  -9   6        322.26        326.41        10.60 o                         
  -2  -9   6        904.14        929.46        22.77 o                         
  -1  -9   6         28.20         33.52         9.66 o                         
   0  -9   6        444.72        463.92        14.17 o                         
   1  -9   6        421.19        409.97        13.96 o                         
   2  -9   6        191.40        184.94         9.84 o                         
   3  -9   6        448.93        432.71        12.72 o                         
   4  -9   6         10.91          4.70         6.79 o                         
   5  -9   6        185.09        170.88         9.52 o                         
   6  -9   6        911.62        995.89        22.87 o                         
   7  -9   6        874.91        877.66        20.45 o                         
   8  -9   6       1484.98       1544.87        30.69 o                         
   9  -9   6         13.27          8.63         5.24 o                         
  10  -9   6        934.39        921.89        26.16 o                         
  -5  -8   6        572.43        438.47        52.69 o                         
  -4  -8   6        367.54        348.84        15.13 o                         
  -3  -8   6        329.56        306.13        14.16 o                         
  -2  -8   6        332.48        344.29        17.62 o                         
  -1  -8   6        448.02        440.89        13.47 o                         
   0  -8   6       1164.80       1134.26        24.61 o                         
   1  -8   6        345.14        343.51        11.03 o                         
   2  -8   6        441.89        410.92        11.01 o                         
   3  -8   6        116.62        116.63         8.67 o                         
   4  -8   6       1359.69       1329.15        25.48 o                         
   5  -8   6       1604.29       1615.17        24.88 o                         
   6  -8   6        645.76        625.35        19.92 o                         
   7  -8   6       1722.15       1721.75        44.82 o                         
   8  -8   6         29.33         31.73         5.61 o                         
   9  -8   6       1764.88       1635.56        34.12 o                         
  10  -8   6        891.66        961.91        46.10 o                         
  -6  -7   6        203.07        144.58        14.48 o                         
  -5  -7   6        996.32       1051.00        22.62 o                         
  -4  -7   6        560.72        572.03        17.70 o                         
  -3  -7   6        343.77        386.05        13.07 o                         
  -2  -7   6         48.15         41.32         5.76 o                         
  -1  -7   6         33.38         28.61         4.81 o                         
   0  -7   6        239.21        245.46         8.45 o                         
   1  -7   6       1802.35       1776.78        24.88 o                         
   2  -7   6         27.64         26.78         5.11 o                         
   3  -7   6       3893.79       3580.07        64.70 o                         
   4  -7   6        595.50        578.23        12.73 o                         
   5  -7   6       2803.62       2712.02        35.17 o                         
   6  -7   6       3321.12       3215.71        42.60 o                         
   7  -7   6          2.66         10.71         5.33 o                         
   8  -7   6       1071.26       1032.55        23.72 o                         
   9  -7   6        600.62        603.50        20.95 o                         
  10  -7   6        101.12         85.74        12.20 o                         
  11  -7   6        555.92        393.99        21.72 o                         
  -7  -6   6         10.36          7.60         4.41 o                         
  -6  -6   6       1074.05       1084.15        23.99 o                         
  -5  -6   6        101.92        111.44        11.12 o                         
  -4  -6   6        241.44        260.14        12.36 o                         
  -3  -6   6       2533.14       2693.11        37.01 o                         
  -2  -6   6        684.54        703.00        15.46 o                         
  -1  -6   6        233.55        231.20         6.89 o                         
   0  -6   6       1636.18       1584.38        27.08 o                         
   1  -6   6        425.18        396.76        18.60 o                         
   2  -6   6       6245.22       5887.11       116.82 o                         
   3  -6   6        627.20        582.25        15.89 o                         
   4  -6   6       6095.99       5823.32        98.40 o                         
   5  -6   6       4033.51       3824.14        44.85 o                         
   6  -6   6       1175.68       1170.63        19.27 o                         
   7  -6   6       3294.15       3367.46        55.94 o                         
   8  -6   6        488.34        474.49        12.86 o                         
   9  -6   6        368.16        339.38        14.40 o                         
  10  -6   6       1005.57        995.08        22.63 o                         
  11  -6   6        429.23        379.47        21.37 o                         
  -8  -5   6          8.81         16.38         7.02 o                         
  -7  -5   6        385.52        396.76        11.84 o                         
  -6  -5   6         29.02         30.49         7.53 o                         
  -5  -5   6        297.68        321.62        10.48 o                         
  -4  -5   6       1283.91       1403.14        23.43 o                         
  -3  -5   6        116.35        112.44         6.41 o                         
  -2  -5   6         73.00         94.71         5.64 o                         
  -1  -5   6        417.99        446.90        14.99 o                         
   0  -5   6       2113.48       2015.49        39.31 o                         
   1  -5   6       7226.47       6721.56       183.07 o                         
   2  -5   6         25.36         20.13         4.84 o                         
   3  -5   6       3839.75       3559.27        64.63 o                         
   4  -5   6       3153.71       3118.85        64.75 o                         
   5  -5   6       4277.76       4406.21        69.69 o                         
   6  -5   6       4603.94       4593.77        57.54 o                         
   7  -5   6        229.01        205.09         8.19 o                         
   8  -5   6         55.98         61.39         6.67 o                         
   9  -5   6        648.57        654.49        14.55 o                         
  10  -5   6         28.17         39.89         5.94 o                         
  11  -5   6        528.34        366.69        51.42 o                         
  -8  -4   6        333.63        299.40        13.91 o                         
  -7  -4   6          3.92          3.92         4.12 o                         
  -6  -4   6        335.41        401.01        10.71 o                         
  -5  -4   6         39.26         48.41         6.44 o                         
  -4  -4   6        439.44        424.33        10.70 o                         
  -3  -4   6       3976.98       3992.54        95.96 o                         
  -2  -4   6        548.28        521.66        16.32 o                         
  -1  -4   6       3327.82       3207.07        67.07 o                         
   0  -4   6       8233.90       7524.76       128.67 o                         
   1  -4   6        287.85        336.00        10.91 o                         
   2  -4   6       3928.95       3414.71        64.88 o                         
   3  -4   6       4803.10       4854.82        94.95 o                         
   4  -4   6       1275.83       1292.26        26.68 o                         
   5  -4   6        913.68        897.04        20.83 o                         
   6  -4   6          1.45          1.49         3.93 o                         
   7  -4   6       1008.78       1043.58        18.79 o                         
   8  -4   6        592.95        617.59        17.01 o                         
   9  -4   6          0.58         11.48         7.20 o                         
  10  -4   6        743.02        756.19        18.73 o                         
  -9  -3   6        119.43        104.53         7.66 o                         
  -8  -3   6        109.61         98.58         6.74 o                         
  -7  -3   6        886.29        933.18        22.30 o                         
  -6  -3   6          9.92          8.64         4.79 o                         
  -5  -3   6          6.91          8.19         4.55 o                         
  -4  -3   6       4777.90       4843.32        99.22 o                         
  -3  -3   6       3018.83       3134.95        65.65 o                         
  -2  -3   6       1385.38       1236.85        33.32 o                         
  -1  -3   6       5258.21       4772.37       185.51 o                         
   0  -3   6        596.56        623.31        13.83 o                         
   1  -3   6       1696.49       1491.87        31.41 o                         
   2  -3   6        943.84        823.82        21.72 o                         
   3  -3   6        901.97        893.77        18.67 o                         
   4  -3   6       1620.22       1606.81        34.60 o                         
   5  -3   6        128.69        155.79         8.38 o                         
   6  -3   6       1640.09       1613.54        26.51 o                         
   7  -3   6       1126.93       1108.80        17.89 o                         
   8  -3   6         15.39         15.74         5.23 o                         
   9  -3   6       1023.36       1036.53        20.84 o                         
  10  -3   6         77.34         84.93         7.40 o                         
 -10  -2   6        343.17        144.66        58.42 o                         
  -9  -2   6        475.43        420.33        18.28 o                         
  -8  -2   6       1348.84       1333.07        37.53 o                         
  -7  -2   6         11.79         17.65         5.57 o                         
  -6  -2   6        115.66        107.49         6.59 o                         
  -5  -2   6       4837.94       4992.93       109.71 o                         
  -4  -2   6         95.12         93.80         7.88 o                         
  -3  -2   6       3969.51       3685.20        74.61 o                         
  -2  -2   6       4118.28       3826.61       106.57 o                         
  -1  -2   6       1070.74        972.30        25.01 o                         
   0  -2   6      23114.35      21820.86       372.29 o                         
   1  -2   6       2978.11       2905.21        43.74 o                         
   2  -2   6        687.25        614.63        13.82 o                         
   3  -2   6       4083.76       3847.80        67.59 o                         
   4  -2   6        109.29        103.83         8.53 o                         
   5  -2   6        164.57        166.75        10.55 o                         
   6  -2   6       1004.66        977.23        17.55 o                         
   7  -2   6        817.91        891.41        16.88 o                         
   8  -2   6       1071.47       1075.86        21.42 o                         
   9  -2   6         10.03         13.79         4.93 o                         
  10  -2   6       1130.35        954.17        71.32 o                         
 -10  -1   6        137.24        133.73         9.48 o                         
  -9  -1   6         18.95         17.28         6.47 o                         
  -8  -1   6         14.17         11.75         6.10 o                         
  -7  -1   6       1711.13       1687.91        36.01 o                         
  -6  -1   6       2981.71       3085.47        44.83 o                         
  -5  -1   6       1173.76       1289.21        28.15 o                         
  -4  -1   6       2064.04       1930.06        34.32 o                         
  -3  -1   6        903.23        883.61        28.27 o                         
  -2  -1   6       5768.02       5664.85       107.43 o                         
  -1  -1   6      33752.00      33637.07       620.71 o                         
   0  -1   6         10.17         15.15         2.11 o                         
   1  -1   6       1388.29       1561.14        45.69 o                         
   2  -1   6         27.50         52.02         4.20 o                         
   3  -1   6         21.37         33.00         4.97 o                         
   4  -1   6       1015.23        950.81        43.73 o                         
   5  -1   6        154.11        108.14        11.12 o                         
   6  -1   6        353.90        409.35        10.67 o                         
   7  -1   6        533.40        510.90        21.43 o                         
   8  -1   6        846.91        861.01        21.06 o                         
   9  -1   6       1872.66       1926.22        35.70 o                         
 -11   0   6        179.10        189.01         9.78 o                         
 -10   0   6         50.45         66.56         7.80 o                         
  -9   0   6         48.33         61.78        10.42 o                         
  -8   0   6       1602.73       1730.39        30.72 o                         
  -7   0   6       2286.18       2335.58        32.47 o                         
  -6   0   6          0.59          5.33         5.68 o                         
  -5   0   6       6939.54       7212.21       126.20 o                         
  -4   0   6       1566.84       1649.17        40.71 o                         
  -3   0   6       1612.61       1613.04        33.58 o                         
  -2   0   6       4992.91       4919.65       108.57 o                         
  -1   0   6       5090.47       4773.00        89.29 o                         
   0   0   6       2211.71       1957.22        44.65 o                         
   1   0   6       1641.17       1780.43       137.07 o                         
   2   0   6        772.75        820.91        29.14 o                         
   3   0   6        342.97        309.54        11.31 o                         
   4   0   6          2.40         11.40         6.62 o                         
   5   0   6        195.61        206.01        13.97 o                         
   6   0   6        796.91        802.99        34.87 o                         
   7   0   6        782.70        750.93        22.23 o                         
   8   0   6       2137.54       2374.30        46.71 o                         
   9   0   6          4.23          8.46         4.26 o                         
 -11   1   6       1255.45       1236.10        19.89 o                         
 -10   1   6        348.88        330.40        12.69 o                         
  -9   1   6        962.75       1065.82        34.81 o                         
  -8   1   6       2719.12       2819.07        48.13 o                         
  -7   1   6         69.69         69.10         7.29 o                         
  -6   1   6       8148.20       8757.97       171.00 o                         
  -5   1   6       5323.16       5863.79       103.60 o                         
  -4   1   6         78.48         55.91         5.86 o                         
  -3   1   6       1730.47       1706.82        35.23 o                         
  -2   1   6         94.67         69.10         4.78 o                         
  -1   1   6       3028.93       2839.99        54.53 o                         
   0   1   6        153.13        143.60        10.45 o                         
   1   1   6        190.92        178.40         6.10 o                         
   2   1   6       1513.94       1507.61        32.27 o                         
   3   1   6          2.34          1.73         5.26 o                         
   4   1   6       1517.41       1530.67        32.41 o                         
   5   1   6       1954.41       1930.23        40.14 o                         
   6   1   6        353.28        365.97        19.82 o                         
   7   1   6       2010.63       2030.03        46.05 o                         
   8   1   6        124.47        112.22         8.49 o                         
   9   1   6        582.95        484.34        30.37 o                         
 -12   2   6        585.64        391.91       125.03 o                         
 -11   2   6         95.45        106.36         7.87 o                         
 -10   2   6       1741.28       1851.59        43.19 o                         
  -9   2   6        831.45        821.97        17.58 o                         
  -8   2   6         21.82         18.02         5.34 o                         
  -7   2   6       8149.42       8430.94       118.17 o                         
  -6   2   6        479.45        481.47        16.04 o                         
  -5   2   6       7458.82       7500.47       119.38 o                         
  -4   2   6        817.23        702.42        25.82 o                         
  -3   2   6       3278.74       3536.75       219.06 o                         
  -2   2   6        203.64        218.11         7.92 o                         
  -1   2   6        134.26        150.65         5.64 o                         
   0   2   6       2584.94       2547.90       104.53 o                         
   1   2   6       5933.21       5557.16       123.13 o                         
   2   2   6        266.28        256.59         9.31 o                         
   3   2   6       3323.49       3055.26        85.43 o                         
   4   2   6        228.26        194.68        11.80 o                         
   5   2   6       1069.21       1104.38        32.55 o                         
   6   2   6       2788.56       2779.24       124.05 o                         
   7   2   6          6.73         12.02         8.07 o                         
   8   2   6        673.03        688.06        30.11 o                         
 -12   3   6          2.80          4.62         3.79 o                         
 -11   3   6       1856.82       2000.11        35.16 o                         
 -10   3   6       2190.35       2361.18        49.80 o                         
  -9   3   6       1374.63       1399.54        30.41 o                         
  -8   3   6       6225.76       6154.62        84.52 o                         
  -7   3   6        214.33        194.77        11.47 o                         
  -6   3   6       4807.83       4906.47       136.71 o                         
  -5   3   6        740.92        742.26        18.19 o                         
  -4   3   6          6.92         23.12         8.32 o                         
  -3   3   6        377.78        351.10        10.92 o                         
  -2   3   6          1.93          6.23         4.61 o                         
  -1   3   6        641.04        556.35        16.00 o                         
   0   3   6       1193.73       1017.61        32.75 o                         
   1   3   6       1026.15       1086.68        22.76 o                         
   2   3   6       6246.18       6068.52       118.55 o                         
   3   3   6         28.90         31.80         5.12 o                         
   4   3   6       3928.83       3978.34        75.35 o                         
   5   3   6       1619.69       1724.90        42.30 o                         
   6   3   6          7.02          5.63        10.48 o                         
   7   3   6       1154.59       1159.00        57.80 o                         
 -12   4   6       1242.36       1263.39        28.60 o                         
 -11   4   6       1341.46       1436.63        36.13 o                         
 -10   4   6        947.42       1042.32        35.21 o                         
  -9   4   6       1340.32       1320.68        35.27 o                         
  -8   4   6          6.29          2.55         5.18 o                         
  -7   4   6       1309.15       1295.88        27.51 o                         
  -6   4   6        260.35        241.20        13.89 o                         
  -5   4   6       2539.20       2802.79        52.83 o                         
  -4   4   6        816.50        868.41        24.86 o                         
  -3   4   6        394.43        438.41        13.23 o                         
  -2   4   6        642.20        617.56        27.20 o                         
  -1   4   6        155.28        113.55        10.03 o                         
   0   4   6        453.28        424.93        15.76 o                         
   1   4   6       4445.95       4333.28       107.68 o                         
   2   4   6        305.52        270.69        11.93 o                         
   3   4   6       6214.39       6240.04       133.22 o                         
   4   4   6        194.26        219.57        11.88 o                         
   5   4   6        139.56        135.08         8.53 o                         
   6   4   6        828.02        855.87        21.12 o                         
   7   4   6        325.05        241.71        19.22 o                         
 -12   5   6        897.39        962.76        36.08 o                         
 -11   5   6       1048.91       1131.73        28.27 o                         
 -10   5   6       1011.64       1053.31        27.54 o                         
  -9   5   6         81.48        106.97         8.61 o                         
  -8   5   6       1607.01       1616.97        33.79 o                         
  -7   5   6         28.25         30.81         5.18 o                         
  -6   5   6        366.31        431.08        15.90 o                         
  -5   5   6        844.10        927.61        27.97 o                         
  -4   5   6         47.17         59.47         8.00 o                         
  -3   5   6       2577.95       2578.91        54.13 o                         
  -2   5   6        324.62        266.69        10.96 o                         
  -1   5   6         21.35         27.29         6.97 o                         
   0   5   6       3841.20       3840.36       160.73 o                         
   1   5   6        581.14        589.33        14.18 o                         
   2   5   6       2348.22       2305.78        35.69 o                         
   3   5   6        665.02        700.25        27.60 o                         
   4   5   6        495.49        513.14        19.94 o                         
   5   5   6        536.20        525.68        19.77 o                         
   6   5   6         93.55        104.76         6.36 o                         
 -12   6   6       1535.25       1655.02        37.70 o                         
 -11   6   6        989.95       1018.81        22.88 o                         
 -10   6   6        247.32        261.57        11.68 o                         
  -9   6   6        852.19        797.19        16.18 o                         
  -8   6   6         41.50         34.60         5.77 o                         
  -7   6   6        620.21        696.61        17.18 o                         
  -6   6   6        266.42        280.02        10.19 o                         
  -5   6   6        490.17        510.69        19.70 o                         
  -4   6   6       3635.95       3885.24       103.92 o                         
  -3   6   6        191.57        194.54        10.47 o                         
  -2   6   6       3416.04       3358.72       115.34 o                         
  -1   6   6       4530.59       4250.73        66.85 o                         
   0   6   6        368.35        357.89        12.41 o                         
   1   6   6       2076.63       2091.80        33.24 o                         
   2   6   6       1317.09       1333.85        39.98 o                         
   3   6   6        667.00        675.03        66.72 o                         
   4   6   6       1321.60       1369.43        69.10 o                         
   5   6   6        127.33        118.65        11.00 o                         
 -12   7   6        808.67        848.99        22.31 o                         
 -11   7   6        907.30        973.63        27.37 o                         
 -10   7   6        351.50        375.44        12.48 o                         
  -9   7   6        204.41        194.14         9.38 o                         
  -8   7   6        638.08        702.10        16.98 o                         
  -7   7   6         31.68         49.18         5.72 o                         
  -6   7   6        471.77        483.41        13.10 o                         
  -5   7   6        416.43        430.47        12.16 o                         
  -4   7   6        413.31        413.79         9.71 o                         
  -3   7   6       9057.03       8997.04       154.28 o                         
  -2   7   6       1659.12       1634.13        26.11 o                         
  -1   7   6          9.68          9.24         5.64 o                         
   0   7   6       3138.48       3089.34        52.91 o                         
   1   7   6          4.17          1.71         5.90 o                         
   2   7   6        361.26        377.26        15.76 o                         
   3   7   6        714.17        751.57        21.19 o                         
   4   7   6        278.00        288.64        11.21 o                         
 -12   8   6        181.19        176.10         9.06 o                         
 -11   8   6        124.52        127.67         8.12 o                         
 -10   8   6        254.08        287.96        11.43 o                         
  -9   8   6        849.48        825.46        21.25 o                         
  -8   8   6        320.63        336.98         9.78 o                         
  -7   8   6       2105.63       2250.70        33.87 o                         
  -6   8   6        932.49        974.48        18.50 o                         
  -5   8   6        711.72        708.01        14.99 o                         
  -4   8   6       4941.35       4962.54        63.01 o                         
  -3   8   6       1169.19       1171.86        21.73 o                         
  -2   8   6        168.30        169.64         8.13 o                         
  -1   8   6        809.36        874.75        22.47 o                         
   0   8   6          1.65          8.20         5.81 o                         
   1   8   6        963.58       1042.47        22.96 o                         
   2   8   6         72.37         77.65         7.27 o                         
   3   8   6        141.06        145.38        11.03 o                         
 -12   9   6          9.32          2.61         3.18 o                         
 -11   9   6        406.86        386.59        10.81 o                         
 -10   9   6        592.00        578.86        16.30 o                         
  -9   9   6        968.35        954.28        24.76 o                         
  -8   9   6        138.01        147.54         8.85 o                         
  -7   9   6       3242.84       3506.00        51.52 o                         
  -6   9   6        179.76        178.22         7.80 o                         
  -5   9   6        813.82        788.52        18.62 o                         
  -4   9   6       1041.51       1031.14        18.65 o                         
  -3   9   6        393.81        422.03        15.99 o                         
  -2   9   6        363.69        393.35        14.45 o                         
  -1   9   6         86.41         82.94         8.21 o                         
   0   9   6        141.93        145.82        14.91 o                         
   1   9   6        127.31        165.16        13.59 o                         
   2   9   6          5.61          5.17         7.90 o                         
 -11  10   6        264.38        242.57         8.59 o                         
 -10  10   6         46.69         58.04         8.98 o                         
  -9  10   6        556.04        587.51        14.95 o                         
  -8  10   6       2329.09       2508.33        40.51 o                         
  -7  10   6        413.03        461.39        13.54 o                         
  -6  10   6       2408.80       2674.04        43.14 o                         
  -5  10   6        369.56        391.90        14.44 o                         
  -4  10   6       1049.80       1028.88        26.84 o                         
  -3  10   6       1409.24       1473.60        30.68 o                         
  -2  10   6         47.52         46.90         6.57 o                         
  -1  10   6         14.17         12.26         7.01 o                         
   0  10   6        463.75        461.76        19.69 o                         
 -10  11   6        801.50        734.24        23.11 o                         
  -9  11   6       1032.64       1122.46        80.86 o                         
  -8  11   6         48.51         55.38         5.74 o                         
  -7  11   6       1786.28       1892.13        31.50 o                         
  -6  11   6        234.79        245.94         9.20 o                         
  -5  11   6       1686.01       1893.57        44.18 o                         
  -4  11   6        586.88        610.05        23.92 o                         
  -3  11   6          9.81         10.23         6.42 o                         
  -2  11   6         96.65         91.30         7.94 o                         
  -9  12   6        277.46        236.50        10.37 o                         
  -8  12   6        565.33        538.77        14.84 o                         
  -7  12   6         64.55         59.36         6.06 o                         
  -6  12   6        888.78        876.18        21.82 o                         
  -5  12   6         17.73         22.90         6.18 o                         
  -4  12   6         97.16         75.24        10.47 o                         
   3 -12   7        694.61        633.27        24.87 o                         
   4 -12   7         43.40         28.78         5.69 o                         
   5 -12   7        428.12        434.48        19.13 o                         
   6 -12   7         32.42         23.42         5.24 o                         
   0 -11   7          0.77         -0.75         4.22 o                         
   1 -11   7       1149.33       1268.54        29.75 o                         
   2 -11   7        805.81        844.12        19.01 o                         
   3 -11   7        348.69        375.23        11.37 o                         
   4 -11   7        258.93        301.46        13.80 o                         
   5 -11   7        225.72        232.83        11.49 o                         
   6 -11   7        367.43        405.74        12.57 o                         
   7 -11   7         77.13         86.19         6.14 o                         
   8 -11   7          4.43          8.03         4.20 o                         
  -2 -10   7       1777.42       1552.35        81.62 o                         
  -1 -10   7         29.19         30.60         6.42 o                         
   0 -10   7        937.78       1042.29        52.96 o                         
   1 -10   7        240.07        233.16        14.79 o                         
   2 -10   7        986.32        973.21        18.84 o                         
   3 -10   7        200.98        228.01         9.02 o                         
   4 -10   7          0.46          6.82         8.71 o                         
   5 -10   7         68.26         62.62        11.21 o                         
   6 -10   7        181.02        196.95         9.41 o                         
   7 -10   7        371.64        378.04        11.17 o                         
   8 -10   7       1357.82       1352.57        35.25 o                         
   9 -10   7         23.37         16.64         4.43 o                         
  -3  -9   7       1873.08       1942.84        79.01 o                         
  -2  -9   7         45.48         47.85         5.73 o                         
  -1  -9   7       1044.21       1173.88        22.64 o                         
   0  -9   7        103.22        117.54         6.74 o                         
   1  -9   7        292.94        261.77        10.62 o                         
   2  -9   7        815.70        764.04        17.12 o                         
   3  -9   7         51.63         49.92         8.12 o                         
   4  -9   7         16.68         19.40         8.05 o                         
   5  -9   7        430.67        430.66        18.78 o                         
   6  -9   7         12.87         14.33         7.85 o                         
   7  -9   7        279.37        310.57        12.93 o                         
   8  -9   7        119.39        109.21         7.49 o                         
   9  -9   7       2633.15       2439.39        46.10 o                         
  10  -9   7        241.03        225.23        16.85 o                         
  -5  -8   7       1251.40       1114.25        28.73 o                         
  -4  -8   7        771.67        780.25        33.86 o                         
  -3  -8   7        156.60        171.38         9.60 o                         
  -2  -8   7       1458.29       1589.06        52.11 o                         
  -1  -8   7         96.66        112.45         7.83 o                         
   0  -8   7        296.82        297.78        11.71 o                         
   1  -8   7       1407.74       1312.12        23.92 o                         
   2  -8   7        619.77        587.72        22.92 o                         
   3  -8   7         17.73         10.33         5.47 o                         
   4  -8   7        146.79        155.35         8.54 o                         
   5  -8   7        243.00        261.66        11.04 o                         
   6  -8   7        417.66        441.72        14.73 o                         
   7  -8   7        169.94        166.38        10.64 o                         
   8  -8   7       3097.63       3167.17        56.37 o                         
   9  -8   7        280.04        273.74        12.78 o                         
  10  -8   7       1140.61       1075.95        36.11 o                         
  -6  -7   7       1525.85       1360.04        41.90 o                         
  -5  -7   7        722.21        742.37        22.40 o                         
  -4  -7   7         71.75         83.53         7.44 o                         
  -3  -7   7       1298.71       1388.42        36.90 o                         
  -2  -7   7         87.04         91.84         6.64 o                         
  -1  -7   7        215.27        229.38         8.11 o                         
   0  -7   7        344.46        308.61        10.66 o                         
   1  -7   7        164.20        155.18         9.81 o                         
   2  -7   7       2580.94       2395.57        33.26 o                         
   3  -7   7         77.08         79.87         6.71 o                         
   4  -7   7       1735.16       1677.87        27.71 o                         
   5  -7   7       3496.90       3486.06        65.25 o                         
   6  -7   7        157.43        140.91         9.33 o                         
   7  -7   7        311.35        318.54        13.10 o                         
   8  -7   7        197.38        205.16        10.17 o                         
   9  -7   7       2115.68       2002.87        42.08 o                         
  10  -7   7        664.59        631.63       134.28 o                         
  -7  -6   7        625.52        560.41        16.81 o                         
  -6  -6   7        268.39        271.36         8.91 o                         
  -5  -6   7       1312.42       1390.17        28.77 o                         
  -4  -6   7        127.01        147.89         9.35 o                         
  -3  -6   7        170.19        169.80         7.44 o                         
  -2  -6   7        314.06        318.99         9.56 o                         
  -1  -6   7        833.07        802.10        14.58 o                         
   0  -6   7        128.69        121.38         7.71 o                         
   1  -6   7       2868.08       2660.83        66.03 o                         
   2  -6   7        112.37        122.22         8.77 o                         
   3  -6   7       4494.65       4355.01        74.56 o                         
   4  -6   7       2183.52       2099.35        30.61 o                         
   5  -6   7       2180.58       2075.09        27.07 o                         
   6  -6   7       1498.86       1495.38        26.10 o                         
   7  -6   7          1.62          9.60         6.29 o                         
   8  -6   7        734.32        728.47        15.53 o                         
   9  -6   7        807.94        833.20        20.37 o                         
  10  -6   7         43.92         35.83         6.63 o                         
  -8  -5   7        800.42        580.35        29.67 o                         
  -7  -5   7         77.41         79.39         6.81 o                         
  -6  -5   7        706.36        698.16        19.41 o                         
  -5  -5   7        663.66        705.04        16.62 o                         
  -4  -5   7         73.51         80.15         6.07 o                         
  -3  -5   7       1188.69       1234.46        21.93 o                         
  -2  -5   7         54.94         54.43         5.04 o                         
  -1  -5   7         61.92         60.99         7.05 o                         
   0  -5   7         27.48         23.26         6.55 o                         
   1  -5   7        153.42        142.28         7.14 o                         
   2  -5   7      10332.56       9790.84       182.57 o                         
   3  -5   7       2050.60       1950.09        42.37 o                         
   4  -5   7        921.45        852.42        22.26 o                         
   5  -5   7       6752.52       6712.35        77.47 o                         
   6  -5   7        581.67        551.47        12.52 o                         
   7  -5   7       1107.64       1167.91        19.59 o                         
   8  -5   7        220.32        245.31         8.99 o                         
   9  -5   7        142.96        153.39         6.78 o                         
  10  -5   7        246.63        242.03         9.31 o                         
  -8  -4   7         18.10         20.27         5.57 o                         
  -7  -4   7         28.85         32.97         6.37 o                         
  -6  -4   7        541.46        542.19        13.34 o                         
  -5  -4   7        836.77        870.09        18.94 o                         
  -4  -4   7        397.26        416.56        13.12 o                         
  -3  -4   7        564.98        534.94        18.31 o                         
  -2  -4   7         74.71         92.71         6.73 o                         
  -1  -4   7         24.34         23.71         5.86 o                         
   0  -4   7       1785.89       1802.98        38.46 o                         
   1  -4   7       1785.61       1484.21        31.77 o                         
   2  -4   7       3065.82       2937.29        53.45 o                         
   3  -4   7       3499.51       3448.36        56.92 o                         
   4  -4   7       4333.63       4231.05        75.93 o                         
   5  -4   7        930.98        893.58        19.38 o                         
   6  -4   7       3972.32       3865.62        55.06 o                         
   7  -4   7       1140.81       1121.84        19.88 o                         
   8  -4   7        292.51        336.06        11.61 o                         
   9  -4   7        174.39        192.34         7.61 o                         
  10  -4   7        498.87        472.80        16.15 o                         
  -9  -3   7         24.15         23.64         7.60 o                         
  -8  -3   7        727.00        711.57        20.42 o                         
  -7  -3   7          8.44          5.86         5.91 o                         
  -6  -3   7        199.64        245.01        10.03 o                         
  -5  -3   7        820.94        895.95        16.70 o                         
  -4  -3   7         49.71         54.65         6.87 o                         
  -3  -3   7       2714.13       2748.89        72.01 o                         
  -2  -3   7       7302.69       7068.91       183.31 o                         
  -1  -3   7       2040.17       1983.92        58.90 o                         
   0  -3   7       5475.03       4932.62       110.14 o                         
   1  -3   7         86.21         74.99         4.75 o                         
   2  -3   7       7653.68       7359.99       170.89 o                         
   3  -3   7       7493.23       7619.06       145.17 o                         
   4  -3   7         54.70         83.91         6.15 o                         
   5  -3   7       2540.65       2388.52        44.24 o                         
   6  -3   7       1095.11       1058.19        19.80 o                         
   7  -3   7        224.69        239.44         8.88 o                         
   8  -3   7        152.10        177.03         7.79 o                         
   9  -3   7        131.06        134.36         6.58 o                         
  10  -3   7        314.35        330.06        12.44 o                         
 -10  -2   7         40.97         46.31        11.64 o                         
  -9  -2   7        704.81        665.30        22.77 o                         
  -8  -2   7        203.38        232.25        10.30 o                         
  -7  -2   7        121.97        139.92         6.54 o                         
  -6  -2   7        105.45        116.90         6.48 o                         
  -5  -2   7        181.62        203.77         9.08 o                         
  -4  -2   7       5159.43       5437.25       108.96 o                         
  -3  -2   7       1112.03       1039.02        25.53 o                         
  -2  -2   7       1493.49       1295.29        33.17 o                         
  -1  -2   7      23895.13      22814.64       425.45 o                         
   0  -2   7        555.74        612.19        22.03 o                         
   1  -2   7       3765.03       3086.85        78.47 o                         
   2  -2   7       5960.01       5510.78       103.88 o                         
   3  -2   7        669.49        673.43        16.38 o                         
   4  -2   7       1722.78       1606.23        52.77 o                         
   5  -2   7        407.77        398.50        13.05 o                         
   6  -2   7        108.88         97.42         7.41 o                         
   7  -2   7       1266.59       1219.37        24.36 o                         
   8  -2   7        132.64        122.96         7.65 o                         
   9  -2   7        557.41        571.24        14.47 o                         
  10  -2   7        393.48        370.37        12.32 o                         
 -10  -1   7        456.19        430.84        26.03 o                         
  -9  -1   7         10.00         12.44         7.20 o                         
  -8  -1   7        789.38        797.22        14.69 o                         
  -7  -1   7         23.59         30.35         4.46 o                         
  -6  -1   7         48.27         41.00         4.68 o                         
  -5  -1   7       5855.68       6274.52       110.71 o                         
  -4  -1   7        652.62        816.23        18.84 o                         
  -3  -1   7       3172.86       3060.69        60.68 o                         
  -2  -1   7      23942.08      24062.49       517.21 o                         
  -1  -1   7         43.31         48.66         3.54 o                         
   0  -1   7      19173.79      16534.60      1825.14 o                         
   1  -1   7        152.05        115.00         6.41 o                         
   2  -1   7        948.39        881.76        30.47 o                         
   3  -1   7       1521.03       1493.28        70.98 o                         
   4  -1   7        636.15        663.83        27.91 o                         
   5  -1   7        187.26        207.13        11.42 o                         
   6  -1   7        692.82        648.43        16.63 o                         
   7  -1   7         27.65         39.62         7.09 o                         
   8  -1   7        719.22        735.04        17.59 o                         
   9  -1   7          8.42          3.47         3.55 o                         
 -11   0   7        184.59        194.27        10.54 o                         
 -10   0   7         26.50         31.16         7.88 o                         
  -9   0   7        215.61        245.07        12.35 o                         
  -8   0   7        127.76        147.82         7.43 o                         
  -7   0   7        172.37        176.84         6.90 o                         
  -6   0   7       2755.67       2779.84        54.03 o                         
  -5   0   7       1357.89       1424.97        32.86 o                         
  -4   0   7       4137.60       4296.16        84.90 o                         
  -3   0   7       2812.75       2785.11        55.24 o                         
  -2   0   7        327.63        331.03        10.37 o                         
  -1   0   7      11587.08      10669.05       708.57 o                         
   0   0   7        319.77        306.01        14.01 o                         
   1   0   7        342.08        276.93        14.21 o                         
   2   0   7       1106.52       1074.60        37.78 o                         
   3   0   7        107.58        108.78        18.64 o                         
   4   0   7       1810.48       1922.47        89.48 o                         
   5   0   7       1762.86       1690.42        36.20 o                         
   6   0   7         25.08         10.01         8.13 o                         
   7   0   7        775.45        812.21        26.07 o                         
   8   0   7         41.05         46.37         5.91 o                         
   9   0   7       1416.72       1276.28        72.16 o                         
 -11   1   7        835.40        864.28        31.42 o                         
 -10   1   7        609.04        653.25        24.83 o                         
  -9   1   7        843.65        849.60        20.32 o                         
  -8   1   7        680.03        717.69        15.67 o                         
  -7   1   7       2306.24       2360.06        35.78 o                         
  -6   1   7        956.36       1083.34        27.66 o                         
  -5   1   7      12054.55      12542.75       214.58 o                         
  -4   1   7       2603.50       2626.56        48.45 o                         
  -3   1   7        543.84        583.26        17.15 o                         
  -2   1   7       6970.34       6852.59       129.98 o                         
  -1   1   7        509.30        536.00        17.43 o                         
   0   1   7        987.27        837.22        28.97 o                         
   1   1   7       2525.04       2405.92        50.75 o                         
   2   1   7          0.37         -0.07         6.68 o                         
   3   1   7        580.19        589.00        36.32 o                         
   4   1   7       1151.12       1094.77        29.41 o                         
   5   1   7        396.31        421.26        13.28 o                         
   6   1   7        825.62        811.66        26.60 o                         
   7   1   7          6.05         18.74         7.36 o                         
   8   1   7       1701.73       1818.82        35.74 o                         
 -12   2   7         43.30         42.47         4.06 o                         
 -11   2   7       1399.09       1474.38        31.96 o                         
 -10   2   7        301.82        326.35        15.34 o                         
  -9   2   7        851.56        835.84        26.54 o                         
  -8   2   7       1412.10       1404.98        22.40 o                         
  -7   2   7         93.73        103.76         6.66 o                         
  -6   2   7       9774.86      10040.63       174.23 o                         
  -5   2   7       4653.98       4834.76        79.00 o                         
  -4   2   7       2100.18       1968.12       115.43 o                         
  -3   2   7       7182.76       7297.39       161.04 o                         
  -2   2   7        390.26        484.81        10.93 o                         
  -1   2   7       2030.07       1919.63        63.67 o                         
   0   2   7       1949.18       1797.51       126.26 o                         
   1   2   7         67.19         60.34         4.89 o                         
   2   2   7        502.08        474.66        26.18 o                         
   3   2   7        124.70        154.83         7.64 o                         
   4   2   7       1443.12       1497.95        33.15 o                         
   5   2   7       2643.76       2731.42        69.29 o                         
   6   2   7       1748.32       1893.48        36.84 o                         
   7   2   7       1635.45       1690.75        45.72 o                         
   8   2   7         99.10         83.98        10.06 o                         
 -12   3   7       1012.02        978.12        19.30 o                         
 -11   3   7         45.89         49.21         7.61 o                         
 -10   3   7        442.96        480.94        23.40 o                         
  -9   3   7       1835.77       1923.95        28.77 o                         
  -8   3   7        348.45        361.51        10.70 o                         
  -7   3   7       3574.62       3379.18        78.71 o                         
  -6   3   7        410.37        444.92        13.92 o                         
  -5   3   7       5612.51       5558.46       121.38 o                         
  -4   3   7       3138.13       2963.69       120.54 o                         
  -3   3   7          0.73          1.48         5.14 o                         
  -2   3   7       2421.48       2646.51        60.40 o                         
  -1   3   7        237.96        201.91         8.33 o                         
   0   3   7        550.24        632.89        27.77 o                         
   1   3   7        751.58        698.26        23.24 o                         
   2   3   7         24.03         43.51        17.44 o                         
   3   3   7       1108.12       1136.96        23.43 o                         
   4   3   7        478.52        477.54        14.94 o                         
   5   3   7       2372.95       2509.30        51.09 o                         
   6   3   7       1103.78       1113.65        36.37 o                         
   7   3   7        285.79        298.62        12.37 o                         
 -12   4   7        309.27        314.72        15.36 o                         
 -11   4   7        960.90       1043.76        25.61 o                         
 -10   4   7       2480.62       2714.98        55.56 o                         
  -9   4   7        470.60        493.43        16.02 o                         
  -8   4   7       1897.42       1908.24        29.55 o                         
  -7   4   7        439.45        417.51        10.52 o                         
  -6   4   7       1601.77       1575.92        53.85 o                         
  -5   4   7         41.98         33.97         5.86 o                         
  -4   4   7         76.32         90.42         7.99 o                         
  -3   4   7       1225.61       1324.16        29.75 o                         
  -2   4   7         21.91         38.47         4.94 o                         
  -1   4   7       1156.38       1165.21        59.53 o                         
   0   4   7        602.83        614.97        26.59 o                         
   1   4   7         51.23         53.58         6.27 o                         
   2   4   7       2673.27       2606.32        44.58 o                         
   3   4   7         13.67         27.33         7.31 o                         
   4   4   7        796.88        819.86        29.30 o                         
   5   4   7       1504.76       1579.66        40.40 o                         
   6   4   7         41.38         44.10         6.16 o                         
 -12   5   7       1953.17       1955.57        73.82 o                         
 -11   5   7       2256.62       2337.13        43.60 o                         
 -10   5   7         14.19         14.06         8.08 o                         
  -9   5   7       2267.66       2410.40        46.38 o                         
  -8   5   7         36.73         35.70         5.60 o                         
  -7   5   7        357.07        345.45         9.16 o                         
  -6   5   7         71.42         62.99         7.91 o                         
  -5   5   7         23.02         42.39         7.76 o                         
  -4   5   7        547.46        538.13        18.61 o                         
  -3   5   7          3.23          7.03         7.63 o                         
  -2   5   7       1597.63       1525.83        67.91 o                         
  -1   5   7       3320.77       3239.80       300.99 o                         
   0   5   7        276.62        315.08        11.82 o                         
   1   5   7       3299.99       3211.81        46.75 o                         
   2   5   7        146.91        142.46         8.63 o                         
   3   5   7        671.10        704.23        22.85 o                         
   4   5   7       1324.72       1348.11        49.65 o                         
   5   5   7         81.23         76.07         6.14 o                         
 -12   6   7       1883.55       2037.60        44.90 o                         
 -11   6   7        173.95        190.07        14.89 o                         
 -10   6   7       1640.67       1635.13        63.09 o                         
  -9   6   7         45.57         50.30         5.96 o                         
  -8   6   7       1167.65       1114.52        24.29 o                         
  -7   6   7        620.71        693.44        17.14 o                         
  -6   6   7        109.50        119.00         7.37 o                         
  -5   6   7         50.45         51.71         6.72 o                         
  -4   6   7          1.02          1.86         6.05 o                         
  -3   6   7        870.20        796.34        17.25 o                         
  -2   6   7       3389.05       3033.48        50.26 o                         
  -1   6   7       1621.91       1529.55        27.30 o                         
   0   6   7       2713.06       2691.50        40.40 o                         
   1   6   7        106.36        136.18         7.46 o                         
   2   6   7       1527.50       1521.58        32.47 o                         
   3   6   7        866.14        888.42        53.14 o                         
   4   6   7        155.96        153.49        13.19 o                         
   5   6   7        336.55        273.14         9.63 o                         
 -12   7   7        736.23        716.34        17.66 o                         
 -11   7   7        888.01        882.94        28.76 o                         
 -10   7   7         65.35         58.86        10.18 o                         
  -9   7   7       1667.98       1652.57        28.07 o                         
  -8   7   7        211.31        203.80         9.47 o                         
  -7   7   7        195.53        239.70         8.06 o                         
  -6   7   7         86.22        109.10         7.69 o                         
  -5   7   7         40.04         41.90         5.80 o                         
  -4   7   7       2407.32       2421.86        39.14 o                         
  -3   7   7       1646.24       1590.81        24.55 o                         
  -2   7   7       1175.40       1167.14        23.92 o                         
  -1   7   7       2401.39       2390.42        42.16 o                         
   0   7   7         45.55         45.74         6.01 o                         
   1   7   7       1956.56       2059.09        34.28 o                         
   2   7   7        269.69        289.54        13.27 o                         
   3   7   7        215.23        220.59         9.94 o                         
   4   7   7        698.79        522.65       104.88 o                         
 -12   8   7        155.41        158.71         7.46 o                         
 -11   8   7        178.66        171.33         8.73 o                         
 -10   8   7        447.47        470.57        12.72 o                         
  -9   8   7         96.84         94.56         7.16 o                         
  -8   8   7        675.22        698.28        13.32 o                         
  -7   8   7        338.41        353.01        10.55 o                         
  -6   8   7          4.17         -0.81         5.90 o                         
  -5   8   7       1007.06       1019.48        22.51 o                         
  -4   8   7        274.44        282.14        10.60 o                         
  -3   8   7        283.52        288.65         9.86 o                         
  -2   8   7       1618.71       1612.74        29.68 o                         
  -1   8   7        312.61        327.84        16.63 o                         
   0   8   7       1797.86       1850.97        30.98 o                         
   1   8   7        163.02         90.05        39.16 o                         
   2   8   7         50.58         68.65        10.88 o                         
 -12   9   7        143.42        122.25         8.31 o                         
 -11   9   7        213.03        207.37         8.52 o                         
 -10   9   7          9.87          6.90         4.98 o                         
  -9   9   7        813.58        802.62        26.38 o                         
  -8   9   7        676.18        679.94        17.09 o                         
  -7   9   7          8.87         14.76         6.22 o                         
  -6   9   7       2510.63       2559.36        55.09 o                         
  -5   9   7         81.18         72.61         8.96 o                         
  -4   9   7       1374.48       1491.83        29.28 o                         
  -3   9   7       2257.07       2317.29        39.10 o                         
  -2   9   7          9.40          8.49         7.21 o                         
  -1   9   7       1393.31       1470.81        38.00 o                         
   0   9   7        267.19        242.59        12.45 o                         
   1   9   7          5.79         12.38         8.04 o                         
 -11  10   7        175.58        185.51         8.94 o                         
 -10  10   7         58.95         25.12         9.85 o                         
  -9  10   7       1073.84       1113.20        33.56 o                         
  -8  10   7        804.08        877.35        18.51 o                         
  -7  10   7       2822.47       3095.79        51.88 o                         
  -6  10   7        267.65        293.56        11.51 o                         
  -5  10   7       1341.68       1447.02        31.00 o                         
  -4  10   7        809.28        855.27        19.96 o                         
  -3  10   7         58.43         62.91         7.51 o                         
  -2  10   7        642.85        655.98        22.79 o                         
  -1  10   7        253.29        250.14        11.25 o                         
   0  10   7          8.98          8.13         8.03 o                         
 -10  11   7        200.96        203.19        13.11 o                         
  -9  11   7       1135.22       1087.30        37.49 o                         
  -8  11   7       1822.61       1996.79        38.80 o                         
  -7  11   7         98.95         99.40         6.60 o                         
  -6  11   7       2517.31       2660.10        43.37 o                         
  -5  11   7        493.72        454.38       103.70 o                         
  -4  11   7        548.66        572.56        28.66 o                         
  -3  11   7        422.66        389.46        16.15 o                         
  -2  11   7        228.53        198.51        11.72 o                         
  -8  12   7         20.10         16.48         4.09 o                         
  -7  12   7       1844.86       1730.20        56.16 o                         
  -6  12   7        566.31        514.49        14.64 o                         
  -5  12   7        124.10        151.69        14.78 o                         
   4 -12   8       1064.06       1035.82        24.83 o                         
   5 -12   8         25.73         26.47         7.35 o                         
   0 -11   8        731.22        717.56        20.55 o                         
   1 -11   8        328.40        346.48        14.74 o                         
   2 -11   8       1362.53       1456.04        37.89 o                         
   3 -11   8        843.85        934.74        21.38 o                         
   4 -11   8         70.56         87.64         8.13 o                         
   5 -11   8        526.93        549.41        18.04 o                         
   6 -11   8        361.06        384.68        11.68 o                         
   7 -11   8        976.20        936.13        22.54 o                         
   8 -11   8        183.48        156.14         6.46 o                         
  -2 -10   8        152.77        118.76         9.38 o                         
  -1 -10   8       1474.55       1619.34        44.76 o                         
   0 -10   8        202.59        204.30        10.10 o                         
   1 -10   8        397.76        447.76        12.95 o                         
   2 -10   8        418.23        452.35        11.06 o                         
   3 -10   8        135.96        132.84         9.42 o                         
   4 -10   8        347.32        380.74        14.79 o                         
   5 -10   8          3.09         -1.29         7.25 o                         
   6 -10   8        108.66        109.88         7.58 o                         
   7 -10   8        102.23        116.34         7.95 o                         
   8 -10   8         72.97         81.58         6.46 o                         
   9 -10   8        649.54        434.47        20.56 o                         
  -3  -9   8        289.96        261.14        10.14 o                         
  -2  -9   8       2858.12       3036.90        76.54 o                         
  -1  -9   8        109.39        109.76         7.15 o                         
   0  -9   8       1368.04       1393.71        37.04 o                         
   1  -9   8        317.58        320.20        12.18 o                         
   2  -9   8         71.97         66.38         7.27 o                         
   3  -9   8        759.36        788.50        17.36 o                         
   4  -9   8         24.85         14.43         7.77 o                         
   5  -9   8        198.11        210.54        10.13 o                         
   6  -9   8        157.74        167.06         9.01 o                         
   7  -9   8        165.78        165.68         7.84 o                         
   8  -9   8       1089.44       1097.99        23.40 o                         
   9  -9   8         17.27         19.92         4.62 o                         
  -4  -8   8        135.80        147.31         6.48 o                         
  -3  -8   8       2552.13       2908.32        52.56 o                         
  -2  -8   8          9.62         11.75         6.57 o                         
  -1  -8   8       1347.60       1407.78        34.96 o                         
   0  -8   8        714.89        700.94        15.44 o                         
   1  -8   8          9.20         18.61         6.66 o                         
   2  -8   8        446.11        421.22        12.25 o                         
   3  -8   8        127.25        114.61         6.68 o                         
   4  -8   8         22.16         22.54         7.33 o                         
   5  -8   8        781.84        798.03        18.76 o                         
   6  -8   8         21.69         25.14         7.90 o                         
   7  -8   8        895.16        934.05        19.76 o                         
   8  -8   8         32.81         48.14         6.49 o                         
   9  -8   8       1270.87       1243.71        31.87 o                         
  10  -8   8        871.73        773.93        29.39 o                         
  -6  -7   8        283.40        261.24        12.65 o                         
  -5  -7   8        653.85        636.87        18.52 o                         
  -4  -7   8        924.03       1012.94        24.45 o                         
  -3  -7   8        156.99        170.24        10.37 o                         
  -2  -7   8       1630.89       1653.49        42.16 o                         
  -1  -7   8       1459.31       1413.78        28.35 o                         
   0  -7   8       2093.23       1970.25        54.94 o                         
   1  -7   8        190.41        163.68         8.08 o                         
   2  -7   8          4.04          9.87         4.42 o                         
   3  -7   8        791.29        787.62        14.77 o                         
   4  -7   8        584.89        570.40        21.24 o                         
   5  -7   8        189.69        189.61         8.59 o                         
   6  -7   8        528.55        587.57        16.58 o                         
   7  -7   8         28.03         29.08         6.60 o                         
   8  -7   8       2951.53       2885.91        57.19 o                         
   9  -7   8        571.72        572.74        15.08 o                         
  10  -7   8       1162.24       1155.14        33.51 o                         
  -7  -6   8        206.01        154.20        11.10 o                         
  -6  -6   8       1381.09       1403.49        50.71 o                         
  -5  -6   8        807.55        853.92        21.63 o                         
  -4  -6   8        212.40        228.30        10.52 o                         
  -3  -6   8       2338.10       2431.03        37.66 o                         
  -2  -6   8       1112.22       1126.18        23.38 o                         
  -1  -6   8        119.28        109.48         6.03 o                         
   0  -6   8         27.90         18.96         6.35 o                         
   1  -6   8        678.74        631.76        13.09 o                         
   2  -6   8        541.89        500.16         9.82 o                         
   3  -6   8          7.44          8.40         4.05 o                         
   4  -6   8       2306.26       2222.53        42.53 o                         
   5  -6   8       1006.24       1048.54        22.47 o                         
   6  -6   8         18.45         11.33         5.47 o                         
   7  -6   8       4507.21       4671.60        69.54 o                         
   8  -6   8         55.88         69.88         6.42 o                         
   9  -6   8        338.56        312.08         9.32 o                         
  10  -6   8       2292.54       2293.89       194.66 o                         
  -8  -5   8        117.79         68.91         9.68 o                         
  -7  -5   8       1999.96       2032.15        36.27 o                         
  -6  -5   8        208.81        227.52         8.02 o                         
  -5  -5   8        385.63        448.86        14.85 o                         
  -4  -5   8       3109.88       3279.05        48.05 o                         
  -3  -5   8         68.93         71.54         6.42 o                         
  -2  -5   8        508.72        469.21        10.42 o                         
  -1  -5   8         13.31         11.09         6.27 o                         
   0  -5   8        476.99        418.58        13.90 o                         
   1  -5   8       1400.14       1253.83        28.33 o                         
   2  -5   8        263.68        241.65         9.08 o                         
   3  -5   8       2190.94       2040.12        50.91 o                         
   4  -5   8       1694.92       1622.51        26.52 o                         
   5  -5   8       2258.56       2245.68        35.18 o                         
   6  -5   8       3454.12       3549.71        48.98 o                         
   7  -5   8        427.38        442.25        11.09 o                         
   8  -5   8        480.13        523.00        12.06 o                         
   9  -5   8        823.95        817.23        15.22 o                         
  10  -5   8          3.01          9.03         4.69 o                         
  -8  -4   8       1006.36        919.68        18.65 o                         
  -7  -4   8        810.57        802.34        27.40 o                         
  -6  -4   8        411.12        434.19        16.91 o                         
  -5  -4   8       1824.35       2004.45        34.13 o                         
  -4  -4   8        214.77        204.38         8.19 o                         
  -3  -4   8        271.67        266.62        10.06 o                         
  -2  -4   8        699.85        681.11        19.13 o                         
  -1  -4   8        181.44        149.78         8.17 o                         
   0  -4   8       2683.90       2412.54        50.10 o                         
   1  -4   8        424.84        383.69        15.50 o                         
   2  -4   8       1270.14       1091.03        42.54 o                         
   3  -4   8       7100.96       6721.89       131.41 o                         
   4  -4   8       2224.54       2233.21        49.47 o                         
   5  -4   8       2873.78       2930.92        45.65 o                         
   6  -4   8        257.62        303.82        11.32 o                         
   7  -4   8       2916.05       3077.58        43.82 o                         
   8  -4   8         34.98         39.69         5.79 o                         
   9  -4   8        365.76        336.40        10.04 o                         
  10  -4   8        441.06        391.89        21.52 o                         
  -9  -3   8        366.99        334.62        15.92 o                         
  -8  -3   8        879.33        717.37       100.53 o                         
  -7  -3   8       1768.14       1849.44        33.28 o                         
  -6  -3   8         16.04         23.49         5.01 o                         
  -5  -3   8         86.58         87.75         5.96 o                         
  -4  -3   8       2766.14       2805.75        46.60 o                         
  -3  -3   8          5.44          1.35         6.49 o                         
  -2  -3   8        912.55        881.50        19.90 o                         
  -1  -3   8       2666.92       2266.27        54.20 o                         
   0  -3   8        126.75        165.74        11.17 o                         
   1  -3   8       5900.22       5345.10       141.67 o                         
   2  -3   8       3693.87       3399.16       136.63 o                         
   3  -3   8       2319.21       2348.51        50.73 o                         
   4  -3   8       3067.33       2885.37       118.30 o                         
   5  -3   8         31.13         22.77         5.30 o                         
   6  -3   8       4087.26       4007.52        65.31 o                         
   7  -3   8        639.95        655.79        14.64 o                         
   8  -3   8        139.18        130.80         7.46 o                         
   9  -3   8        698.61        714.38        19.20 o                         
  10  -3   8        250.32        242.68        17.83 o                         
 -10  -2   8       1558.83       1373.96        60.72 o                         
  -9  -2   8        122.23        144.36        14.54 o                         
  -8  -2   8       1134.01       1154.11        40.46 o                         
  -7  -2   8         38.78         39.62         4.82 o                         
  -6  -2   8        215.74        209.41         7.58 o                         
  -5  -2   8        720.56        758.33        15.47 o                         
  -4  -2   8         49.31         70.70         7.47 o                         
  -3  -2   8       2107.18       1991.87        39.04 o                         
  -2  -2   8       3214.80       2734.74        64.11 o                         
  -1  -2   8        173.37        159.78         6.46 o                         
   0  -2   8       9763.09       9446.09       253.56 o                         
   1  -2   8       1187.63       1374.12        63.86 o                         
   2  -2   8       6765.41       6978.24       132.67 o                         
   3  -2   8       7418.30       7396.18       189.96 o                         
   4  -2   8         22.00         19.23         7.64 o                         
   5  -2   8       1475.37       1427.34        25.74 o                         
   6  -2   8       1008.12       1035.54        25.70 o                         
   7  -2   8        474.81        417.91        12.21 o                         
   8  -2   8        439.68        453.69        18.72 o                         
   9  -2   8        398.97        409.30        32.75 o                         
 -10  -1   8        117.83        107.46        15.46 o                         
  -9  -1   8        125.04        152.31        10.76 o                         
  -8  -1   8          6.04          6.58         4.72 o                         
  -7  -1   8        371.56        365.98         9.27 o                         
  -6  -1   8        227.68        221.08         7.38 o                         
  -5  -1   8         11.83         14.59         7.14 o                         
  -4  -1   8        892.79        883.45        20.77 o                         
  -3  -1   8        618.63        548.30        15.53 o                         
  -2  -1   8       1731.63       1668.33        39.69 o                         
  -1  -1   8       8334.61       7535.15       254.51 o                         
   0  -1   8        648.07        621.94        47.11 o                         
   1  -1   8       5537.74       5278.98       110.53 o                         
   2  -1   8       5756.90       5581.49       125.11 o                         
   3  -1   8       1653.24       1672.53        43.31 o                         
   4  -1   8         32.03         49.45         7.62 o                         
   5  -1   8       1839.70       1843.86        31.47 o                         
   6  -1   8        412.84        368.93        10.42 o                         
   7  -1   8        272.00        268.42        11.38 o                         
   8  -1   8        229.02        246.94         7.78 o                         
   9  -1   8        293.67        261.91        18.57 o                         
 -11   0   8        532.71        497.85        17.44 o                         
 -10   0   8        701.53        702.04        18.96 o                         
  -9   0   8        187.20        216.94         9.58 o                         
  -8   0   8        465.82        483.94        11.35 o                         
  -7   0   8       1320.72       1391.03        19.86 o                         
  -6   0   8         17.15         27.77         5.74 o                         
  -5   0   8       1298.84       1350.80        32.62 o                         
  -4   0   8       2129.27       2332.87        56.76 o                         
  -3   0   8        396.33        369.02        12.71 o                         
  -2   0   8       8311.64       7603.41       164.97 o                         
  -1   0   8        861.44        834.78        43.07 o                         
   0   0   8       3317.87       3002.27        85.37 o                         
   1   0   8       1268.85       1144.37        31.38 o                         
   2   0   8        950.72       1034.78        30.21 o                         
   3   0   8        658.41        585.27        23.91 o                         
   4   0   8        680.73        634.13        13.77 o                         
   5   0   8          9.42          5.90         4.95 o                         
   6   0   8        356.94        358.97        10.20 o                         
   7   0   8          3.93          3.52         7.30 o                         
   8   0   8        527.45        485.32        14.61 o                         
 -11   1   8        207.77        174.10        37.68 o                         
 -10   1   8         54.01         63.01         8.85 o                         
  -9   1   8        915.46        990.14        29.21 o                         
  -8   1   8        193.56        200.34         9.00 o                         
  -7   1   8        269.49        268.45         9.40 o                         
  -6   1   8       4497.34       4660.90        84.98 o                         
  -5   1   8       2747.95       2895.00        54.33 o                         
  -4   1   8       6855.67       7192.50       161.85 o                         
  -3   1   8       4580.45       4353.65       354.54 o                         
  -2   1   8       1264.50       1284.32        23.23 o                         
  -1   1   8       8756.08       8514.29       206.93 o                         
   0   1   8        878.68        809.28        25.58 o                         
   1   1   8        441.69        548.92        16.66 o                         
   2   1   8       5492.33       5922.39       201.07 o                         
   3   1   8         44.79         47.09         7.07 o                         
   4   1   8        154.89        140.85         8.14 o                         
   5   1   8        956.26        966.76        23.03 o                         
   6   1   8         27.61         24.47         6.03 o                         
   7   1   8       1076.13       1067.56        38.67 o                         
   8   1   8          9.82         11.08         5.38 o                         
 -12   2   8        127.55        131.95         9.12 o                         
 -11   2   8        647.51        648.81        16.17 o                         
 -10   2   8       1045.82       1086.96        26.70 o                         
  -9   2   8       1090.36       1099.56        20.32 o                         
  -8   2   8        113.70        124.72         7.00 o                         
  -7   2   8       4373.01       4542.29        67.06 o                         
  -6   2   8        686.47        702.12        17.07 o                         
  -5   2   8       8865.68       8842.83       159.60 o                         
  -4   2   8      13177.79      13469.28       325.27 o                         
  -3   2   8         32.68         40.59         4.45 o                         
  -2   2   8       1067.88        903.51        27.51 o                         
  -1   2   8         13.27         24.06         7.11 o                         
   0   2   8        341.82        314.92        12.15 o                         
   1   2   8       3302.56       3362.53        76.00 o                         
   2   2   8        398.70        375.97        17.88 o                         
   3   2   8        169.94        174.50         8.47 o                         
   4   2   8        330.70        329.28        13.24 o                         
   5   2   8        413.22        407.51        12.96 o                         
   6   2   8       1830.21       1971.24        37.24 o                         
   7   2   8         49.53         39.67         4.27 o                         
 -12   3   8        330.00        308.97         8.70 o                         
 -11   3   8        386.19        428.09        13.35 o                         
 -10   3   8        443.22        462.73        16.56 o                         
  -9   3   8       1142.51       1183.04        22.21 o                         
  -8   3   8       2756.84       2803.40        40.10 o                         
  -7   3   8        654.14        622.18        12.57 o                         
  -6   3   8       2190.58       2020.66        41.58 o                         
  -5   3   8      14375.44      15618.18       266.47 o                         
  -4   3   8       3647.43       3942.71        70.49 o                         
  -3   3   8        305.45        252.43        10.27 o                         
  -2   3   8        301.21        260.95        10.60 o                         
  -1   3   8       3439.34       3569.56       103.62 o                         
   0   3   8        306.44        295.69        12.15 o                         
   1   3   8         14.68         23.77         6.58 o                         
   2   3   8         21.25         25.62         5.27 o                         
   3   3   8       1946.72       1886.86        36.88 o                         
   4   3   8       4337.38       4383.54        79.66 o                         
   5   3   8       1443.52       1564.62        35.27 o                         
   6   3   8         12.00          5.30         7.68 o                         
   7   3   8        803.04        750.54        53.21 o                         
 -12   4   8        888.43        937.78        20.48 o                         
 -11   4   8        337.70        387.35        32.53 o                         
 -10   4   8        614.82        637.26        19.93 o                         
  -9   4   8       2773.86       2935.01        50.54 o                         
  -8   4   8        409.58        431.60        12.59 o                         
  -7   4   8       2646.28       2696.91        40.41 o                         
  -6   4   8        836.66        788.29        25.34 o                         
  -5   4   8         25.80         27.22         5.63 o                         
  -4   4   8       3220.21       3382.06        61.56 o                         
  -3   4   8         42.12         54.92         6.15 o                         
  -2   4   8       1083.03       1039.94        28.24 o                         
  -1   4   8        622.59        517.29        36.47 o                         
   0   4   8         11.71         13.24        12.71 o                         
   1   4   8        544.66        539.30        13.90 o                         
   2   4   8       1116.01       1090.24        22.73 o                         
   3   4   8        735.50        727.83        23.05 o                         
   4   4   8        548.63        573.13        27.23 o                         
   5   4   8         51.28         54.50         7.44 o                         
   6   4   8       1280.11       1257.21        25.76 o                         
 -12   5   8        969.64       1033.57        36.85 o                         
 -11   5   8        445.23        488.13        22.53 o                         
 -10   5   8       1750.35       1872.35        37.82 o                         
  -9   5   8         12.17          7.48         5.17 o                         
  -8   5   8       4306.10       4333.39        56.07 o                         
  -7   5   8         17.60         19.38         4.38 o                         
  -6   5   8        114.42         85.77         6.33 o                         
  -5   5   8       2915.29       3073.35        64.63 o                         
  -4   5   8          0.10         -1.73         6.00 o                         
  -3   5   8       2440.53       2447.57        57.88 o                         
  -2   5   8       1907.96       1884.32        90.07 o                         
  -1   5   8         22.51         17.25         4.97 o                         
   0   5   8       2432.11       2265.68        48.00 o                         
   1   5   8        361.69        355.16        11.92 o                         
   2   5   8        126.21        128.03         8.49 o                         
   3   5   8       1776.21       1826.43        48.66 o                         
   4   5   8       1228.82       1186.16        30.78 o                         
   5   5   8       1495.48       1451.19        45.59 o                         
 -12   6   8        885.50        904.34        23.40 o                         
 -11   6   8       3995.86       4371.87       105.29 o                         
 -10   6   8        271.31        263.52        11.64 o                         
  -9   6   8       1940.85       2027.06        35.08 o                         
  -8   6   8        526.23        536.63        14.69 o                         
  -7   6   8       1051.42       1063.01        20.03 o                         
  -6   6   8        613.29        598.65        13.54 o                         
  -5   6   8         61.50         71.50         5.71 o                         
  -4   6   8         40.12         37.72         5.20 o                         
  -3   6   8         17.31         19.87         4.95 o                         
  -2   6   8        506.91        517.66        14.24 o                         
  -1   6   8       4552.20       4486.65        77.68 o                         
   0   6   8        522.54        470.89        12.20 o                         
   1   6   8       2215.67       2248.79        37.55 o                         
   2   6   8       1261.25       1362.36        31.00 o                         
   3   6   8        747.90        746.06        43.43 o                         
   4   6   8        928.45        885.80        41.08 o                         
 -12   7   8       1890.02       1925.89        42.20 o                         
 -11   7   8        215.25        225.50        13.30 o                         
 -10   7   8       1091.50       1169.12        36.96 o                         
  -9   7   8        191.33        194.31        13.76 o                         
  -8   7   8        685.19        691.74        15.77 o                         
  -7   7   8         14.91         20.19         5.71 o                         
  -6   7   8        684.13        701.50        15.39 o                         
  -5   7   8        395.68        406.91        14.84 o                         
  -4   7   8         41.58         37.51         6.81 o                         
  -3   7   8       2657.83       2656.62        50.29 o                         
  -2   7   8       2193.51       2215.20        51.34 o                         
  -1   7   8        430.64        434.03        14.31 o                         
   0   7   8       3687.01       3791.93        57.33 o                         
   1   7   8        152.04        163.15        10.50 o                         
   2   7   8        993.61        387.66       218.39 o                         
   3   7   8        889.92        935.79        38.80 o                         
 -12   8   8        215.51        225.94         9.44 o                         
 -11   8   8       1516.89       1450.96        28.65 o                         
 -10   8   8         10.86         12.08         5.43 o                         
  -9   8   8        194.91        191.75         8.67 o                         
  -8   8   8         85.14         90.73         7.29 o                         
  -7   8   8         20.78         20.02         5.63 o                         
  -6   8   8        213.14        205.17         8.27 o                         
  -5   8   8         75.68         76.55         7.56 o                         
  -4   8   8        790.66        778.38        19.84 o                         
  -3   8   8        101.06        128.08         8.58 o                         
  -2   8   8         82.59         76.40         8.15 o                         
  -1   8   8       3514.51       3572.06        63.93 o                         
   0   8   8          3.94          2.91         6.80 o                         
   1   8   8        901.40       1043.07        39.87 o                         
   2   8   8        663.09        689.33        26.71 o                         
 -12   9   8        386.87        308.84        26.11 o                         
 -11   9   8          9.93         19.07         4.89 o                         
 -10   9   8        325.05        334.57         9.41 o                         
  -9   9   8         12.49         16.44         5.38 o                         
  -8   9   8          5.99         10.20         6.42 o                         
  -7   9   8        688.54        704.85        15.95 o                         
  -6   9   8          0.41          4.15         7.46 o                         
  -5   9   8        339.11        366.15        13.46 o                         
  -4   9   8        179.09        188.56         9.77 o                         
  -3   9   8        178.92        180.23        10.70 o                         
  -2   9   8       1716.16       1837.86        40.12 o                         
  -1   9   8         39.29         36.02         7.14 o                         
   0   9   8        765.64        789.43        23.52 o                         
   1   9   8        271.49        254.84        15.42 o                         
 -11  10   8        262.52        230.72         8.29 o                         
 -10  10   8         18.27         19.46         4.11 o                         
  -9  10   8         59.03         55.41         6.07 o                         
  -8  10   8       1646.96       1765.87        32.03 o                         
  -7  10   8         24.84         29.43         5.92 o                         
  -6  10   8        765.54        793.69        20.23 o                         
  -5  10   8       1119.60       1174.49        24.20 o                         
  -4  10   8        869.75        942.75        22.42 o                         
  -3  10   8       1035.10       1173.16        27.77 o                         
  -2  10   8          0.09         -5.27         5.27 o                         
  -1  10   8        792.21        680.93        37.84 o                         
 -10  11   8        295.55        272.20        11.84 o                         
  -9  11   8        325.27        349.52         9.93 o                         
  -8  11   8        102.01         93.62         7.08 o                         
  -7  11   8       1423.39       1478.51        29.03 o                         
  -6  11   8        312.77        322.67        12.28 o                         
  -5  11   8        796.35        884.43        19.39 o                         
  -4  11   8        841.54        851.61        23.29 o                         
  -3  11   8         25.40         26.42         5.47 o                         
  -7  12   8         27.35         30.03         4.06 o                         
  -6  12   8        465.78        297.25        13.38 o                         
   1 -11   9       1103.71       1227.62        28.46 o                         
   2 -11   9        968.84        845.19       125.51 o                         
   3 -11   9        111.88        121.69         7.58 o                         
   4 -11   9       1378.06       1482.31        28.50 o                         
   5 -11   9         26.28         21.23         6.30 o                         
   6 -11   9        447.99        472.55        12.22 o                         
   7 -11   9        946.65        923.90        13.18 o                         
  -1 -10   9         16.32         12.36         4.96 o                         
   0 -10   9       1284.28       1530.17        32.09 o                         
   1 -10   9        476.38        487.55        16.86 o                         
   2 -10   9        862.21        847.39        22.61 o                         
   3 -10   9        859.87        895.28        27.82 o                         
   4 -10   9        160.41        176.97         9.52 o                         
   5 -10   9       3505.81       3687.45        63.93 o                         
   6 -10   9        572.24        579.52        15.66 o                         
   7 -10   9        430.07        428.02        17.40 o                         
   8 -10   9        251.59        269.64         9.45 o                         
  -3  -9   9        429.12        382.21        25.35 o                         
  -2  -9   9         81.58         88.99         5.91 o                         
  -1  -9   9       1680.80       1849.69        38.61 o                         
   0  -9   9        462.04        464.14        24.31 o                         
   1  -9   9       1099.38       1058.36        31.41 o                         
   2  -9   9       1231.20       1210.18        24.66 o                         
   3  -9   9         81.99         75.90         7.87 o                         
   4  -9   9       1324.63       1372.15        32.12 o                         
   5  -9   9         97.50        113.36         9.11 o                         
   6  -9   9        126.38        122.17         8.02 o                         
   7  -9   9        202.38        199.65         9.01 o                         
   8  -9   9        209.20        224.59         8.51 o                         
   9  -9   9        865.11        736.06        32.57 o                         
  -4  -8   9        404.31        417.47        21.69 o                         
  -3  -8   9        168.62        182.14         7.85 o                         
  -2  -8   9       7582.38       8189.62       108.22 o                         
  -1  -8   9        344.41        356.96        12.49 o                         
   0  -8   9        323.12        332.09        11.51 o                         
   1  -8   9       1983.92       1817.74        42.92 o                         
   2  -8   9        572.48        578.92        17.90 o                         
   3  -8   9        545.01        537.04        16.86 o                         
   4  -8   9        854.62        857.40        27.21 o                         
   5  -8   9         45.17         47.32         7.22 o                         
   6  -8   9        529.82        550.54        13.95 o                         
   7  -8   9          2.96         10.06         6.49 o                         
   8  -8   9       1112.87       1146.90        21.07 o                         
   9  -8   9        508.16        481.82        10.97 o                         
  -6  -7   9        630.82        551.60        20.13 o                         
  -5  -7   9        565.29        521.13        27.76 o                         
  -4  -7   9        174.17        217.39         8.82 o                         
  -3  -7   9       2205.61       2456.71        39.75 o                         
  -2  -7   9         57.06         66.29         6.65 o                         
  -1  -7   9       1653.54       1610.85        43.77 o                         
   0  -7   9       1111.30       1011.09        24.63 o                         
   1  -7   9        564.02        477.13        12.24 o                         
   2  -7   9        315.55        359.87        10.48 o                         
   3  -7   9         22.42         21.94         5.70 o                         
   4  -7   9        253.73        252.91        11.95 o                         
   5  -7   9        802.28        841.99        22.80 o                         
   6  -7   9         55.32         47.70         7.20 o                         
   7  -7   9       1243.53       1306.84        25.01 o                         
   8  -7   9        395.90        396.97        10.81 o                         
   9  -7   9       1288.21       1233.95        34.75 o                         
  -7  -6   9       1070.41        826.34        32.39 o                         
  -6  -6   9        531.97        527.19        12.38 o                         
  -5  -6   9        800.86        905.94        20.94 o                         
  -4  -6   9         69.51        102.81        12.61 o                         
  -3  -6   9         44.70         50.62         5.89 o                         
  -2  -6   9       7660.36       7752.32       103.37 o                         
  -1  -6   9        317.80        344.31         9.31 o                         
   0  -6   9        286.98        253.17         6.93 o                         
   1  -6   9        187.93        163.65         7.19 o                         
   2  -6   9         50.16         41.73         4.14 o                         
   3  -6   9       1858.17       1844.93        25.71 o                         
   4  -6   9        412.34        412.26        14.33 o                         
   5  -6   9        136.55        138.59         9.74 o                         
   6  -6   9       1574.13       1624.79        43.73 o                         
   7  -6   9         34.15         46.06         6.76 o                         
   8  -6   9       1957.25       2036.00        31.52 o                         
   9  -6   9        173.32        171.43         7.38 o                         
  10  -6   9        480.33        446.99        25.95 o                         
  -7  -5   9        549.97        529.45        13.23 o                         
  -6  -5   9        816.45        901.12        21.27 o                         
  -5  -5   9       1188.03       1331.37        24.87 o                         
  -4  -5   9          9.02         12.40         5.36 o                         
  -3  -5   9       1408.24       1438.55        23.38 o                         
  -2  -5   9        193.42        193.55         8.38 o                         
  -1  -5   9         16.87         15.04         3.62 o                         
   0  -5   9        230.36        204.75        16.88 o                         
   1  -5   9        119.70         93.04        10.42 o                         
   2  -5   9        379.49        349.05        20.23 o                         
   3  -5   9        120.86        109.44         5.86 o                         
   4  -5   9        395.52        379.63         9.74 o                         
   5  -5   9       1372.16       1421.02        25.06 o                         
   6  -5   9          0.34          2.03         6.02 o                         
   7  -5   9       3410.90       3605.61        49.55 o                         
   8  -5   9        400.25        386.83        12.11 o                         
   9  -5   9        241.75        226.09         6.60 o                         
  10  -5   9       1226.56       1151.69        65.98 o                         
  -8  -4   9        343.78        302.70        10.08 o                         
  -7  -4   9        848.23        851.15        19.74 o                         
  -6  -4   9       1829.69       1968.23        35.40 o                         
  -5  -4   9        439.97        426.28        10.21 o                         
  -4  -4   9        779.95        797.24        16.27 o                         
  -3  -4   9          3.00         -0.22         5.09 o                         
  -2  -4   9        441.59        479.37        13.79 o                         
  -1  -4   9        759.19        754.10        19.91 o                         
   0  -4   9         41.46         53.30         6.17 o                         
   1  -4   9       1091.51        971.51        44.87 o                         
   2  -4   9        633.75        487.05        22.61 o                         
   3  -4   9       2556.44       2556.42        65.09 o                         
   4  -4   9       1539.57       1502.60        25.69 o                         
   5  -4   9         42.80         42.83         5.57 o                         
   6  -4   9       3836.12       4094.35        62.55 o                         
   7  -4   9       1207.94       1307.35        25.01 o                         
   8  -4   9        554.13        565.72        12.79 o                         
   9  -4   9        221.37        195.90         7.30 o                         
  -9  -3   9        138.44        121.63        16.28 o                         
  -8  -3   9        702.41        670.68        20.96 o                         
  -7  -3   9       1412.22       1422.65        24.15 o                         
  -6  -3   9        584.43        630.86        14.31 o                         
  -5  -3   9        857.03        897.27        16.96 o                         
  -4  -3   9          2.80          7.81         5.35 o                         
  -3  -3   9        657.00        651.73        17.20 o                         
  -2  -3   9       1090.71       1062.30        23.81 o                         
  -1  -3   9        394.98        391.74        12.16 o                         
   0  -3   9       1939.35       1791.46        45.62 o                         
   1  -3   9       2462.50       2514.42        61.78 o                         
   2  -3   9        868.90        811.26        26.08 o                         
   3  -3   9       2451.26       2272.00        59.30 o                         
   4  -3   9       1523.30       1497.90        26.10 o                         
   5  -3   9       4358.75       4374.35        55.78 o                         
   6  -3   9        291.71        304.28        11.20 o                         
   7  -3   9       1399.75       1465.26        30.91 o                         
   8  -3   9        696.63        700.25        18.32 o                         
   9  -3   9        117.26        116.50         9.51 o                         
 -10  -2   9          2.35         16.91         9.25 o                         
  -9  -2   9       1558.99       1532.91        43.83 o                         
  -8  -2   9        646.05        659.07        15.83 o                         
  -7  -2   9        478.39        514.51        11.25 o                         
  -6  -2   9         21.67         26.49         4.84 o                         
  -5  -2   9         72.10         80.13         5.40 o                         
  -4  -2   9       1399.84       1476.56        31.86 o                         
  -3  -2   9         12.70         12.88         5.22 o                         
  -2  -2   9       1656.25       1645.32        35.74 o                         
  -1  -2   9       2179.81       1839.75        38.72 o                         
   0  -2   9       2387.70       2510.96        60.67 o                         
   1  -2   9       5503.13       5618.79       128.95 o                         
   2  -2   9       2721.01       2695.72        82.24 o                         
   3  -2   9       1808.34       1876.47        49.15 o                         
   4  -2   9       2751.49       2614.90        40.30 o                         
   5  -2   9        399.74        410.51        13.85 o                         
   6  -2   9        708.35        668.81        15.31 o                         
   7  -2   9        425.23        435.37        12.24 o                         
   8  -2   9         10.94          7.87         4.85 o                         
   9  -2   9        332.78        329.37        26.24 o                         
 -10  -1   9       1537.26       1403.21        47.07 o                         
  -9  -1   9        452.79        474.43        20.81 o                         
  -8  -1   9        395.85        425.60        11.92 o                         
  -7  -1   9         33.99         53.15         5.15 o                         
  -6  -1   9         39.63         53.52         5.04 o                         
  -5  -1   9        133.21        147.00         8.70 o                         
  -4  -1   9         59.93         68.60         6.53 o                         
  -3  -1   9        370.40        311.70        11.76 o                         
  -2  -1   9       5014.72       4524.47        87.56 o                         
  -1  -1   9       1095.42       1183.85        31.65 o                         
   0  -1   9       8620.19       8076.49       267.46 o                         
   1  -1   9       6466.55       6448.95       222.73 o                         
   2  -1   9        890.59        855.62        24.43 o                         
   3  -1   9       2383.32       2119.56        53.50 o                         
   4  -1   9        194.05        182.15         7.44 o                         
   5  -1   9        239.90        195.08         7.72 o                         
   6  -1   9        223.27        236.16        10.33 o                         
   7  -1   9         32.46         23.67         6.28 o                         
   8  -1   9        445.22        402.21        11.76 o                         
   9  -1   9        303.25        272.28        19.73 o                         
 -11   0   9        464.59        434.67        27.73 o                         
 -10   0   9         31.77         45.96         7.62 o                         
  -9   0   9        566.51        644.66        22.00 o                         
  -8   0   9        309.94        365.91         8.84 o                         
  -7   0   9         36.54         33.28         4.51 o                         
  -6   0   9        130.96        123.84         6.01 o                         
  -5   0   9         10.02         15.39         5.66 o                         
  -4   0   9       1514.74       1475.04        38.21 o                         
  -3   0   9       4601.80       4434.92        99.53 o                         
  -2   0   9          3.70          5.97         5.05 o                         
  -1   0   9       7520.72       6664.79       197.52 o                         
   0   0   9       7287.35       7319.01       163.82 o                         
   1   0   9       3482.06       3661.71        86.08 o                         
   2   0   9       3677.99       3566.24        81.76 o                         
   3   0   9        104.39        120.96         8.79 o                         
   4   0   9        235.96        230.37         8.59 o                         
   5   0   9        926.93        910.12        18.92 o                         
   6   0   9          7.44         12.80         6.06 o                         
   7   0   9        242.47        245.87         8.84 o                         
   8   0   9       1038.77       1074.72        36.88 o                         
 -11   1   9         66.22         72.47        14.62 o                         
 -10   1   9        715.51        732.72        22.25 o                         
  -9   1   9       1351.05       1401.84        30.50 o                         
  -8   1   9       2147.66       2224.20        46.96 o                         
  -7   1   9       1143.21       1165.35        21.73 o                         
  -6   1   9       1113.21       1159.89        27.41 o                         
  -5   1   9       3532.01       3625.53        67.08 o                         
  -4   1   9       5180.82       5264.91       103.98 o                         
  -3   1   9        658.00        690.21        17.07 o                         
  -2   1   9       3267.19       2811.39        65.34 o                         
  -1   1   9         50.19         94.19         8.73 o                         
   0   1   9       6198.20       6331.34       124.41 o                         
   1   1   9       4909.73       5149.23       103.34 o                         
   2   1   9        148.27        131.51         9.69 o                         
   3   1   9       1329.19       1285.72        21.23 o                         
   4   1   9        311.74        323.20        10.81 o                         
   5   1   9        137.88        134.61         8.92 o                         
   6   1   9        643.22        613.99        15.96 o                         
   7   1   9        468.75        484.48        15.28 o                         
   8   1   9        733.73        636.02        47.06 o                         
 -12   2   9        574.22        519.28        25.81 o                         
 -11   2   9        304.02        297.76        10.29 o                         
 -10   2   9         90.54        108.58         8.75 o                         
  -9   2   9        719.34        768.51        21.10 o                         
  -8   2   9       1048.73       1069.07        19.55 o                         
  -7   2   9        232.64        235.17         8.46 o                         
  -6   2   9       3873.33       3887.08        90.74 o                         
  -5   2   9       3845.74       3928.11        71.98 o                         
  -4   2   9       3400.60       3588.64        72.55 o                         
  -3   2   9       6202.18       6123.88       135.83 o                         
  -2   2   9          9.08         11.86         7.18 o                         
  -1   2   9       2622.01       2345.81        50.65 o                         
   0   2   9       4120.14       4358.06        88.58 o                         
   1   2   9        211.33        221.35        11.27 o                         
   2   2   9       1394.49       1387.12        25.26 o                         
   3   2   9       1113.16       1098.86        20.33 o                         
   4   2   9        118.31        114.91         8.66 o                         
   5   2   9        191.93        194.21         9.89 o                         
   6   2   9        196.98        214.03        13.66 o                         
   7   2   9        843.98        785.54        35.22 o                         
 -12   3   9        105.98        105.06        10.50 o                         
 -11   3   9        164.30        165.76         8.66 o                         
 -10   3   9         39.73         45.73         7.50 o                         
  -9   3   9        460.44        501.98        12.37 o                         
  -8   3   9       1060.09       1062.49        20.48 o                         
  -7   3   9       4864.20       5008.52        65.46 o                         
  -6   3   9       4510.63       4680.77        86.01 o                         
  -5   3   9       4468.43       4614.60        93.52 o                         
  -4   3   9       7802.21       8176.68       141.01 o                         
  -3   3   9         77.05         90.10         6.91 o                         
  -2   3   9        317.48        224.05        12.31 o                         
  -1   3   9        690.26        670.76        22.76 o                         
   0   3   9          4.89          7.56         6.22 o                         
   1   3   9         52.46         49.49         5.17 o                         
   2   3   9        260.37        235.89         8.56 o                         
   3   3   9        112.73        108.26         8.25 o                         
   4   3   9        141.73        165.05        10.21 o                         
   5   3   9       1792.64       1889.86        38.12 o                         
   6   3   9        730.53        755.66        26.72 o                         
 -12   4   9        218.18        220.30         9.42 o                         
 -11   4   9        381.36        379.92        12.64 o                         
 -10   4   9        296.07        345.18        13.21 o                         
  -9   4   9        268.83        267.54        11.11 o                         
  -8   4   9       3566.80       3598.30        55.52 o                         
  -7   4   9       2575.81       2555.43        42.72 o                         
  -6   4   9       1847.06       1839.84        27.40 o                         
  -5   4   9       6562.61       6612.22       106.27 o                         
  -4   4   9         57.13         69.58         5.40 o                         
  -3   4   9       4940.89       4920.81       138.16 o                         
  -2   4   9        761.17        761.01        31.03 o                         
  -1   4   9         55.24         49.13        10.42 o                         
   0   4   9         59.48         54.64         6.81 o                         
   1   4   9         98.65         92.47         6.47 o                         
   2   4   9         24.30         37.20         5.87 o                         
   3   4   9       2214.80       2191.93        45.23 o                         
   4   4   9        784.39        769.35        42.90 o                         
   5   4   9        469.64        516.01        15.87 o                         
   6   4   9        103.55         77.46         5.69 o                         
 -12   5   9        623.96        649.31        20.59 o                         
 -11   5   9       1277.81       1346.20        35.90 o                         
 -10   5   9        142.55        161.73         9.21 o                         
  -9   5   9       1397.91       1516.25        32.36 o                         
  -8   5   9        117.16        124.18         5.87 o                         
  -7   5   9       3052.98       2950.83        39.80 o                         
  -6   5   9       5388.96       5289.88        62.48 o                         
  -5   5   9          6.19          8.37         5.22 o                         
  -4   5   9       1482.72       1486.52        67.74 o                         
  -3   5   9        295.98        318.27        29.32 o                         
  -2   5   9        107.29         99.85         7.35 o                         
  -1   5   9        468.56        442.28        10.99 o                         
   0   5   9        116.42        129.60         9.28 o                         
   1   5   9        768.31        776.21        21.59 o                         
   2   5   9        378.61        408.91        13.85 o                         
   3   5   9          9.16          6.18         7.39 o                         
   4   5   9       1199.73       1241.05        26.90 o                         
   5   5   9         25.84         18.21         5.76 o                         
 -12   6   9        758.18        733.32        24.07 o                         
 -11   6   9        629.71        658.72        21.18 o                         
 -10   6   9       2963.11       3022.57        82.67 o                         
  -9   6   9          2.77          8.99         4.85 o                         
  -8   6   9       2539.23       2497.84        48.97 o                         
  -7   6   9        993.95       1012.92        17.55 o                         
  -6   6   9        455.95        441.26        11.59 o                         
  -5   6   9       1375.43       1346.56        19.18 o                         
  -4   6   9        263.66        270.09         9.43 o                         
  -3   6   9        762.68        761.69        17.44 o                         
  -2   6   9        623.82        629.10        15.80 o                         
  -1   6   9         38.74         39.18         6.81 o                         
   0   6   9       2190.99       2171.74        42.54 o                         
   1   6   9          9.17         20.09         6.28 o                         
   2   6   9        267.18        305.88        13.18 o                         
   3   6   9       1399.80       1328.00        60.22 o                         
   4   6   9         27.86         17.94         5.45 o                         
 -12   7   9        297.29        277.16        29.53 o                         
 -11   7   9       3240.91       3130.95        80.05 o                         
 -10   7   9         36.11         32.83         7.08 o                         
  -9   7   9        774.33        806.80        21.02 o                         
  -8   7   9        297.83        262.14        10.13 o                         
  -7   7   9        695.71        676.18        15.23 o                         
  -6   7   9       1718.53       1806.83        32.01 o                         
  -5   7   9          0.58         -6.68         7.34 o                         
  -4   7   9        626.70        634.51        18.57 o                         
  -3   7   9        465.40        515.43        16.22 o                         
  -2   7   9        377.69        400.66        14.77 o                         
  -1   7   9       1246.68       1269.11        28.92 o                         
   0   7   9          4.99          7.82         7.08 o                         
   1   7   9       1192.96       1099.93        59.28 o                         
   2   7   9        559.08        316.58       228.20 o                         
   3   7   9        464.09        421.76        38.93 o                         
 -12   8   9        997.52        923.18        51.47 o                         
 -11   8   9         57.80         63.54         6.01 o                         
 -10   8   9       1662.53       1644.88        29.21 o                         
  -9   8   9        278.71        271.63        10.20 o                         
  -8   8   9        274.26        274.87        10.64 o                         
  -7   8   9         18.04         18.66         6.47 o                         
  -6   8   9        363.91        425.16        22.04 o                         
  -5   8   9        509.91        487.74        16.54 o                         
  -4   8   9       1147.13       1175.20        25.65 o                         
  -3   8   9         59.57         66.67         7.70 o                         
  -2   8   9        511.42        570.09        19.00 o                         
  -1   8   9          6.40         10.86         7.20 o                         
   0   8   9       1796.89       1844.69        59.44 o                         
   1   8   9        665.20        743.84        30.39 o                         
   2   8   9        563.17        489.69        23.21 o                         
 -12   9   9         27.80         17.95         5.05 o                         
 -11   9   9       1125.95        994.53        19.39 o                         
 -10   9   9         20.85         23.36         4.79 o                         
  -9   9   9        101.35         93.62         6.42 o                         
  -8   9   9         60.66         52.57         7.01 o                         
  -7   9   9         10.72         18.84         7.75 o                         
  -6   9   9       2048.48       2246.64        37.45 o                         
  -5   9   9        395.91        410.94        17.34 o                         
  -4   9   9         12.84         10.84         7.29 o                         
  -3   9   9        556.48        616.51        17.93 o                         
  -2   9   9         37.97         44.84         7.95 o                         
  -1   9   9       1975.82       1968.42        40.42 o                         
   0   9   9        291.63        318.59        17.70 o                         
 -11  10   9          1.35          4.11         4.45 o                         
 -10  10   9        176.46        172.77         7.63 o                         
  -9  10   9         25.68         23.35         5.57 o                         
  -8  10   9          2.99          1.80         5.97 o                         
  -7  10   9        255.75        297.21        11.60 o                         
  -6  10   9         37.84         39.83         7.02 o                         
  -5  10   9        991.65       1079.17        29.26 o                         
  -4  10   9       1074.65       1154.60        25.09 o                         
  -3  10   9        226.01        233.84         9.68 o                         
  -2  10   9       2085.44       1943.95        73.11 o                         
  -1  10   9         23.22         16.85         9.78 o                         
 -10  11   9         10.87          6.56         3.09 o                         
  -9  11   9        205.11        178.66         7.76 o                         
  -8  11   9        518.18        520.66        12.46 o                         
  -7  11   9          6.96         12.47         6.85 o                         
  -6  11   9        553.75        594.08        28.06 o                         
  -5  11   9        734.31        772.11        18.10 o                         
  -4  11   9        441.53        425.32        11.98 o                         
  -3  11   9       1570.53       1425.70        52.40 o                         
   1 -11  10        151.80        140.69         8.57 o                         
   2 -11  10        129.74        119.82         8.75 o                         
   3 -11  10        969.46        997.74        35.41 o                         
   4 -11  10          0.03          8.24         4.49 o                         
   5 -11  10       1975.88       2009.03        32.59 o                         
   6 -11  10        145.30        142.47         8.11 o                         
  -1 -10  10        849.98        905.47        22.70 o                         
   0 -10  10         63.46         74.02         8.17 o                         
   1 -10  10        536.39        591.29        28.58 o                         
   2 -10  10       1280.39       1277.68        34.62 o                         
   3 -10  10         75.68         70.86         6.37 o                         
   4 -10  10        622.03        688.74        19.54 o                         
   5 -10  10        147.08        186.49        11.26 o                         
   6 -10  10       1073.43       1058.35        29.93 o                         
   7 -10  10        457.60        452.01        14.51 o                         
   8 -10  10         48.29         41.07         4.10 o                         
  -3  -9  10          5.02          6.66         2.86 o                         
  -2  -9  10       1592.31       1667.80        29.89 o                         
  -1  -9  10         75.65         75.70         9.53 o                         
   0  -9  10       1196.78       1325.37        30.36 o                         
   1  -9  10       1314.83       1298.89        35.87 o                         
   2  -9  10          7.77         13.16         6.71 o                         
   3  -9  10       2078.69       2045.50        38.12 o                         
   4  -9  10        327.36        337.63        13.27 o                         
   5  -9  10        345.17        330.07        49.50 o                         
   6  -9  10        174.03        184.69         8.54 o                         
   7  -9  10         11.43          4.07         5.91 o                         
   8  -9  10        320.38        321.05         9.02 o                         
  -4  -8  10        161.73        161.28        11.64 o                         
  -3  -8  10        258.15        323.02         9.53 o                         
  -2  -8  10          0.44          6.96         5.60 o                         
  -1  -8  10       2627.40       2745.75        45.57 o                         
   0  -8  10       1014.54        962.16        46.86 o                         
   1  -8  10        515.29        502.26        15.05 o                         
   2  -8  10       2789.93       2734.62        41.54 o                         
   3  -8  10          1.13          3.71         6.09 o                         
   4  -8  10        487.62        455.28        14.58 o                         
   5  -8  10        538.64        520.17        14.87 o                         
   6  -8  10         85.60         90.49         7.39 o                         
   7  -8  10        250.09        273.72         9.92 o                         
   8  -8  10        245.96        288.75         8.84 o                         
   9  -8  10        106.80         82.74         5.00 o                         
  -5  -7  10        561.34        553.40        23.94 o                         
  -4  -7  10        963.15       1047.60        21.18 o                         
  -3  -7  10         98.31        122.24         7.77 o                         
  -2  -7  10       2747.01       2875.88        45.39 o                         
  -1  -7  10        516.76        501.94        19.08 o                         
   0  -7  10       1496.29       1402.76        35.23 o                         
   1  -7  10       1654.33       1464.64        38.65 o                         
   2  -7  10          7.02          2.80         5.61 o                         
   3  -7  10       1406.24       1397.51        23.64 o                         
   4  -7  10        485.79        450.94        13.15 o                         
   5  -7  10        151.00        132.96         7.52 o                         
   6  -7  10        695.14        793.33        19.53 o                         
   7  -7  10          4.29          6.28         6.83 o                         
   8  -7  10        622.58        656.84        16.21 o                         
   9  -7  10        566.35        482.23        12.27 o                         
  -6  -6  10        478.51        478.00        20.25 o                         
  -5  -6  10       1350.23       1491.41        27.51 o                         
  -4  -6  10          7.72         16.02         6.81 o                         
  -3  -6  10       1475.54       1547.34        27.99 o                         
  -2  -6  10        351.02        342.24        10.76 o                         
  -1  -6  10       1104.36       1057.17        22.49 o                         
   0  -6  10       1105.40        985.64        14.83 o                         
   1  -6  10          8.89         12.02         5.09 o                         
   2  -6  10         50.67         60.29         5.18 o                         
   3  -6  10         95.11         95.35         5.86 o                         
   4  -6  10        252.05        260.84        10.82 o                         
   5  -6  10        939.24        966.44        20.07 o                         
   6  -6  10         87.01         91.61         7.81 o                         
   7  -6  10        654.87        703.08        20.82 o                         
   8  -6  10        465.33        481.67        11.98 o                         
   9  -6  10        689.65        637.63        34.10 o                         
  -7  -5  10       1103.85       1100.47        23.20 o                         
  -6  -5  10       1271.96       1381.96        25.95 o                         
  -5  -5  10        268.35        285.18        10.65 o                         
  -4  -5  10       5044.51       5334.12        79.58 o                         
  -3  -5  10       1803.10       1829.63        29.26 o                         
  -2  -5  10       1026.40        971.82        16.93 o                         
  -1  -5  10        593.86        614.18        10.79 o                         
   0  -5  10         80.61         83.13         6.60 o                         
   1  -5  10         50.20         43.97         5.05 o                         
   2  -5  10        567.31        535.05        11.94 o                         
   3  -5  10        601.61        620.49        16.81 o                         
   4  -5  10        101.14         84.24         6.63 o                         
   5  -5  10        269.11        268.04         8.92 o                         
   6  -5  10       2789.01       3079.76        51.40 o                         
   7  -5  10        368.83        404.69        12.32 o                         
   8  -5  10       2216.35       2262.13        41.77 o                         
   9  -5  10        968.88        916.71        28.63 o                         
  -8  -4  10       1320.05       1163.68        27.70 o                         
  -7  -4  10       1109.48       1121.61        20.53 o                         
  -6  -4  10        424.61        487.30        15.70 o                         
  -5  -4  10       3618.09       3836.62        49.54 o                         
  -4  -4  10        611.96        606.79        14.43 o                         
  -3  -4  10       2598.20       2654.97        35.36 o                         
  -2  -4  10        543.39        556.07         9.63 o                         
  -1  -4  10          5.15          6.27         4.55 o                         
   0  -4  10        863.86        782.99        27.48 o                         
   1  -4  10        403.04        348.33        20.34 o                         
   2  -4  10        479.94        450.61        20.77 o                         
   3  -4  10        834.76        843.97        14.42 o                         
   4  -4  10         98.20         94.25         6.89 o                         
   5  -4  10       4034.59       4142.06        53.60 o                         
   6  -4  10        409.58        470.95        12.21 o                         
   7  -4  10       1758.44       1828.13        31.78 o                         
   8  -4  10       1191.43       1159.92        22.62 o                         
   9  -4  10        186.49        166.90        10.03 o                         
  -9  -3  10       1724.25       1274.90        69.20 o                         
  -8  -3  10        459.74        416.57        11.48 o                         
  -7  -3  10       1430.81       1494.13        23.40 o                         
  -6  -3  10       2686.44       2806.77        36.27 o                         
  -5  -3  10         10.47         11.52         5.35 o                         
  -4  -3  10       1782.35       1805.06        26.85 o                         
  -3  -3  10         26.62         26.14         4.41 o                         
  -2  -3  10        436.13        426.85        13.84 o                         
  -1  -3  10       2928.59       2873.49        91.03 o                         
   0  -3  10        253.10        245.92        10.51 o                         
   1  -3  10       1330.29       1268.61        36.11 o                         
   2  -3  10       2638.94       2579.97        65.62 o                         
   3  -3  10       1580.23       1578.84        29.63 o                         
   4  -3  10       2007.15       1998.10        31.85 o                         
   5  -3  10        280.83        282.66         9.13 o                         
   6  -3  10       2897.10       3149.65        47.58 o                         
   7  -3  10        662.16        682.82        20.18 o                         
   8  -3  10        466.30        441.22        21.02 o                         
   9  -3  10       1182.51       1075.43        35.04 o                         
 -10  -2  10        583.18        458.48        24.72 o                         
  -9  -2  10        461.65        437.48        26.78 o                         
  -8  -2  10       1492.94       1471.01        47.68 o                         
  -7  -2  10        989.75       1020.74        22.74 o                         
  -6  -2  10         11.85         14.41         4.58 o                         
  -5  -2  10         29.54         30.87         4.41 o                         
  -4  -2  10        213.13        223.70         7.27 o                         
  -3  -2  10       3731.10       3877.91       105.47 o                         
  -2  -2  10       2962.13       2961.19        87.85 o                         
  -1  -2  10        182.21        172.34         8.91 o                         
   0  -2  10         73.43         48.34         5.73 o                         
   1  -2  10        949.12        929.61        29.00 o                         
   2  -2  10       5810.76       6424.20       181.91 o                         
   3  -2  10       5995.33       6127.67       113.52 o                         
   4  -2  10         62.14         60.81         6.30 o                         
   5  -2  10       2697.02       2722.60        53.17 o                         
   6  -2  10        510.25        549.15        12.30 o                         
   7  -2  10        390.00        375.73        10.96 o                         
   8  -2  10        820.39        721.34        32.64 o                         
   9  -2  10        102.89         97.46        12.44 o                         
 -10  -1  10        272.03        271.35        14.07 o                         
  -9  -1  10       1660.52       1625.79        73.76 o                         
  -8  -1  10        520.70        555.32        17.63 o                         
  -7  -1  10        534.14        525.93        11.80 o                         
  -6  -1  10        281.51        302.01         8.99 o                         
  -5  -1  10         72.44         79.96         5.20 o                         
  -4  -1  10        337.49        330.84        11.06 o                         
  -3  -1  10         71.93        111.34         6.60 o                         
  -2  -1  10        265.21        268.82        15.06 o                         
  -1  -1  10       2296.43       2185.52        46.86 o                         
   0  -1  10         43.65         50.95         6.26 o                         
   1  -1  10       5351.50       5404.42       182.19 o                         
   2  -1  10       6273.54       6201.90       198.41 o                         
   3  -1  10        618.27        632.02        15.20 o                         
   4  -1  10       1621.42       1419.47        33.15 o                         
   5  -1  10        920.78        977.16        19.42 o                         
   6  -1  10        346.42        356.22        17.12 o                         
   7  -1  10        382.94        380.51        11.19 o                         
   8  -1  10        270.66        281.92        17.02 o                         
 -11   0  10        218.02        219.38        15.84 o                         
 -10   0  10        983.80       1009.09        30.85 o                         
  -9   0  10       1255.60       1238.77        65.56 o                         
  -8   0  10        843.10        812.53        17.92 o                         
  -7   0  10         61.70         64.28         5.32 o                         
  -6   0  10        270.40        283.66         7.41 o                         
  -5   0  10        132.18        143.52         8.55 o                         
  -4   0  10         19.63         11.45         5.14 o                         
  -3   0  10        211.12        222.06        10.91 o                         
  -2   0  10       5607.98       5362.75       148.80 o                         
  -1   0  10          4.08          3.28         3.29 o                         
   0   0  10       5139.50       4982.60       114.77 o                         
   1   0  10       2798.95       2877.12        70.33 o                         
   2   0  10       1762.89       1776.06        66.25 o                         
   3   0  10       5129.09       4872.04        67.77 o                         
   4   0  10        647.25        618.93        18.90 o                         
   5   0  10        534.67        480.73        16.71 o                         
   6   0  10        726.31        758.27        22.57 o                         
   7   0  10        207.68        226.29         7.87 o                         
   8   0  10         39.77         42.32         5.17 o                         
 -11   1  10        580.24        549.72        28.86 o                         
 -10   1  10        133.98        121.32         8.85 o                         
  -9   1  10        243.61        267.31         9.22 o                         
  -8   1  10        871.01        876.65        22.48 o                         
  -7   1  10        405.95        420.68        10.79 o                         
  -6   1  10        585.18        566.61        10.59 o                         
  -5   1  10        277.13        292.00        10.62 o                         
  -4   1  10        177.32        146.64         7.60 o                         
  -3   1  10       2136.52       2001.23        61.53 o                         
  -2   1  10         21.95         21.25         6.99 o                         
  -1   1  10       8951.16       8611.60       193.34 o                         
   0   1  10       3144.74       3102.20        68.79 o                         
   1   1  10       1734.88       1738.03        40.80 o                         
   2   1  10       5013.92       4890.06       106.16 o                         
   3   1  10        262.30        246.76         8.75 o                         
   4   1  10        215.08        197.29         7.87 o                         
   5   1  10        575.60        596.75        19.04 o                         
   6   1  10        161.15        159.88         7.59 o                         
   7   1  10         65.03         63.19         4.47 o                         
 -11   2  10         18.69         20.89         6.33 o                         
 -10   2  10        283.63        279.10        13.46 o                         
  -9   2  10       1241.02       1295.22        30.83 o                         
  -8   2  10        333.83        340.61        14.22 o                         
  -7   2  10         25.03         28.61         4.24 o                         
  -6   2  10          7.59          9.27         4.79 o                         
  -5   2  10       3443.17       3458.66        83.72 o                         
  -4   2  10       4716.52       4716.73       134.74 o                         
  -3   2  10         71.66         67.76         7.72 o                         
  -2   2  10       3911.60       3794.43        90.17 o                         
  -1   2  10       1640.90       1495.33        40.92 o                         
   0   2  10       2725.60       2944.35        63.27 o                         
   1   2  10       2404.85       2460.38        54.98 o                         
   2   2  10         51.15         51.29         5.09 o                         
   3   2  10        289.54        288.02        10.74 o                         
   4   2  10        213.89        252.94        11.27 o                         
   5   2  10          3.45          9.26         6.39 o                         
   6   2  10        582.91        557.57        18.45 o                         
   7   2  10         53.05         49.61         4.67 o                         
 -12   3  10         19.74         26.49         4.84 o                         
 -11   3  10        327.80        330.36        10.31 o                         
 -10   3  10          8.37          5.61         5.82 o                         
  -9   3  10          6.99         18.66         5.16 o                         
  -8   3  10        758.04        831.68        16.46 o                         
  -7   3  10        891.83        914.91        17.88 o                         
  -6   3  10       4195.57       4313.19        63.82 o                         
  -5   3  10       3228.62       3390.42        62.48 o                         
  -4   3  10        157.75        185.63         9.99 o                         
  -3   3  10       2121.00       2030.70        64.30 o                         
  -2   3  10        160.94        158.95        11.47 o                         
  -1   3  10        807.62        847.36        27.59 o                         
   0   3  10       1590.87       1564.97        64.68 o                         
   1   3  10         84.97         71.06         5.66 o                         
   2   3  10        652.08        663.73        13.88 o                         
   3   3  10        349.14        368.90        12.98 o                         
   4   3  10         23.00         24.53         6.85 o                         
   5   3  10        621.30        638.69        17.49 o                         
   6   3  10         15.50         18.57         4.38 o                         
 -12   4  10        236.17        247.77        10.75 o                         
 -11   4  10         22.66         21.99         5.68 o                         
 -10   4  10        106.27        110.52         8.21 o                         
  -9   4  10       1376.76       1486.32        25.87 o                         
  -8   4  10        752.52        827.01        17.20 o                         
  -7   4  10       1179.72       1196.27        20.27 o                         
  -6   4  10       3408.24       3532.11        45.22 o                         
  -5   4  10       1146.32       1161.08        37.70 o                         
  -4   4  10       3726.43       3404.95       144.41 o                         
  -3   4  10        264.27        267.85        17.67 o                         
  -2   4  10        525.17        513.98        29.67 o                         
  -1   4  10       1510.96       1567.67        31.84 o                         
   0   4  10          3.29          4.35         5.06 o                         
   1   4  10         28.88         37.66         6.79 o                         
   2   4  10        669.49        642.34        19.36 o                         
   3   4  10         78.13         69.53         8.46 o                         
   4   4  10        519.29        592.69        18.62 o                         
   5   4  10         12.24         27.70         5.62 o                         
 -12   5  10         18.95         12.97         6.18 o                         
 -11   5  10        410.50        395.74        13.11 o                         
 -10   5  10       1458.64       1469.78        28.77 o                         
  -9   5  10          0.26          0.87         4.93 o                         
  -8   5  10       2443.23       2544.23        32.98 o                         
  -7   5  10       5499.56       5587.74        66.16 o                         
  -6   5  10        954.28        938.61        16.29 o                         
  -5   5  10       5840.01       5662.41        76.77 o                         
  -4   5  10        109.12        109.71         6.68 o                         
  -3   5  10       2784.15       2616.33        39.31 o                         
  -2   5  10       1243.34       1187.26        24.14 o                         
  -1   5  10         42.33         46.23         6.00 o                         
   0   5  10         32.70         24.61         8.16 o                         
   1   5  10       1213.44       1265.36        41.39 o                         
   2   5  10        606.38        615.67        26.87 o                         
   3   5  10        617.42        626.65        28.16 o                         
   4   5  10          1.73          4.33         7.54 o                         
 -12   6  10        725.34        704.27        22.62 o                         
 -11   6  10       1270.21       1295.45        31.19 o                         
 -10   6  10          5.08         11.05         7.51 o                         
  -9   6  10       2108.14       2191.86        46.55 o                         
  -8   6  10        612.10        638.33        14.93 o                         
  -7   6  10        873.26        811.95        18.28 o                         
  -6   6  10       3418.49       3412.58        68.79 o                         
  -5   6  10         67.33         65.23         5.97 o                         
  -4   6  10       2263.52       2210.04        37.02 o                         
  -3   6  10        242.72        256.77        10.69 o                         
  -2   6  10        325.71        313.52        11.28 o                         
  -1   6  10        829.22        847.05        20.35 o                         
   0   6  10         37.53         38.06         7.19 o                         
   1   6  10         37.61         47.99        11.12 o                         
   2   6  10        534.06        526.64        54.95 o                         
   3   6  10        197.18        178.60        14.21 o                         
 -12   7  10        982.44        949.55        23.01 o                         
 -11   7  10        290.20        258.49        10.26 o                         
 -10   7  10       2989.78       2980.90        71.29 o                         
  -9   7  10        166.49        179.68         9.28 o                         
  -8   7  10       2097.63       2080.36        38.00 o                         
  -7   7  10       1440.49       1474.32        27.78 o                         
  -6   7  10         53.60         51.83         6.42 o                         
  -5   7  10       1474.04       1434.84        28.49 o                         
  -4   7  10         69.85         78.07         8.16 o                         
  -3   7  10          7.10         11.60         6.48 o                         
  -2   7  10        457.08        473.73        14.06 o                         
  -1   7  10         95.36         94.19        12.90 o                         
   0   7  10        649.98        633.33        27.30 o                         
   1   7  10        564.98        580.13        19.71 o                         
   2   7  10        130.00        125.68        12.24 o                         
 -12   8  10        391.85        329.38        15.80 o                         
 -11   8  10       2035.12       1929.97        77.98 o                         
 -10   8  10        647.61        597.48        16.24 o                         
  -9   8  10        545.95        555.22        15.63 o                         
  -8   8  10        526.29        534.93        17.78 o                         
  -7   8  10        389.83        367.16        16.36 o                         
  -6   8  10        100.44         88.46         8.86 o                         
  -5   8  10        403.28        416.64        19.01 o                         
  -4   8  10        250.06        241.45        12.04 o                         
  -3   8  10         65.68         99.81        15.55 o                         
  -2   8  10        123.07        114.33        10.36 o                         
  -1   8  10       1249.79       1244.55        26.94 o                         
   0   8  10        165.04        155.58         8.94 o                         
   1   8  10        328.48        340.14        17.76 o                         
 -11   9  10          0.76         -2.46         4.97 o                         
 -10   9  10        918.76        907.27        18.04 o                         
  -9   9  10        350.74        324.57        12.87 o                         
  -8   9  10        672.06        663.80        19.06 o                         
  -7   9  10        127.97        128.59         8.01 o                         
  -6   9  10        127.11        131.08         8.58 o                         
  -5   9  10        567.24        586.44        15.36 o                         
  -4   9  10        539.17        591.87        17.78 o                         
  -3   9  10         31.93         25.00         8.58 o                         
  -2   9  10        508.31        556.04        20.09 o                         
  -1   9  10        115.60        108.82         8.22 o                         
   0   9  10       1647.76       1611.53        49.85 o                         
 -11  10  10        513.77        299.71        43.74 o                         
 -10  10  10          8.77         13.21         4.14 o                         
  -9  10  10          5.99         11.56         5.04 o                         
  -8  10  10        193.98        180.92        13.15 o                         
  -7  10  10        198.36        233.21         8.89 o                         
  -6  10  10        474.33        534.38        13.34 o                         
  -5  10  10        573.60        607.79        16.53 o                         
  -4  10  10        218.77        234.76        10.78 o                         
  -3  10  10        971.60       1006.16        27.72 o                         
  -2  10  10          9.19          8.38         4.03 o                         
  -9  11  10         22.82         14.56         4.13 o                         
  -8  11  10         77.63         80.89         6.51 o                         
  -7  11  10        394.20        393.68        20.46 o                         
  -6  11  10         41.14         45.51         8.18 o                         
  -5  11  10        245.67        227.90         8.65 o                         
  -4  11  10       1291.54       1062.56        31.16 o                         
   2 -11  11        374.44        373.60        16.76 o                         
   3 -11  11         12.51         -2.31         3.44 o                         
   4 -11  11        703.71        706.27        14.36 o                         
   5 -11  11        126.36        102.25         7.17 o                         
  -1 -10  11         55.75         52.26         7.08 o                         
   0 -10  11        333.33        375.98        15.57 o                         
   1 -10  11        682.47        745.66        40.83 o                         
   2 -10  11         24.11         26.92         5.98 o                         
   3 -10  11        688.94        706.11        17.01 o                         
   4 -10  11        133.00        156.47         8.96 o                         
   5 -10  11       1571.05       1598.01        73.17 o                         
   6 -10  11        812.79        837.58        22.53 o                         
   7 -10  11        102.52         86.36         5.53 o                         
  -3  -9  11         11.03          4.72         3.80 o                         
  -2  -9  11         39.71         29.68         7.94 o                         
  -1  -9  11       1522.26       1754.55        54.95 o                         
   0  -9  11        535.67        580.88        22.43 o                         
   1  -9  11        811.42        835.83        31.02 o                         
   2  -9  11       1949.92       1973.46        37.61 o                         
   3  -9  11          7.16         13.88         6.36 o                         
   4  -9  11       1642.59       1712.02        29.64 o                         
   5  -9  11       1301.19       1389.46        35.44 o                         
   6  -9  11         35.09         38.94         7.87 o                         
   7  -9  11        523.83        508.02        14.80 o                         
   8  -9  11         92.99         85.98         5.65 o                         
  -4  -8  11        133.51         94.39         5.73 o                         
  -3  -8  11         26.77         31.55         5.05 o                         
  -2  -8  11       1010.45       1113.52        17.29 o                         
  -1  -8  11        464.03        463.12        14.88 o                         
   0  -8  11       1141.37       1116.33        46.51 o                         
   1  -8  11       3702.72       3639.67       116.98 o                         
   2  -8  11          1.83          0.85         6.19 o                         
   3  -8  11       2277.66       2276.53        38.08 o                         
   4  -8  11        389.35        415.04        13.68 o                         
   5  -8  11        113.29         98.74         9.11 o                         
   6  -8  11        347.74        365.32        12.22 o                         
   7  -8  11         78.76         84.21         6.83 o                         
   8  -8  11        372.52        336.28         9.08 o                         
  -5  -7  11         83.68         71.06         7.95 o                         
  -4  -7  11        277.25        325.94        10.99 o                         
  -3  -7  11        426.40        470.79        12.65 o                         
  -2  -7  11          7.47         14.53         6.42 o                         
  -1  -7  11       1447.68       1478.96        26.43 o                         
   0  -7  11       3163.88       2943.66        90.38 o                         
   1  -7  11        965.99        930.49        22.01 o                         
   2  -7  11       2904.60       2691.21        40.94 o                         
   3  -7  11        304.17        311.29         9.94 o                         
   4  -7  11        502.11        479.53        12.34 o                         
   5  -7  11        185.89        212.09        12.59 o                         
   6  -7  11         31.44         38.43         6.87 o                         
   7  -7  11        229.00        245.50         9.92 o                         
   8  -7  11        529.65        546.34        13.44 o                         
   9  -7  11         31.29         14.16         3.77 o                         
  -6  -6  11        213.41        194.29        10.11 o                         
  -5  -6  11        228.58        259.70         9.35 o                         
  -4  -6  11       2673.94       2945.37        60.80 o                         
  -3  -6  11          1.97          5.95         5.48 o                         
  -2  -6  11       1217.69       1228.83        31.56 o                         
  -1  -6  11       1510.14       1457.80        24.15 o                         
   0  -6  11        633.22        592.62        20.21 o                         
   1  -6  11       3327.35       2978.47        41.67 o                         
   2  -6  11        646.97        608.61        13.37 o                         
   3  -6  11         40.89         40.24         5.15 o                         
   4  -6  11        493.25        530.13        16.48 o                         
   5  -6  11        148.64        152.83         8.44 o                         
   6  -6  11        139.43        160.35         7.85 o                         
   7  -6  11        304.08        312.26        10.11 o                         
   8  -6  11        222.40        216.06         8.73 o                         
   9  -6  11        223.72        158.99        17.17 o                         
  -7  -5  11        285.10        285.68        11.17 o                         
  -6  -5  11        617.41        660.35        14.14 o                         
  -5  -5  11       2114.81       2326.35        42.08 o                         
  -4  -5  11        232.56        249.40        11.15 o                         
  -3  -5  11       3529.64       3620.69        57.53 o                         
  -2  -5  11        403.15        393.80         9.23 o                         
  -1  -5  11        367.62        342.16         8.81 o                         
   0  -5  11       1140.68        973.27        24.30 o                         
   1  -5  11        213.32        190.61         6.44 o                         
   2  -5  11        312.50        297.30         9.01 o                         
   3  -5  11        697.54        651.25        12.69 o                         
   4  -5  11         10.14         13.52         5.24 o                         
   5  -5  11        737.20        786.53        14.70 o                         
   6  -5  11        103.97        114.30         7.11 o                         
   7  -5  11        352.70        396.85        11.24 o                         
   8  -5  11        816.21        895.33        18.74 o                         
   9  -5  11        371.12        272.39        34.17 o                         
  -8  -4  11          5.88          5.96         5.00 o                         
  -7  -4  11        791.48        847.78        21.64 o                         
  -6  -4  11       2404.91       2575.88        40.65 o                         
  -5  -4  11         67.66         74.70         6.45 o                         
  -4  -4  11       6659.65       6831.19       130.46 o                         
  -3  -4  11       1360.28       1380.51        22.61 o                         
  -2  -4  11       1119.32       1039.32        18.00 o                         
  -1  -4  11        849.92        801.77        17.40 o                         
   0  -4  11         47.24         51.84         7.64 o                         
   1  -4  11        448.15        426.91        22.65 o                         
   2  -4  11        466.60        452.33         9.09 o                         
   3  -4  11        102.86        109.25         5.42 o                         
   4  -4  11       1213.54       1219.51        28.50 o                         
   5  -4  11         33.44         32.07         5.79 o                         
   6  -4  11       2037.14       2293.59        34.26 o                         
   7  -4  11        389.30        433.34        13.02 o                         
   8  -4  11        987.18        942.29        22.94 o                         
   9  -4  11       1012.92        967.06        96.45 o                         
  -9  -3  11         96.61         71.69         7.78 o                         
  -8  -3  11        854.02        872.97        22.45 o                         
  -7  -3  11       1501.41       1625.06        30.17 o                         
  -6  -3  11        189.60        187.12         8.60 o                         
  -5  -3  11       2789.99       2800.37        52.46 o                         
  -4  -3  11        447.06        468.12        11.54 o                         
  -3  -3  11       2801.31       2790.03        40.53 o                         
  -2  -3  11       3172.02       3312.11       143.56 o                         
  -1  -3  11        525.22        538.98        32.35 o                         
   0  -3  11         96.09        101.79         7.76 o                         
   1  -3  11       1353.99       1415.97        40.58 o                         
   2  -3  11        213.85        220.32         8.23 o                         
   3  -3  11        500.53        479.66        12.17 o                         
   4  -3  11          4.95          3.49         5.64 o                         
   5  -3  11       1576.87       1794.02        32.28 o                         
   6  -3  11        234.95        254.21         9.18 o                         
   7  -3  11       2754.74       2898.63        42.14 o                         
   8  -3  11       1250.62       1263.31        29.92 o                         
  -9  -2  11       1578.30       1351.76        32.44 o                         
  -8  -2  11        389.74        401.80        10.92 o                         
  -7  -2  11       1082.08       1134.67        20.76 o                         
  -6  -2  11       3322.59       3471.93        53.59 o                         
  -5  -2  11         38.48         36.90         4.45 o                         
  -4  -2  11        806.89        829.45        15.82 o                         
  -3  -2  11       2296.22       2408.73        60.20 o                         
  -2  -2  11        166.82        177.22        13.70 o                         
  -1  -2  11       1206.28       1155.70        28.82 o                         
   0  -2  11        124.96        128.64        12.68 o                         
   1  -2  11        253.10        298.98        15.69 o                         
   2  -2  11        238.22        239.80        15.22 o                         
   3  -2  11        741.12        747.84        15.15 o                         
   4  -2  11       2386.77       2479.50        45.81 o                         
   5  -2  11        330.62        331.31        11.54 o                         
   6  -2  11       1210.82       1312.88        35.68 o                         
   7  -2  11        683.79        685.74        22.11 o                         
   8  -2  11        159.76        134.26         6.13 o                         
 -10  -1  11       1210.28       1088.18        50.56 o                         
  -9  -1  11        983.48        919.96        29.70 o                         
  -8  -1  11        945.45       1063.18        29.38 o                         
  -7  -1  11       1338.29       1411.26        27.47 o                         
  -6  -1  11        351.37        378.69         9.17 o                         
  -5  -1  11        421.68        452.10         9.23 o                         
  -4  -1  11         77.48         93.01         8.43 o                         
  -3  -1  11          9.81          7.66        11.75 o                         
  -2  -1  11       4677.91       4810.29       136.31 o                         
  -1  -1  11        154.75        123.32         7.63 o                         
   0  -1  11        324.30        296.34        18.70 o                         
   1  -1  11       3756.84       3846.97       114.82 o                         
   2  -1  11        939.00        934.01        30.59 o                         
   3  -1  11       7160.82       7078.61       116.36 o                         
   4  -1  11        496.26        457.86        20.69 o                         
   5  -1  11         26.71         32.32         6.20 o                         
   6  -1  11        764.30        792.40        17.89 o                         
   7  -1  11        590.01        560.81        21.64 o                         
   8  -1  11        412.03        366.12        26.72 o                         
 -11   0  11        957.12        776.19        25.50 o                         
 -10   0  11       1380.83       1318.68        36.94 o                         
  -9   0  11        626.40        656.11        23.80 o                         
  -8   0  11        512.45        541.34        13.06 o                         
  -7   0  11        555.84        552.62        11.91 o                         
  -6   0  11       2124.71       2178.83        29.03 o                         
  -5   0  11          5.24          2.92         4.13 o                         
  -4   0  11        182.14        163.72        15.31 o                         
  -3   0  11       1094.98       1183.30        54.87 o                         
  -2   0  11       1613.86       1629.14        50.93 o                         
  -1   0  11       5958.53       5926.24       168.15 o                         
   0   0  11       2114.33       1984.81        44.63 o                         
   1   0  11        475.05        466.33        19.54 o                         
   2   0  11       4084.08       4127.09       100.79 o                         
   3   0  11          6.56         13.77         4.90 o                         
   4   0  11       1946.44       1993.32        38.58 o                         
   5   0  11        810.04        851.81        24.18 o                         
   6   0  11          2.58          4.74         5.64 o                         
   7   0  11        430.58        454.78        13.54 o                         
 -11   1  11         88.22         81.79         6.79 o                         
 -10   1  11        969.07        964.89        26.52 o                         
  -9   1  11       1006.59       1017.69        23.74 o                         
  -8   1  11        701.25        694.03        16.78 o                         
  -7   1  11        592.57        620.65        11.64 o                         
  -6   1  11        107.04        118.98         5.27 o                         
  -5   1  11       1677.61       1643.47        44.56 o                         
  -4   1  11        410.08        411.88        21.03 o                         
  -3   1  11         43.92         25.30         6.68 o                         
  -2   1  11       4565.00       4554.27       187.42 o                         
  -1   1  11        637.49        637.01        22.19 o                         
   0   1  11       6228.56       6619.74       131.70 o                         
   1   1  11       3568.92       3528.51        62.13 o                         
   2   1  11        290.22        266.69        10.51 o                         
   3   1  11       5988.65       5888.59        80.87 o                         
   4   1  11        936.45        938.52        30.90 o                         
   5   1  11        174.58        209.73         9.19 o                         
   6   1  11        855.21        894.03        27.11 o                         
   7   1  11        536.82        536.79        20.26 o                         
 -11   2  11        554.12        540.90        24.15 o                         
 -10   2  11        337.26        346.43        12.39 o                         
  -9   2  11         33.82         41.10         7.35 o                         
  -8   2  11        168.75        175.04         7.36 o                         
  -7   2  11        454.74        459.19        10.36 o                         
  -6   2  11       1706.66       1700.04        25.88 o                         
  -5   2  11        486.29        447.59        17.55 o                         
  -4   2  11          4.81          1.75         6.88 o                         
  -3   2  11       3327.79       3431.59       146.48 o                         
  -2   2  11        411.73        415.31        17.77 o                         
  -1   2  11       2865.51       2920.00        72.82 o                         
   0   2  11       2604.59       2615.22        57.95 o                         
   1   2  11        985.75        953.30        21.99 o                         
   2   2  11       3462.96       3354.03        51.97 o                         
   3   2  11        119.71        141.42         7.89 o                         
   4   2  11        326.20        310.40        11.27 o                         
   5   2  11        741.41        726.14        23.68 o                         
   6   2  11        974.13       1050.71        26.42 o                         
 -12   3  11        528.80        411.35        47.13 o                         
 -11   3  11          8.81          6.50         4.41 o                         
 -10   3  11        320.67        332.42        11.12 o                         
  -9   3  11        177.06        177.66         9.38 o                         
  -8   3  11         45.07         56.63         6.22 o                         
  -7   3  11        362.15        373.79        12.59 o                         
  -6   3  11         52.48         53.60         5.23 o                         
  -5   3  11       1043.61        986.91        39.93 o                         
  -4   3  11       6717.12       6777.25       272.07 o                         
  -3   3  11         17.50         19.37         9.67 o                         
  -2   3  11       2327.32       2315.01        60.04 o                         
  -1   3  11       2922.46       2885.82        66.83 o                         
   0   3  11       1191.68       1150.91        24.45 o                         
   1   3  11       2403.53       2368.02        41.96 o                         
   2   3  11          4.36         11.24         5.14 o                         
   3   3  11         23.49         18.21         6.62 o                         
   4   3  11        703.47        700.44        17.15 o                         
   5   3  11         24.60         19.96         4.81 o                         
   6   3  11        282.61        192.20         7.24 o                         
 -12   4  11         45.24         40.98         4.70 o                         
 -11   4  11        187.10        163.16         9.17 o                         
 -10   4  11         69.97         70.55         7.13 o                         
  -9   4  11          1.62          4.05         5.86 o                         
  -8   4  11        603.10        629.77        15.45 o                         
  -7   4  11       1049.67       1033.80        23.59 o                         
  -6   4  11       1538.32       1549.69        21.28 o                         
  -5   4  11       3240.15       3137.67        43.25 o                         
  -4   4  11          0.08         -1.29         5.24 o                         
  -3   4  11       5484.81       5253.01       109.35 o                         
  -2   4  11       2599.83       2448.15        41.78 o                         
  -1   4  11          9.26          8.45         5.80 o                         
   0   4  11        762.52        789.50        19.12 o                         
   1   4  11         12.51          7.00         6.41 o                         
   2   4  11        510.63        521.77        13.26 o                         
   3   4  11        409.38        433.44        17.12 o                         
   4   4  11          0.81         24.78        13.98 o                         
   5   4  11        194.74        108.63        12.34 o                         
 -12   5  11        483.99        439.43        13.11 o                         
 -11   5  11         12.79         22.52         5.63 o                         
 -10   5  11        166.24        179.24         9.99 o                         
  -9   5  11       1346.70       1431.60        30.41 o                         
  -8   5  11       1625.22       1557.06        25.13 o                         
  -7   5  11       1412.39       1359.62        23.97 o                         
  -6   5  11        270.65        278.65         9.30 o                         
  -5   5  11        448.92        407.14        11.15 o                         
  -4   5  11       8231.71       7691.09       108.62 o                         
  -3   5  11        613.22        600.78        14.03 o                         
  -2   5  11        765.38        746.01        18.08 o                         
  -1   5  11        438.34        465.05        17.28 o                         
   0   5  11        137.65        159.59        10.19 o                         
   1   5  11       1097.26       1165.75        33.55 o                         
   2   5  11        152.01        140.47        21.32 o                         
   3   5  11         25.31          3.35        10.90 o                         
   4   5  11        409.95        330.74        11.12 o                         
 -12   6  11         44.79         48.32         4.30 o                         
 -11   6  11        213.51        219.85        11.52 o                         
 -10   6  11       2044.36       2042.52        42.62 o                         
  -9   6  11        238.33        260.67        10.21 o                         
  -8   6  11       1327.36       1342.34        37.81 o                         
  -7   6  11       2339.34       2276.60        46.60 o                         
  -6   6  11          9.33         13.93         5.37 o                         
  -5   6  11       5404.60       5375.46        70.58 o                         
  -4   6  11         35.39         40.54         6.23 o                         
  -3   6  11        363.86        368.98        13.62 o                         
  -2   6  11        116.65        117.06         8.59 o                         
  -1   6  11        196.45        184.12        10.53 o                         
   0   6  11         81.73         81.60        11.08 o                         
   1   6  11          6.99          9.33         9.50 o                         
   2   6  11        388.76        373.89        28.45 o                         
   3   6  11        981.20        875.95        44.78 o                         
 -12   7  11        607.56        517.22        14.49 o                         
 -11   7  11       1392.56       1425.24        27.12 o                         
 -10   7  11        104.30        117.39         8.27 o                         
  -9   7  11       1509.53       1456.03        32.52 o                         
  -8   7  11       3200.67       3209.55        76.39 o                         
  -7   7  11        130.91        145.99         8.85 o                         
  -6   7  11        359.15        370.62        10.61 o                         
  -5   7  11         73.58         86.07         7.01 o                         
  -4   7  11        142.08        148.17        12.61 o                         
  -3   7  11         11.45         10.31         6.42 o                         
  -2   7  11         54.74         76.81         8.72 o                         
  -1   7  11         58.01         63.70         7.69 o                         
   0   7  11        130.53        140.76        13.24 o                         
   1   7  11        171.56        201.67        22.12 o                         
   2   7  11        331.30        312.18        22.03 o                         
 -12   8  11       1022.63        851.15        45.06 o                         
 -11   8  11          3.92          7.18         4.53 o                         
 -10   8  11       2351.84       2205.33        56.33 o                         
  -9   8  11       1744.24       1714.40        36.64 o                         
  -8   8  11        695.36        692.47        16.69 o                         
  -7   8  11        793.39        851.63        20.38 o                         
  -6   8  11        369.88        372.64        15.41 o                         
  -5   8  11        890.42        896.55        22.66 o                         
  -4   8  11        498.83        548.56        17.46 o                         
  -3   8  11         27.22         29.60         7.16 o                         
  -2   8  11         64.86         65.38         8.89 o                         
  -1   8  11        447.54        469.81        16.88 o                         
   0   8  11         44.08         36.70        25.95 o                         
   1   8  11         38.16         37.28         7.50 o                         
 -11   9  11       1762.06       1669.04        41.27 o                         
 -10   9  11        902.73        907.19        27.75 o                         
  -9   9  11       1049.15        984.52        26.62 o                         
  -8   9  11       1159.99       1167.40        31.35 o                         
  -7   9  11          2.66          6.94         7.47 o                         
  -6   9  11        255.35        279.22        15.32 o                         
  -5   9  11        505.72        561.55        15.25 o                         
  -4   9  11         13.67         17.90         7.70 o                         
  -3   9  11        138.21        150.06        10.68 o                         
  -2   9  11         75.51         77.14         6.96 o                         
  -1   9  11        341.01        321.65        15.75 o                         
 -10  10  11        697.27        628.08        15.02 o                         
  -9  10  11        471.62        432.39        18.75 o                         
  -8  10  11         17.38          5.26         5.93 o                         
  -7  10  11        312.68        313.53         9.58 o                         
  -6  10  11         46.13         57.35         5.70 o                         
  -5  10  11        143.26        151.05         8.31 o                         
  -4  10  11        283.93        278.60        10.80 o                         
  -3  10  11          2.17          0.87         4.87 o                         
  -2  10  11        837.51        756.24        37.06 o                         
  -8  11  11         60.87         59.18         6.02 o                         
  -7  11  11         40.27         37.64         5.12 o                         
  -6  11  11        144.23        139.18         5.81 o                         
  -5  11  11        108.31         83.58         5.86 o                         
   0 -10  12        152.68        169.29        15.69 o                         
   1 -10  12        367.89        362.87        24.30 o                         
   2 -10  12        306.38        317.04        17.50 o                         
   3 -10  12          0.04          3.79         5.23 o                         
   4 -10  12        518.36        550.33        15.28 o                         
   5 -10  12        675.35        717.44        17.70 o                         
   6 -10  12       1656.88       1445.96        63.64 o                         
  -2  -9  12         89.10        138.75        18.26 o                         
  -1  -9  12         27.09         23.50        13.88 o                         
   0  -9  12        134.33        169.64        12.71 o                         
   1  -9  12        916.69       1022.76        27.86 o                         
   2  -9  12        457.35        354.31        45.24 o                         
   3  -9  12       1366.00       1493.92        26.04 o                         
   4  -9  12        634.27        671.15        14.10 o                         
   5  -9  12        978.75        963.65        26.69 o                         
   6  -9  12       1065.06       1029.47        26.55 o                         
   7  -9  12         21.42         20.12         5.18 o                         
  -4  -8  12        148.82        132.60         6.83 o                         
  -3  -8  12        261.72        282.71        11.87 o                         
  -2  -8  12         22.43         18.53         6.35 o                         
  -1  -8  12        825.11        796.58        32.49 o                         
   0  -8  12       1049.48       1151.10        27.78 o                         
   1  -8  12        960.96        910.84        33.17 o                         
   2  -8  12       3070.94       2942.33        43.32 o                         
   3  -8  12         75.64         77.52         7.36 o                         
   4  -8  12       1452.68       1491.18        26.81 o                         
   5  -8  12       1059.65       1106.90        27.44 o                         
   6  -8  12          1.35          0.54         5.88 o                         
   7  -8  12        269.37        266.60        11.25 o                         
   8  -8  12        148.63        141.88         7.13 o                         
  -5  -7  12         96.94        102.57         7.20 o                         
  -4  -7  12        342.87        363.43        11.53 o                         
  -3  -7  12         24.77         20.22         5.72 o                         
  -2  -7  12         99.98        105.93         9.35 o                         
  -1  -7  12        335.11        335.55        11.46 o                         
   0  -7  12        326.44        334.50        15.79 o                         
   1  -7  12       3957.45       3670.69        59.05 o                         
   2  -7  12        230.78        196.18         8.48 o                         
   3  -7  12       2463.01       2391.59        49.43 o                         
   4  -7  12        712.91        703.55        20.15 o                         
   5  -7  12        126.82        113.00         9.97 o                         
   6  -7  12        542.40        593.81        14.38 o                         
   7  -7  12        282.24        294.15         9.27 o                         
   8  -7  12         23.97         25.18         4.98 o                         
  -6  -6  12        452.72        430.54        20.38 o                         
  -5  -6  12        412.68        453.14        16.67 o                         
  -4  -6  12          1.71         -1.64         5.59 o                         
  -3  -6  12         66.78         79.62         7.95 o                         
  -2  -6  12        127.11        120.09         6.75 o                         
  -1  -6  12       1023.30       1002.90        19.95 o                         
   0  -6  12       2876.61       2464.61        71.73 o                         
   1  -6  12         58.30         63.66         6.40 o                         
   2  -6  12       2124.86       1983.23        30.05 o                         
   3  -6  12        586.60        580.50        13.29 o                         
   4  -6  12       1168.15       1175.68        22.96 o                         
   5  -6  12        535.75        604.48        17.65 o                         
   6  -6  12       1034.60       1073.52        25.41 o                         
   7  -6  12        120.43         97.82        14.89 o                         
   8  -6  12        425.99        446.15        11.60 o                         
  -7  -5  12         62.59         62.40         6.47 o                         
  -6  -5  12        403.16        421.72        12.49 o                         
  -5  -5  12         69.38         84.47         7.31 o                         
  -4  -5  12       2779.86       2750.33        92.17 o                         
  -3  -5  12        372.78        391.80        12.96 o                         
  -2  -5  12       1429.90       1460.75        25.07 o                         
  -1  -5  12       2714.08       2451.12        34.98 o                         
   0  -5  12          6.84          2.68         4.14 o                         
   1  -5  12       1058.02        966.71        16.50 o                         
   2  -5  12       1187.48       1156.07        20.10 o                         
   3  -5  12        195.14        191.93         8.13 o                         
   4  -5  12        640.51        635.75        17.68 o                         
   5  -5  12         29.31         21.93         5.33 o                         
   6  -5  12        434.95        442.62        14.30 o                         
   7  -5  12        367.91        357.63        10.21 o                         
   8  -5  12          9.23         14.49         4.29 o                         
  -8  -4  12        319.12        226.87        13.25 o                         
  -7  -4  12        120.77        126.60         7.43 o                         
  -6  -4  12        181.48        211.35         9.49 o                         
  -5  -4  12       6086.03       6344.67       114.60 o                         
  -4  -4  12        312.12        297.72        11.18 o                         
  -3  -4  12       2300.37       2311.82        40.87 o                         
  -2  -4  12       2775.77       2694.29        40.00 o                         
  -1  -4  12        156.59        152.08         8.00 o                         
   0  -4  12        482.75        422.89         8.03 o                         
   1  -4  12        425.06        402.86         9.66 o                         
   2  -4  12         11.01         19.36         4.49 o                         
   3  -4  12       1148.97       1142.77        18.96 o                         
   4  -4  12        357.66        330.34        10.37 o                         
   5  -4  12        794.56        795.41        15.36 o                         
   6  -4  12       1004.96       1063.09        19.09 o                         
   7  -4  12        360.73        389.51         9.60 o                         
   8  -4  12        824.49        829.55        24.16 o                         
  -9  -3  12        639.97        436.90        24.46 o                         
  -8  -3  12        351.30        316.29        11.08 o                         
  -7  -3  12         58.96         64.32         6.74 o                         
  -6  -3  12       2598.99       2699.53        58.31 o                         
  -5  -3  12        185.36        178.24         8.14 o                         
  -4  -3  12       2970.75       2934.01        58.64 o                         
  -3  -3  12       1287.33       1327.43        21.79 o                         
  -2  -3  12       1741.70       1744.81        27.72 o                         
  -1  -3  12       2665.44       2572.22        79.69 o                         
   0  -3  12        507.07        482.51        19.97 o                         
   1  -3  12         42.69         44.62         5.06 o                         
   2  -3  12       1081.53       1104.13        19.84 o                         
   3  -3  12        245.66        259.25         8.81 o                         
   4  -3  12       1054.19       1189.97        23.84 o                         
   5  -3  12         65.40         87.45         6.69 o                         
   6  -3  12       2167.66       2315.65        33.93 o                         
   7  -3  12        566.62        587.26        12.85 o                         
   8  -3  12        201.30        186.12         6.13 o                         
  -9  -2  12        131.93        102.13         5.99 o                         
  -8  -2  12        955.25        926.27        25.14 o                         
  -7  -2  12       1915.65       1952.53        32.62 o                         
  -6  -2  12        336.29        341.99        10.27 o                         
  -5  -2  12       2322.69       2331.60        33.68 o                         
  -4  -2  12         91.62        103.50         7.31 o                         
  -3  -2  12       1143.00       1116.82        22.50 o                         
  -2  -2  12       4778.00       4871.04       140.39 o                         
  -1  -2  12         54.21         52.46         7.22 o                         
   0  -2  12         29.94         28.55         8.98 o                         
   1  -2  12         38.60         49.08         6.43 o                         
   2  -2  12         58.33         46.49         6.16 o                         
   3  -2  12       2085.64       2196.76        33.57 o                         
   4  -2  12        209.18        232.59         9.90 o                         
   5  -2  12        889.55       1000.25        19.64 o                         
   6  -2  12        783.48        848.84        21.39 o                         
   7  -2  12        525.29        518.16        17.00 o                         
   8  -2  12       1115.03       1033.56        43.92 o                         
 -10  -1  12        301.51        279.73        18.34 o                         
  -9  -1  12       1606.55       1513.07        27.09 o                         
  -8  -1  12       3600.72       3730.17        66.56 o                         
  -7  -1  12         15.33         21.56         6.16 o                         
  -6  -1  12       1771.04       1858.52        28.47 o                         
  -5  -1  12        153.73        149.57         7.32 o                         
  -4  -1  12         59.16         57.04         5.72 o                         
  -3  -1  12       2144.75       2171.84        81.56 o                         
  -2  -1  12          3.86         -5.27         6.53 o                         
  -1  -1  12       1300.89       1311.85        38.91 o                         
   0  -1  12         14.00          2.76        13.66 o                         
   1  -1  12        114.35        138.53        13.38 o                         
   2  -1  12       1154.30       1174.81        23.81 o                         
   3  -1  12          0.03          8.08         6.49 o                         
   4  -1  12       1663.58       1885.54        33.29 o                         
   5  -1  12        611.69        666.04        16.03 o                         
   6  -1  12       1105.27       1091.38        33.36 o                         
   7  -1  12       1422.70       1383.32        56.90 o                         
 -10   0  12       1449.14       1419.83        32.56 o                         
  -9   0  12       1178.00       1230.24        23.21 o                         
  -8   0  12        253.25        256.75         8.85 o                         
  -7   0  12       4175.94       4238.58        77.57 o                         
  -6   0  12        233.29        248.88         8.62 o                         
  -5   0  12        959.67        944.86        20.71 o                         
  -4   0  12        235.58        220.66        11.22 o                         
  -3   0  12         66.46         54.39         9.57 o                         
  -2   0  12       1571.81       1644.65        79.81 o                         
  -1   0  12        986.87        991.48        39.85 o                         
   0   0  12        816.16        802.96        23.20 o                         
   1   0  12       2864.83       2882.45        51.45 o                         
   2   0  12        795.78        788.32        22.01 o                         
   3   0  12       3675.65       3733.80        51.19 o                         
   4   0  12        936.93        940.63        20.83 o                         
   5   0  12        952.35       1087.67        27.38 o                         
   6   0  12       1215.38       1302.08        33.66 o                         
   7   0  12          0.48          2.79         3.02 o                         
 -11   1  12       1293.69       1190.04        37.36 o                         
 -10   1  12        638.27        629.62        16.83 o                         
  -9   1  12        412.61        430.15        12.64 o                         
  -8   1  12       1854.27       1862.57        27.24 o                         
  -7   1  12         62.82         72.18         6.00 o                         
  -6   1  12       2797.97       2847.39        41.84 o                         
  -5   1  12         41.14         55.29         5.96 o                         
  -4   1  12        295.95        290.20        17.62 o                         
  -3   1  12        606.86        702.69        45.25 o                         
  -2   1  12         90.15         87.04        20.05 o                         
  -1   1  12       2842.54       2865.22        86.63 o                         
   0   1  12       4571.58       4616.97        72.70 o                         
   1   1  12         62.00         58.30         5.27 o                         
   2   1  12       1756.96       1624.60        25.24 o                         
   3   1  12        174.22        184.53         7.69 o                         
   4   1  12       1713.72       1854.59        33.61 o                         
   5   1  12       1021.81       1076.75        23.27 o                         
   6   1  12          2.15          3.54         3.57 o                         
 -11   2  12        217.88        220.20        13.37 o                         
 -10   2  12       1234.41       1224.17        30.52 o                         
  -9   2  12        100.55        113.01         9.68 o                         
  -8   2  12         14.62         17.26         5.01 o                         
  -7   2  12       1414.04       1455.43        26.23 o                         
  -6   2  12         13.74         14.93         4.75 o                         
  -5   2  12        522.18        525.91        13.19 o                         
  -4   2  12        453.85        442.41        14.88 o                         
  -3   2  12          9.94         11.80        17.01 o                         
  -2   2  12       5180.56       5553.46       130.12 o                         
  -1   2  12        963.13        933.73        20.24 o                         
   0   2  12        214.81        200.30         7.07 o                         
   1   2  12       4381.33       4272.71        62.17 o                         
   2   2  12          4.92          6.28         5.76 o                         
   3   2  12       1896.90       1980.84        35.43 o                         
   4   2  12        663.40        649.42        16.68 o                         
   5   2  12         53.05         50.96         5.31 o                         
   6   2  12        160.35        166.53         7.69 o                         
 -11   3  12        200.27        181.03         9.17 o                         
 -10   3  12        369.88        355.21        10.45 o                         
  -9   3  12         10.98         24.25         6.26 o                         
  -8   3  12         38.75         37.74         5.86 o                         
  -7   3  12         39.29         37.08         5.73 o                         
  -6   3  12        317.96        333.07        11.24 o                         
  -5   3  12        756.92        740.77        17.70 o                         
  -4   3  12         61.60         55.75         6.20 o                         
  -3   3  12       4216.13       4202.02        72.08 o                         
  -2   3  12        868.66        808.68        18.84 o                         
  -1   3  12       1034.77       1004.24        19.30 o                         
   0   3  12       6039.19       5997.41       103.21 o                         
   1   3  12        355.82        350.47        13.35 o                         
   2   3  12        385.56        361.30        12.77 o                         
   3   3  12         40.92         44.63         6.39 o                         
   4   3  12         57.52         53.16         9.18 o                         
   5   3  12        287.57        260.34        13.76 o                         
 -12   4  12        314.30        238.09        39.77 o                         
 -11   4  12         88.08         88.93         8.55 o                         
 -10   4  12        876.54        847.64        19.95 o                         
  -9   4  12         60.24         57.86         7.30 o                         
  -8   4  12          9.73          6.69         5.85 o                         
  -7   4  12        763.36        769.07        16.00 o                         
  -6   4  12       1020.91       1014.04        18.93 o                         
  -5   4  12        148.23        142.84         6.61 o                         
  -4   4  12       5561.36       5277.75        82.70 o                         
  -3   4  12       1580.40       1514.74        21.97 o                         
  -2   4  12       3105.01       3049.29        53.65 o                         
  -1   4  12       2150.41       2160.52        34.44 o                         
   0   4  12        239.75        235.26        12.13 o                         
   1   4  12       1502.30       1480.99        27.39 o                         
   2   4  12        846.01        782.52        30.47 o                         
   3   4  12         26.28         44.08        12.73 o                         
   4   4  12        396.32        309.29        22.44 o                         
 -12   5  12        118.64        103.90         9.60 o                         
 -11   5  12        155.33        124.53        13.09 o                         
 -10   5  12        275.07        265.05        17.41 o                         
  -9   5  12         62.35         62.41         8.33 o                         
  -8   5  12       1153.20       1143.67        26.08 o                         
  -7   5  12        216.31        245.59         9.04 o                         
  -6   5  12         43.67         33.71         5.30 o                         
  -5   5  12       2602.49       2541.33        36.79 o                         
  -4   5  12          9.86          9.10         5.48 o                         
  -3   5  12       4812.40       4747.53        62.86 o                         
  -2   5  12       2020.86       1905.04        40.50 o                         
  -1   5  12         80.73         78.56        11.80 o                         
   0   5  12       2368.42       2482.81        52.38 o                         
   1   5  12        239.26        269.56        15.12 o                         
   2   5  12         36.96         41.98         9.22 o                         
   3   5  12        426.45        389.31        27.22 o                         
   4   5  12        109.00         84.00         8.08 o                         
 -12   6  12         67.69         65.83         4.32 o                         
 -11   6  12         90.57        106.55         8.14 o                         
 -10   6  12         10.93         16.88         5.65 o                         
  -9   6  12       1356.51       1196.80        54.91 o                         
  -8   6  12        181.38        187.64        10.26 o                         
  -7   6  12       1018.55        972.61        21.65 o                         
  -6   6  12        732.25        723.29        19.73 o                         
  -5   6  12          8.99          5.00         5.76 o                         
  -4   6  12       5485.48       5616.72        77.63 o                         
  -3   6  12       1319.43       1351.11        31.11 o                         
  -2   6  12         51.72         39.83         7.12 o                         
  -1   6  12        471.45        489.20        20.42 o                         
   0   6  12          2.57          8.99         9.43 o                         
   1   6  12        356.30        383.45        16.01 o                         
   2   6  12        623.38        509.74        29.78 o                         
   3   6  12         24.50         22.95         4.46 o                         
 -12   7  12        204.83        157.63         6.76 o                         
 -11   7  12         19.42         21.31         5.69 o                         
 -10   7  12        689.45        700.33        25.49 o                         
  -9   7  12       1035.92       1031.40        25.41 o                         
  -8   7  12       1288.34       1303.58        28.76 o                         
  -7   7  12       2050.63       2054.81        42.09 o                         
  -6   7  12         85.35         78.66         6.37 o                         
  -5   7  12       1946.09       2069.70        45.13 o                         
  -4   7  12        229.87        237.32        14.25 o                         
  -3   7  12         97.23        103.17         8.53 o                         
  -2   7  12        199.13        212.44        10.75 o                         
  -1   7  12        402.27        385.14        17.26 o                         
   0   7  12        264.10        316.91        19.76 o                         
   1   7  12         98.59         98.47        15.31 o                         
 -11   8  12        853.98        836.21        21.43 o                         
 -10   8  12        682.61        684.75        34.43 o                         
  -9   8  12       1436.03       1414.63        34.98 o                         
  -8   8  12       2234.69       2327.15        48.58 o                         
  -7   8  12        152.36        161.59         9.22 o                         
  -6   8  12        862.99        885.81        22.19 o                         
  -5   8  12        206.88        213.16        13.79 o                         
  -4   8  12        117.37        122.57         8.86 o                         
  -3   8  12        225.96        226.15        11.94 o                         
  -2   8  12         31.30         33.64         6.55 o                         
  -1   8  12         65.79         79.12        10.02 o                         
   0   8  12         98.51         82.79        14.14 o                         
 -11   9  12        178.26        151.86         6.83 o                         
 -10   9  12       1309.73       1274.52        42.73 o                         
  -9   9  12       1683.22       1718.14        36.41 o                         
  -8   9  12        173.84        175.98         7.78 o                         
  -7   9  12       1225.18       1313.66        25.40 o                         
  -6   9  12        179.18        186.34        10.56 o                         
  -5   9  12        288.00        308.79        12.03 o                         
  -4   9  12        137.55        155.60         9.76 o                         
  -3   9  12          0.53          7.27         5.53 o                         
  -2   9  12        130.52        129.27         8.94 o                         
  -1   9  12        237.46        154.94        15.10 o                         
 -10  10  12        692.49        495.36        23.16 o                         
  -9  10  12        469.48        382.18        14.53 o                         
  -8  10  12        469.56        428.03        18.23 o                         
  -7  10  12         38.94         35.69         5.57 o
[truncated: 131,788 more chars]
